# Supplementary material for: Facilitative interaction networks in experimental microbial community dynamics
Source: Front Microbiol. 2023 Apr 11;14:1153952. doi: 10.3389/fmicb.2023.1153952 (PMC10126487; doi:10.3389/fmicb.2023.1153952)
Supplement: Supplementary file 1 [file Table_1.XLSX]

## Sheet: SupplData_1
Supplementary Data 1: PageRank and influence scores of the metagenome-assembled genoms (MAGs). The taxonomic information and the genome compositional information are from the previous study on the experimental system (https://doi.org/10.1101/2023.01.17.524457). For each MAG on each time point, PageRank and influence scores within the inferred network are shown.
Time	Representative.MAG.ID	Kingdom	Phylum	Class	Order	Family	Genus	Species	completeness	contamination	strain_heterogeneity	genome_size	N50_contig	GC.content	coding_density	predicted_genes	influence.weght	pagerank.weght	influence
Day 1	MTS-001_bin.10	Bacteria	Proteobacteria	Alphaproteobacteria	Sphingomonadales	Sphingomonadaceae	Novosphingobium	Unidentified	99.09	3.29	13.33	5636625	102237	64.3	90.31	4976	2.55e-06	0.0181299	2.55e-06
Day 1	MTS-001_bin.11	Bacteria	Proteobacteria	Alphaproteobacteria	Rhodospirillales	Magnetospirillaceae	Unidentified	Unidentified	99.38	0	0	3951389	232086	62.6	91.44	3661	3.94e-08	0.0411419	3.94e-08
Day 1	MTS-001_bin.13	Bacteria	Proteobacteria	Alphaproteobacteria	Sphingomonadales	Sphingomonadaceae	Novosphingobium	Unidentified	98.86	0.69	20	4198163	51824	62.4	89.89	3913	2.49e-07	0.0167489	2.49e-07
Day 1	MTS-001_bin.16	Bacteria	Proteobacteria	Gammaproteobacteria	Burkholderiales	Burkholderiaceae	Duganella	Duganella sp003217375	99.92	1.19	16.67	6479266	214191	62.6	92.81	5830	1.63e-06	0.0321969	1.64e-06
Day 1	MTS-001_bin.18	Bacteria	Proteobacteria	Gammaproteobacteria	Burkholderiales	Burkholderiaceae	Herbaspirillum	Unidentified	84.16	0.74	0	3632523	16590	54.3	89.11	3567	1.15e-07	0.0151445	1.15e-07
Day 1	MTS-001_bin.19	Bacteria	Proteobacteria	Gammaproteobacteria	Burkholderiales	Burkholderiaceae	Rhodoferax	Unidentified	96.25	1.12	25	3077095	25070	57	93.48	3084	8.69e-07	0.10533	8.69e-07
Day 1	MTS-001_bin.20	Bacteria	Proteobacteria	Gammaproteobacteria	Enterobacterales	Aeromonadaceae	Aeromonas	Aeromonas hydrophila	98.88	0.29	100	5006854	281653	61.1	87.34	4561	0.470322	0.0131586	0.470322
Day 1	MTS-001_bin.21	Bacteria	Proteobacteria	Gammaproteobacteria	Burkholderiales	Rhodocyclaceae	Uliginosibacterium	Unidentified	87.71	3.73	3.85	4570696	9335	58.4	87.36	4787	1.17e-08	0.179584	1.17e-08
Day 1	MTS-001_bin.4	Bacteria	Bacteroidota	Bacteroidia	Sphingobacteriales	Sphingobacteriaceae	Mucilaginibacter	Mucilaginibacter oryzae	97.62	0.4	0	5891481	192853	44.3	87.99	5074	1.71e-08	0.0143813	1.71e-08
Day 1	MTS-001_bin.5	Bacteria	Proteobacteria	Gammaproteobacteria	Enterobacterales	Enterobacteriaceae	Pantoea	Pantoea sp011752625	100	1.55	0	6025599	275507	52.8	88.07	5560	0.24876	0.0131586	0.24876
Day 1	MTS-001_bin.6	Bacteria	Proteobacteria	Gammaproteobacteria	Burkholderiales	Burkholderiaceae	Herbaspirillum	Unidentified	99.82	1.29	0	6377155	296184	56.4	88.72	5610	9.16e-09	0.0216971	9.2e-09
Day 1	MTS-001_bin.7	Bacteria	Proteobacteria	Gammaproteobacteria	Burkholderiales	Burkholderiaceae	Herbaspirillum	Unidentified	99.95	0.6	0	5673370	199004	62.1	88.02	5070	2.01e-08	0.0269496	2.01e-08
Day 1	MTS-001_bin.9	Bacteria	Proteobacteria	Gammaproteobacteria	Burkholderiales	Burkholderiaceae	Pandoraea	Unidentified	99.55	0.96	20	6402802	69529	63.5	88.08	5703	1.44e-06	0.0217585	1.44e-06
Day 1	MTS-010_bin.1	Bacteria	Proteobacteria	Gammaproteobacteria	Burkholderiales	Chromobacteriaceae	Unidentified	Unidentified	99.57	0.85	0	4573844	75658	52.1	85.31	4255	6.65e-07	0.05989	6.65e-07
Day 1	MTS-010_bin.12	Bacteria	Proteobacteria	Alphaproteobacteria	Micropepsales	Micropepsaceae	Rhizomicrobium	Unidentified	98.9	0.74	0	3592561	185738	58.6	88.84	3388	4.87e-09	0.0264087	4.9e-09
Day 1	MTS-010_bin.15	Bacteria	Proteobacteria	Alphaproteobacteria	Rhizobiales	Rhizobiaceae	Allorhizobium	Unidentified	98.31	0.84	0	5665159	435196	55.1	88.93	5363	1.83e-07	0.05989	1.83e-07
Day 1	MTS-010_bin.16	Bacteria	Proteobacteria	Gammaproteobacteria	Burkholderiales	Burkholderiaceae	Duganella	Unidentified	99	0.33	0	5548277	80379	62.5	91.6	4993	7.51e-07	0.0324762	7.51e-07
Day 1	MTS-010_bin.8	Bacteria	Firmicutes	Bacilli	Lactobacillales	Streptococcaceae	Lactococcus_A	Lactococcus_A raffinolactis	98.11	1.54	14.29	2372475	125353	39.6	87.86	2327	2.84e-06	0.068553	2.84e-06
Day 1	MTS-010_bin.9	Bacteria	Proteobacteria	Gammaproteobacteria	Burkholderiales	Rhodocyclaceae	Uliginosibacterium	Unidentified	99.38	0.95	0	5092993	343072	57	89.37	4744	4e-07	0.11143	4e-07
Day 1	MTS-020_bin.6	Bacteria	Proteobacteria	Gammaproteobacteria	Enterobacterales	Aeromonadaceae	Unidentified	Unidentified	100	0	0	3907279	147332	49.1	90.11	3725	1.43e-07	0.05989	1.43e-07
Day 1	MTS-040_bin.3	Bacteria	Proteobacteria	Gammaproteobacteria	Enterobacterales	Enterobacteriaceae	Mangrovibacter	Unidentified	99.56	0.27	0	5404296	266055	52.2	87.61	5182	0.280904	0.0131586	0.280904
Day 1	MTS-060_bin.2	Bacteria	Acidobacteriota	Acidobacteriae	Acidobacteriales	Acidobacteriaceae	Terracidiphilus	Unidentified	97.41	0.86	0	4157144	101319	60.1	87.38	3415	2.05e-06	0.0240655	2.05e-06
Day 1	MTS-090_bin.1	Bacteria	Bacteroidota	Bacteroidia	Chitinophagales	Chitinophagaceae	Hydrotalea	Unidentified	98.52	0	0	3112189	227505	38	85.06	2521	3.38e-08	0.0248586	3.38e-08
Day 10	MTS-001_bin.10	Bacteria	Proteobacteria	Alphaproteobacteria	Sphingomonadales	Sphingomonadaceae	Novosphingobium	Unidentified	99.09	3.29	13.33	5636625	102237	64.3	90.31	4976	4.2e-06	0.0133992	4.2e-06
Day 10	MTS-001_bin.11	Bacteria	Proteobacteria	Alphaproteobacteria	Rhodospirillales	Magnetospirillaceae	Unidentified	Unidentified	99.38	0	0	3951389	232086	62.6	91.44	3661	7.62e-08	0.0169801	7.62e-08
Day 10	MTS-001_bin.13	Bacteria	Proteobacteria	Alphaproteobacteria	Sphingomonadales	Sphingomonadaceae	Novosphingobium	Unidentified	98.86	0.69	20	4198163	51824	62.4	89.89	3913	1.63e-08	0.0169801	1.63e-08
Day 10	MTS-001_bin.16	Bacteria	Proteobacteria	Gammaproteobacteria	Burkholderiales	Burkholderiaceae	Duganella	Duganella sp003217375	99.92	1.19	16.67	6479266	214191	62.6	92.81	5830	9.45e-08	0.0888398	9.45e-08
Day 10	MTS-001_bin.19	Bacteria	Proteobacteria	Gammaproteobacteria	Burkholderiales	Burkholderiaceae	Rhodoferax	Unidentified	96.25	1.12	25	3077095	25070	57	93.48	3084	1.5e-06	0.0556111	1.5e-06
Day 10	MTS-001_bin.20	Bacteria	Proteobacteria	Gammaproteobacteria	Enterobacterales	Aeromonadaceae	Aeromonas	Aeromonas hydrophila	98.88	0.29	100	5006854	281653	61.1	87.34	4561	1.38e-06	0.0284509	1.38e-06
Day 10	MTS-001_bin.21	Bacteria	Proteobacteria	Gammaproteobacteria	Burkholderiales	Rhodocyclaceae	Uliginosibacterium	Unidentified	87.71	3.73	3.85	4570696	9335	58.4	87.36	4787	3.27e-08	0.074636	3.27e-08
Day 10	MTS-001_bin.4	Bacteria	Bacteroidota	Bacteroidia	Sphingobacteriales	Sphingobacteriaceae	Mucilaginibacter	Mucilaginibacter oryzae	97.62	0.4	0	5891481	192853	44.3	87.99	5074	2.9e-08	0.0377932	2.9e-08
Day 10	MTS-001_bin.5	Bacteria	Proteobacteria	Gammaproteobacteria	Enterobacterales	Enterobacteriaceae	Pantoea	Pantoea sp011752625	100	1.55	0	6025599	275507	52.8	88.07	5560	0.368941	0.0118863	0.368941
Day 10	MTS-001_bin.6	Bacteria	Proteobacteria	Gammaproteobacteria	Burkholderiales	Burkholderiaceae	Herbaspirillum	Unidentified	99.82	1.29	0	6377155	296184	56.4	88.72	5610	2.32e-08	0.0133992	2.32e-08
Day 10	MTS-001_bin.7	Bacteria	Proteobacteria	Gammaproteobacteria	Burkholderiales	Burkholderiaceae	Herbaspirillum	Unidentified	99.95	0.6	0	5673370	199004	62.1	88.02	5070	6.77e-09	0.017876	6.8e-09
Day 10	MTS-001_bin.9	Bacteria	Proteobacteria	Gammaproteobacteria	Burkholderiales	Burkholderiaceae	Pandoraea	Unidentified	99.55	0.96	20	6402802	69529	63.5	88.08	5703	0.314268	0.0118863	0.314268
Day 10	MTS-010_bin.1	Bacteria	Proteobacteria	Gammaproteobacteria	Burkholderiales	Chromobacteriaceae	Unidentified	Unidentified	99.57	0.85	0	4573844	75658	52.1	85.31	4255	4.66e-07	0.0297866	4.66e-07
Day 10	MTS-010_bin.10	Bacteria	Proteobacteria	Alphaproteobacteria	Rhizobiales	Phreatobacteraceae	Unidentified	Unidentified	82.3	0.98	0	3278745	10032	59.7	90.8	3602	2.24e-09	0.18711	2.2e-09
Day 10	MTS-010_bin.11	Bacteria	Proteobacteria	Alphaproteobacteria	Rhizobiales	Rhizobiaceae	Rhizobium	Unidentified	96.14	1.99	23.08	6292370	31076	60.5	87.24	6284	5.17e-07	0.0293658	5.17e-07
Day 10	MTS-010_bin.12	Bacteria	Proteobacteria	Alphaproteobacteria	Micropepsales	Micropepsaceae	Rhizomicrobium	Unidentified	98.9	0.74	0	3592561	185738	58.6	88.84	3388	4.3e-10	0.0170281	4e-10
Day 10	MTS-010_bin.15	Bacteria	Proteobacteria	Alphaproteobacteria	Rhizobiales	Rhizobiaceae	Allorhizobium	Unidentified	98.31	0.84	0	5665159	435196	55.1	88.93	5363	4.64e-07	0.0237227	4.64e-07
Day 10	MTS-010_bin.16	Bacteria	Proteobacteria	Gammaproteobacteria	Burkholderiales	Burkholderiaceae	Duganella	Unidentified	99	0.33	0	5548277	80379	62.5	91.6	4993	1.79e-08	0.017876	1.79e-08
Day 10	MTS-010_bin.5	Bacteria	Bacteroidota	Bacteroidia	Chitinophagales	Chitinophagaceae	JABDFW01	Unidentified	88.53	0.25	0	4844654	73249	44	87.52	4047	4.41e-08	0.0141006	4.41e-08
Day 10	MTS-010_bin.8	Bacteria	Firmicutes	Bacilli	Lactobacillales	Streptococcaceae	Lactococcus_A	Lactococcus_A raffinolactis	98.11	1.54	14.29	2372475	125353	39.6	87.86	2327	3.31e-06	0.0280301	3.31e-06
Day 10	MTS-010_bin.9	Bacteria	Proteobacteria	Gammaproteobacteria	Burkholderiales	Rhodocyclaceae	Uliginosibacterium	Unidentified	99.38	0.95	0	5092993	343072	57	89.37	4744	1.75e-07	0.0517873	1.75e-07
Day 10	MTS-020_bin.11	Bacteria	Proteobacteria	Alphaproteobacteria	Rhodospirillales	Magnetospirillaceae	Telmatospirillum	Unidentified	99.5	1.49	0	5604519	75703	61.3	89.37	5178	4.49e-08	0.0141006	4.49e-08
Day 10	MTS-020_bin.6	Bacteria	Proteobacteria	Gammaproteobacteria	Enterobacterales	Aeromonadaceae	Unidentified	Unidentified	100	0	0	3907279	147332	49.1	90.11	3725	3.54e-07	0.0337937	3.54e-07
Day 10	MTS-040_bin.3	Bacteria	Proteobacteria	Gammaproteobacteria	Enterobacterales	Enterobacteriaceae	Mangrovibacter	Unidentified	99.56	0.27	0	5404296	266055	52.2	87.61	5182	0.316777	0.0118863	0.316777
Day 10	MTS-060_bin.2	Bacteria	Acidobacteriota	Acidobacteriae	Acidobacteriales	Acidobacteriaceae	Terracidiphilus	Unidentified	97.41	0.86	0	4157144	101319	60.1	87.38	3415	1.32e-06	0.138872	1.32e-06
Day 10	MTS-090_bin.1	Bacteria	Bacteroidota	Bacteroidia	Chitinophagales	Chitinophagaceae	Hydrotalea	Unidentified	98.52	0	0	3112189	227505	38	85.06	2521	1.34e-08	0.014802	1.34e-08
Day 100	MTS-040_bin.3	Bacteria	Proteobacteria	Gammaproteobacteria	Enterobacterales	Enterobacteriaceae	Mangrovibacter	Unidentified	99.56	0.27	0	5404296	266055	52.2	87.61	5182	0.99999	0.0781727	0.99999
Day 100	MTS-060_bin.2	Bacteria	Acidobacteriota	Acidobacteriae	Acidobacteriales	Acidobacteriaceae	Terracidiphilus	Unidentified	97.41	0.86	0	4157144	101319	60.1	87.38	3415	4.12e-06	0.0892471	4.12e-06
Day 100	MTS-090_bin.1	Bacteria	Bacteroidota	Bacteroidia	Chitinophagales	Chitinophagaceae	Hydrotalea	Unidentified	98.52	0	0	3112189	227505	38	85.06	2521	5.19e-07	0.186782	5.19e-07
Day 100	MTS-090_bin.2	Bacteria	Proteobacteria	Alphaproteobacteria	Acetobacterales	Acetobacteraceae	Unidentified	Unidentified	99.5	0.5	0	4089046	86554	68.2	88.35	3679	3.23e-07	0.378057	3.23e-07
Day 100	MTS-090_bin.4	Bacteria	Proteobacteria	Gammaproteobacteria	Burkholderiales	Burkholderiaceae	Paraburkholderia	Paraburkholderia tropica	99.6	2.1	0	8236275	320493	65	86.47	7367	1.98e-06	0.0892471	1.98e-06
Day 100	MTS-090_bin.7	Bacteria	Firmicutes_C	Negativicutes	Selenomonadales	Selenomonadaceae	Unidentified	Unidentified	99.91	0.63	0	3554726	126770	41.6	88.47	3344	3.05e-07	0.0892471	3.05e-07
Day 100	MTS-100_bin.2	Bacteria	Acidobacteriota	Acidobacteriae	Acidobacteriales	Acidobacteriaceae	Terracidiphilus	Unidentified	99.14	0.86	0	4174131	280940	58.4	87.74	3312	2.6e-06	0.0892471	2.6e-06
Day 110	MTS-040_bin.3	Bacteria	Proteobacteria	Gammaproteobacteria	Enterobacterales	Enterobacteriaceae	Mangrovibacter	Unidentified	99.56	0.27	0	5404296	266055	52.2	87.61	5182	0.999984	0.01875	0.999984
Day 110	MTS-060_bin.2	Bacteria	Acidobacteriota	Acidobacteriae	Acidobacteriales	Acidobacteriaceae	Terracidiphilus	Unidentified	97.41	0.86	0	4157144	101319	60.1	87.38	3415	1.27e-06	0.21373	1.27e-06
Day 110	MTS-090_bin.1	Bacteria	Bacteroidota	Bacteroidia	Chitinophagales	Chitinophagaceae	Hydrotalea	Unidentified	98.52	0	0	3112189	227505	38	85.06	2521	3.81e-06	0.0224558	3.81e-06
Day 110	MTS-090_bin.2	Bacteria	Proteobacteria	Alphaproteobacteria	Acetobacterales	Acetobacteraceae	Unidentified	Unidentified	99.5	0.5	0	4089046	86554	68.2	88.35	3679	1.67e-06	0.236451	1.67e-06
Day 110	MTS-090_bin.4	Bacteria	Proteobacteria	Gammaproteobacteria	Burkholderiales	Burkholderiaceae	Paraburkholderia	Paraburkholderia tropica	99.6	2.1	0	8236275	320493	65	86.47	7367	2.54e-06	0.103825	2.54e-06
Day 110	MTS-090_bin.7	Bacteria	Firmicutes_C	Negativicutes	Selenomonadales	Selenomonadaceae	Unidentified	Unidentified	99.91	0.63	0	3554726	126770	41.6	88.47	3344	9.8e-07	0.257166	9.8e-07
Day 110	MTS-100_bin.2	Bacteria	Acidobacteriota	Acidobacteriae	Acidobacteriales	Acidobacteriaceae	Terracidiphilus	Unidentified	99.14	0.86	0	4174131	280940	58.4	87.74	3312	5.04e-06	0.125166	5.04e-06
Day 110	MTS-110_bin.3	Bacteria	Firmicutes	Bacilli	Lactobacillales	Streptococcaceae	Lactococcus	Lactococcus lactis	99.62	0.51	0	2257933	235913	34.9	87.27	2228	7.22e-07	0.0224558	7.22e-07
Day 20	MTS-001_bin.10	Bacteria	Proteobacteria	Alphaproteobacteria	Sphingomonadales	Sphingomonadaceae	Novosphingobium	Unidentified	99.09	3.29	13.33	5636625	102237	64.3	90.31	4976	0.158463	0.010403	0.158463
Day 20	MTS-001_bin.11	Bacteria	Proteobacteria	Alphaproteobacteria	Rhodospirillales	Magnetospirillaceae	Unidentified	Unidentified	99.38	0	0	3951389	232086	62.6	91.44	3661	0.000104654	0.130016	0.000104654
Day 20	MTS-001_bin.13	Bacteria	Proteobacteria	Alphaproteobacteria	Sphingomonadales	Sphingomonadaceae	Novosphingobium	Unidentified	98.86	0.69	20	4198163	51824	62.4	89.89	3913	0.000130572	0.133606	0.000130572
Day 20	MTS-001_bin.16	Bacteria	Proteobacteria	Gammaproteobacteria	Burkholderiales	Burkholderiaceae	Duganella	Duganella sp003217375	99.92	1.19	16.67	6479266	214191	62.6	92.81	5830	0.102771	0.0142224	0.102771
Day 20	MTS-001_bin.4	Bacteria	Bacteroidota	Bacteroidia	Sphingobacteriales	Sphingobacteriaceae	Mucilaginibacter	Mucilaginibacter oryzae	97.62	0.4	0	5891481	192853	44.3	87.99	5074	0.000159904	0.149725	0.000159904
Day 20	MTS-001_bin.5	Bacteria	Proteobacteria	Gammaproteobacteria	Enterobacterales	Enterobacteriaceae	Pantoea	Pantoea sp011752625	100	1.55	0	6025599	275507	52.8	88.07	5560	0.0869068	0.0107561	0.0869068
Day 20	MTS-001_bin.6	Bacteria	Proteobacteria	Gammaproteobacteria	Burkholderiales	Burkholderiaceae	Herbaspirillum	Unidentified	99.82	1.29	0	6377155	296184	56.4	88.72	5610	0.000179018	0.0105999	0.000179018
Day 20	MTS-001_bin.7	Bacteria	Proteobacteria	Gammaproteobacteria	Burkholderiales	Burkholderiaceae	Herbaspirillum	Unidentified	99.95	0.6	0	5673370	199004	62.1	88.02	5070	0.000196569	0.132532	0.000196569
Day 20	MTS-010_bin.1	Bacteria	Proteobacteria	Gammaproteobacteria	Burkholderiales	Chromobacteriaceae	Unidentified	Unidentified	99.57	0.85	0	4573844	75658	52.1	85.31	4255	0.000244932	0.0114795	0.000244932
Day 20	MTS-010_bin.11	Bacteria	Proteobacteria	Alphaproteobacteria	Rhizobiales	Rhizobiaceae	Rhizobium	Unidentified	96.14	1.99	23.08	6292370	31076	60.5	87.24	6284	0.000132734	0.0585244	0.000132734
Day 20	MTS-010_bin.12	Bacteria	Proteobacteria	Alphaproteobacteria	Micropepsales	Micropepsaceae	Rhizomicrobium	Unidentified	98.9	0.74	0	3592561	185738	58.6	88.84	3388	0.000133096	0.0114795	0.000133096
Day 20	MTS-010_bin.15	Bacteria	Proteobacteria	Alphaproteobacteria	Rhizobiales	Rhizobiaceae	Allorhizobium	Unidentified	98.31	0.84	0	5665159	435196	55.1	88.93	5363	0.000145147	0.0114795	0.000145147
Day 20	MTS-010_bin.8	Bacteria	Firmicutes	Bacilli	Lactobacillales	Streptococcaceae	Lactococcus_A	Lactococcus_A raffinolactis	98.11	1.54	14.29	2372475	125353	39.6	87.86	2327	0.357699	0.010403	0.357699
Day 20	MTS-020_bin.11	Bacteria	Proteobacteria	Alphaproteobacteria	Rhodospirillales	Magnetospirillaceae	Telmatospirillum	Unidentified	99.5	1.49	0	5604519	75703	61.3	89.37	5178	0.000124521	0.136549	0.000124521
Day 20	MTS-020_bin.6	Bacteria	Proteobacteria	Gammaproteobacteria	Enterobacterales	Aeromonadaceae	Unidentified	Unidentified	100	0	0	3907279	147332	49.1	90.11	3725	0.000246551	0.136549	0.000246551
Day 20	MTS-040_bin.3	Bacteria	Proteobacteria	Gammaproteobacteria	Enterobacterales	Enterobacteriaceae	Mangrovibacter	Unidentified	99.56	0.27	0	5404296	266055	52.2	87.61	5182	0.275284	0.00942516	0.275284
Day 20	MTS-060_bin.2	Bacteria	Acidobacteriota	Acidobacteriae	Acidobacteriales	Acidobacteriaceae	Terracidiphilus	Unidentified	97.41	0.86	0	4157144	101319	60.1	87.38	3415	0.000156986	0.0114488	0.000156986
Day 20	MTS-090_bin.1	Bacteria	Bacteroidota	Bacteroidia	Chitinophagales	Chitinophagaceae	Hydrotalea	Unidentified	98.52	0	0	3112189	227505	38	85.06	2521	0.0169209	0.0108021	0.0169209
Day 24	MTS-001_bin.11	Bacteria	Proteobacteria	Alphaproteobacteria	Rhodospirillales	Magnetospirillaceae	Unidentified	Unidentified	99.38	0	0	3951389	232086	62.6	91.44	3661	1.38e-07	0.183362	1.38e-07
Day 24	MTS-001_bin.13	Bacteria	Proteobacteria	Alphaproteobacteria	Sphingomonadales	Sphingomonadaceae	Novosphingobium	Unidentified	98.86	0.69	20	4198163	51824	62.4	89.89	3913	9.66e-07	0.0598978	9.66e-07
Day 24	MTS-001_bin.4	Bacteria	Bacteroidota	Bacteroidia	Sphingobacteriales	Sphingobacteriaceae	Mucilaginibacter	Mucilaginibacter oryzae	97.62	0.4	0	5891481	192853	44.3	87.99	5074	8.51e-07	0.0853544	8.51e-07
Day 24	MTS-001_bin.7	Bacteria	Proteobacteria	Gammaproteobacteria	Burkholderiales	Burkholderiaceae	Herbaspirillum	Unidentified	99.95	0.6	0	5673370	199004	62.1	88.02	5070	1.31e-07	0.136268	1.32e-07
Day 24	MTS-010_bin.1	Bacteria	Proteobacteria	Gammaproteobacteria	Burkholderiales	Chromobacteriaceae	Unidentified	Unidentified	99.57	0.85	0	4573844	75658	52.1	85.31	4255	1.37e-07	0.0598978	1.37e-07
Day 24	MTS-010_bin.11	Bacteria	Proteobacteria	Alphaproteobacteria	Rhizobiales	Rhizobiaceae	Rhizobium	Unidentified	96.14	1.99	23.08	6292370	31076	60.5	87.24	6284	2.12e-07	0.0598978	2.12e-07
Day 24	MTS-010_bin.12	Bacteria	Proteobacteria	Alphaproteobacteria	Micropepsales	Micropepsaceae	Rhizomicrobium	Unidentified	98.9	0.74	0	3592561	185738	58.6	88.84	3388	1.52e-06	0.0598978	1.52e-06
Day 24	MTS-010_bin.15	Bacteria	Proteobacteria	Alphaproteobacteria	Rhizobiales	Rhizobiaceae	Allorhizobium	Unidentified	98.31	0.84	0	5665159	435196	55.1	88.93	5363	2.01e-07	0.0598978	2.01e-07
Day 24	MTS-020_bin.11	Bacteria	Proteobacteria	Alphaproteobacteria	Rhodospirillales	Magnetospirillaceae	Telmatospirillum	Unidentified	99.5	1.49	0	5604519	75703	61.3	89.37	5178	5.73e-07	0.0598978	5.73e-07
Day 24	MTS-020_bin.6	Bacteria	Proteobacteria	Gammaproteobacteria	Enterobacterales	Aeromonadaceae	Unidentified	Unidentified	100	0	0	3907279	147332	49.1	90.11	3725	2.06e-07	0.0598978	2.07e-07
Day 24	MTS-040_bin.3	Bacteria	Proteobacteria	Gammaproteobacteria	Enterobacterales	Enterobacteriaceae	Mangrovibacter	Unidentified	99.56	0.27	0	5404296	266055	52.2	87.61	5182	0.99999	0.0559357	0.99999
Day 24	MTS-060_bin.2	Bacteria	Acidobacteriota	Acidobacteriae	Acidobacteriales	Acidobacteriaceae	Terracidiphilus	Unidentified	97.41	0.86	0	4157144	101319	60.1	87.38	3415	4.48e-06	0.0598978	4.48e-06
Day 24	MTS-090_bin.1	Bacteria	Bacteroidota	Bacteroidia	Chitinophagales	Chitinophagaceae	Hydrotalea	Unidentified	98.52	0	0	3112189	227505	38	85.06	2521	4.27e-07	0.0598978	4.27e-07
Day 30	MTS-001_bin.11	Bacteria	Proteobacteria	Alphaproteobacteria	Rhodospirillales	Magnetospirillaceae	Unidentified	Unidentified	99.38	0	0	3951389	232086	62.6	91.44	3661	5.47e-07	0.441462	5.47e-07
Day 30	MTS-010_bin.12	Bacteria	Proteobacteria	Alphaproteobacteria	Micropepsales	Micropepsaceae	Rhizomicrobium	Unidentified	98.9	0.74	0	3592561	185738	58.6	88.84	3388	1.22e-06	0.455788	1.22e-06
Day 30	MTS-040_bin.3	Bacteria	Proteobacteria	Gammaproteobacteria	Enterobacterales	Enterobacteriaceae	Mangrovibacter	Unidentified	99.56	0.27	0	5404296	266055	52.2	87.61	5182	0.99999	0.03	0.99999
Day 30	MTS-060_bin.2	Bacteria	Acidobacteriota	Acidobacteriae	Acidobacteriales	Acidobacteriaceae	Terracidiphilus	Unidentified	97.41	0.86	0	4157144	101319	60.1	87.38	3415	5.63e-06	0.036375	5.63e-06
Day 30	MTS-090_bin.1	Bacteria	Bacteroidota	Bacteroidia	Chitinophagales	Chitinophagaceae	Hydrotalea	Unidentified	98.52	0	0	3112189	227505	38	85.06	2521	2.46e-06	0.036375	2.46e-06
Day 40	MTS-010_bin.12	Bacteria	Proteobacteria	Alphaproteobacteria	Micropepsales	Micropepsaceae	Rhizomicrobium	Unidentified	98.9	0.74	0	3592561	185738	58.6	88.84	3388	2.89e-06	0.264605	2.89e-06
Day 40	MTS-040_bin.3	Bacteria	Proteobacteria	Gammaproteobacteria	Enterobacterales	Enterobacteriaceae	Mangrovibacter	Unidentified	99.56	0.27	0	5404296	266055	52.2	87.61	5182	0.99999	0.206186	0.99999
Day 40	MTS-060_bin.2	Bacteria	Acidobacteriota	Acidobacteriae	Acidobacteriales	Acidobacteriaceae	Terracidiphilus	Unidentified	97.41	0.86	0	4157144	101319	60.1	87.38	3415	5.7e-06	0.264605	5.7e-06
Day 40	MTS-090_bin.1	Bacteria	Bacteroidota	Bacteroidia	Chitinophagales	Chitinophagaceae	Hydrotalea	Unidentified	98.52	0	0	3112189	227505	38	85.06	2521	1.27e-06	0.264605	1.27e-06
Day 50	MTS-010_bin.12	Bacteria	Proteobacteria	Alphaproteobacteria	Micropepsales	Micropepsaceae	Rhizomicrobium	Unidentified	98.9	0.74	0	3592561	185738	58.6	88.84	3388	9.38e-07	0.264605	9.38e-07
Day 50	MTS-040_bin.3	Bacteria	Proteobacteria	Gammaproteobacteria	Enterobacterales	Enterobacteriaceae	Mangrovibacter	Unidentified	99.56	0.27	0	5404296	266055	52.2	87.61	5182	0.99999	0.206186	0.99999
Day 50	MTS-060_bin.2	Bacteria	Acidobacteriota	Acidobacteriae	Acidobacteriales	Acidobacteriaceae	Terracidiphilus	Unidentified	97.41	0.86	0	4157144	101319	60.1	87.38	3415	8.36e-06	0.264605	8.36e-06
Day 50	MTS-090_bin.1	Bacteria	Bacteroidota	Bacteroidia	Chitinophagales	Chitinophagaceae	Hydrotalea	Unidentified	98.52	0	0	3112189	227505	38	85.06	2521	5.48e-07	0.264605	5.48e-07
Day 60	MTS-010_bin.12	Bacteria	Proteobacteria	Alphaproteobacteria	Micropepsales	Micropepsaceae	Rhizomicrobium	Unidentified	98.9	0.74	0	3592561	185738	58.6	88.84	3388	6.13e-06	0.137984	6.13e-06
Day 60	MTS-040_bin.3	Bacteria	Proteobacteria	Gammaproteobacteria	Enterobacterales	Enterobacteriaceae	Mangrovibacter	Unidentified	99.56	0.27	0	5404296	266055	52.2	87.61	5182	0.99999	0.113801	0.99999
Day 60	MTS-060_bin.2	Bacteria	Acidobacteriota	Acidobacteriae	Acidobacteriales	Acidobacteriaceae	Terracidiphilus	Unidentified	97.41	0.86	0	4157144	101319	60.1	87.38	3415	3.14e-06	0.25527	3.14e-06
Day 60	MTS-090_bin.1	Bacteria	Bacteroidota	Bacteroidia	Chitinophagales	Chitinophagaceae	Hydrotalea	Unidentified	98.52	0	0	3112189	227505	38	85.06	2521	1.51e-08	0.137984	1.51e-08
Day 60	MTS-090_bin.4	Bacteria	Proteobacteria	Gammaproteobacteria	Burkholderiales	Burkholderiaceae	Paraburkholderia	Paraburkholderia tropica	99.6	2.1	0	8236275	320493	65	86.47	7367	5.74e-07	0.354963	5.74e-07
Day 70	MTS-040_bin.3	Bacteria	Proteobacteria	Gammaproteobacteria	Enterobacterales	Enterobacteriaceae	Mangrovibacter	Unidentified	99.56	0.27	0	5404296	266055	52.2	87.61	5182	0.99999	0.127478	0.99999
Day 70	MTS-060_bin.2	Bacteria	Acidobacteriota	Acidobacteriae	Acidobacteriales	Acidobacteriaceae	Terracidiphilus	Unidentified	97.41	0.86	0	4157144	101319	60.1	87.38	3415	1.77e-07	0.149149	1.77e-07
Day 70	MTS-090_bin.1	Bacteria	Bacteroidota	Bacteroidia	Chitinophagales	Chitinophagaceae	Hydrotalea	Unidentified	98.52	0	0	3112189	227505	38	85.06	2521	5.99e-06	0.149149	5.99e-06
Day 70	MTS-090_bin.2	Bacteria	Proteobacteria	Alphaproteobacteria	Acetobacterales	Acetobacteraceae	Unidentified	Unidentified	99.5	0.5	0	4089046	86554	68.2	88.35	3679	9.98e-07	0.275926	9.98e-07
Day 70	MTS-090_bin.4	Bacteria	Proteobacteria	Gammaproteobacteria	Burkholderiales	Burkholderiaceae	Paraburkholderia	Paraburkholderia tropica	99.6	2.1	0	8236275	320493	65	86.47	7367	1.51e-06	0.149149	1.51e-06
Day 70	MTS-100_bin.2	Bacteria	Acidobacteriota	Acidobacteriae	Acidobacteriales	Acidobacteriaceae	Terracidiphilus	Unidentified	99.14	0.86	0	4174131	280940	58.4	87.74	3312	1.21e-06	0.149149	1.21e-06
Day 80	MTS-040_bin.3	Bacteria	Proteobacteria	Gammaproteobacteria	Enterobacterales	Enterobacteriaceae	Mangrovibacter	Unidentified	99.56	0.27	0	5404296	266055	52.2	87.61	5182	0.99999	0.127478	0.99999
Day 80	MTS-060_bin.2	Bacteria	Acidobacteriota	Acidobacteriae	Acidobacteriales	Acidobacteriaceae	Terracidiphilus	Unidentified	97.41	0.86	0	4157144	101319	60.1	87.38	3415	1.04e-07	0.149149	1.04e-07
Day 80	MTS-090_bin.1	Bacteria	Bacteroidota	Bacteroidia	Chitinophagales	Chitinophagaceae	Hydrotalea	Unidentified	98.52	0	0	3112189	227505	38	85.06	2521	7.23e-06	0.149149	7.23e-06
Day 80	MTS-090_bin.2	Bacteria	Proteobacteria	Alphaproteobacteria	Acetobacterales	Acetobacteraceae	Unidentified	Unidentified	99.5	0.5	0	4089046	86554	68.2	88.35	3679	1.19e-06	0.275926	1.19e-06
Day 80	MTS-090_bin.4	Bacteria	Proteobacteria	Gammaproteobacteria	Burkholderiales	Burkholderiaceae	Paraburkholderia	Paraburkholderia tropica	99.6	2.1	0	8236275	320493	65	86.47	7367	9.33e-07	0.149149	9.33e-07
Day 80	MTS-100_bin.2	Bacteria	Acidobacteriota	Acidobacteriae	Acidobacteriales	Acidobacteriaceae	Terracidiphilus	Unidentified	99.14	0.86	0	4174131	280940	58.4	87.74	3312	4.03e-07	0.149149	4.03e-07
Day 90	MTS-040_bin.3	Bacteria	Proteobacteria	Gammaproteobacteria	Enterobacterales	Enterobacteriaceae	Mangrovibacter	Unidentified	99.56	0.27	0	5404296	266055	52.2	87.61	5182	0.99999	0.0781727	0.99999
Day 90	MTS-060_bin.2	Bacteria	Acidobacteriota	Acidobacteriae	Acidobacteriales	Acidobacteriaceae	Terracidiphilus	Unidentified	97.41	0.86	0	4157144	101319	60.1	87.38	3415	3.77e-06	0.0892471	3.77e-06
Day 90	MTS-090_bin.1	Bacteria	Bacteroidota	Bacteroidia	Chitinophagales	Chitinophagaceae	Hydrotalea	Unidentified	98.52	0	0	3112189	227505	38	85.06	2521	4.82e-07	0.186782	4.82e-07
Day 90	MTS-090_bin.2	Bacteria	Proteobacteria	Alphaproteobacteria	Acetobacterales	Acetobacteraceae	Unidentified	Unidentified	99.5	0.5	0	4089046	86554	68.2	88.35	3679	4.16e-07	0.378057	4.16e-07
Day 90	MTS-090_bin.4	Bacteria	Proteobacteria	Gammaproteobacteria	Burkholderiales	Burkholderiaceae	Paraburkholderia	Paraburkholderia tropica	99.6	2.1	0	8236275	320493	65	86.47	7367	2.12e-06	0.0892471	2.12e-06
Day 90	MTS-090_bin.7	Bacteria	Firmicutes_C	Negativicutes	Selenomonadales	Selenomonadaceae	Unidentified	Unidentified	99.91	0.63	0	3554726	126770	41.6	88.47	3344	1.44e-07	0.0892471	1.44e-07
Day 90	MTS-100_bin.2	Bacteria	Acidobacteriota	Acidobacteriae	Acidobacteriales	Acidobacteriaceae	Terracidiphilus	Unidentified	99.14	0.86	0	4174131	280940	58.4	87.74	3312	2.94e-06	0.0892471	2.94e-06
