# Supplementary material for: Facilitative interaction networks in experimental microbial community dynamics
Source: Front Microbiol. 2023 Apr 11;14:1153952. doi: 10.3389/fmicb.2023.1153952 (PMC10126487; doi:10.3389/fmicb.2023.1153952)
Supplement: Supplementary file 2 [file Table_2.XLSX]

## Sheet: Caption
Supplementary Data 2 | Results on the SMETANA analysis. Ten runs of community-scale metabolic modeling were performed with different random seeds.

## Sheet: Run_1
community	medium	receiver	donor	compound	scs	mus	mps	smetana
MTS-001	minimal	MTS-010_bin.16_rename	MTS-001_bin.13_rename	M_5dglcn_e	0.333333	0.01	1	0.00333333
MTS-001	minimal	MTS-010_bin.16_rename	MTS-001_bin.13_rename	M_acald_e	0.333333	0.01	1	0.00333333
MTS-001	minimal	MTS-010_bin.16_rename	MTS-001_bin.13_rename	M_arg__L_e	0.333333	0.02	1	0.00666667
MTS-001	minimal	MTS-010_bin.16_rename	MTS-001_bin.13_rename	M_cys__L_e	0.333333	0.01	1	0.00333333
MTS-001	minimal	MTS-010_bin.16_rename	MTS-001_bin.13_rename	M_fald_e	0.333333	0.01	1	0.00333333
MTS-001	minimal	MTS-010_bin.16_rename	MTS-001_bin.13_rename	M_fe2_e	0.333333	0.88	1	0.293333
MTS-001	minimal	MTS-010_bin.16_rename	MTS-001_bin.13_rename	M_fe3_e	0.333333	0.11	1	0.0366667
MTS-001	minimal	MTS-010_bin.16_rename	MTS-001_bin.13_rename	M_glc__D_e	0.333333	0.01	1	0.00333333
MTS-001	minimal	MTS-010_bin.16_rename	MTS-001_bin.13_rename	M_glyc_e	0.333333	0.01	1	0.00333333
MTS-001	minimal	MTS-010_bin.16_rename	MTS-001_bin.13_rename	M_h2s_e	0.333333	0.01	1	0.00333333
MTS-001	minimal	MTS-010_bin.16_rename	MTS-001_bin.13_rename	M_h_e	0.333333	0.01	1	0.00333333
MTS-001	minimal	MTS-010_bin.16_rename	MTS-001_bin.13_rename	M_indole_e	0.333333	0.03	1	0.01
MTS-001	minimal	MTS-010_bin.16_rename	MTS-001_bin.13_rename	M_inost_e	0.333333	0.01	1	0.00333333
MTS-001	minimal	MTS-010_bin.16_rename	MTS-001_bin.13_rename	M_lys__L_e	0.333333	0.03	1	0.01
MTS-001	minimal	MTS-010_bin.16_rename	MTS-001_bin.13_rename	M_nh4_e	0.333333	0.01	1	0.00333333
MTS-001	minimal	MTS-010_bin.16_rename	MTS-001_bin.13_rename	M_o2_e	0.333333	1	1	0.333333
MTS-001	minimal	MTS-010_bin.16_rename	MTS-001_bin.13_rename	M_orn_e	0.333333	0.01	1	0.00333333
MTS-001	minimal	MTS-010_bin.16_rename	MTS-001_bin.13_rename	M_pi_e	0.333333	0.05	1	0.0166667
MTS-001	minimal	MTS-010_bin.16_rename	MTS-001_bin.13_rename	M_ptrc_e	0.333333	0.01	1	0.00333333
MTS-001	minimal	MTS-010_bin.16_rename	MTS-001_bin.13_rename	M_rib__D_e	0.333333	0.01	1	0.00333333
MTS-001	minimal	MTS-010_bin.16_rename	MTS-001_bin.13_rename	M_s_e	0.333333	0.01	1	0.00333333
MTS-001	minimal	MTS-010_bin.16_rename	MTS-001_bin.13_rename	M_thr__L_e	0.333333	0.02	1	0.00666667
MTS-001	minimal	MTS-010_bin.16_rename	MTS-001_bin.13_rename	M_urea_e	0.333333	0.01	1	0.00333333
MTS-001	minimal	MTS-010_bin.16_rename	MTS-010_bin.8_rename	M_acald_e	0.333333	0.01	1	0.00333333
MTS-001	minimal	MTS-010_bin.16_rename	MTS-010_bin.8_rename	M_fe2_e	0.333333	0.88	1	0.293333
MTS-001	minimal	MTS-010_bin.16_rename	MTS-010_bin.8_rename	M_fe3_e	0.333333	0.11	1	0.0366667
MTS-001	minimal	MTS-010_bin.16_rename	MTS-010_bin.8_rename	M_glc__D_e	0.333333	0.01	1	0.00333333
MTS-001	minimal	MTS-010_bin.16_rename	MTS-010_bin.8_rename	M_glu__L_e	0.333333	0.01	1	0.00333333
MTS-001	minimal	MTS-010_bin.16_rename	MTS-010_bin.8_rename	M_glyald_e	0.333333	0.01	1	0.00333333
MTS-001	minimal	MTS-010_bin.16_rename	MTS-010_bin.8_rename	M_glyc_e	0.333333	0.01	1	0.00333333
MTS-001	minimal	MTS-010_bin.16_rename	MTS-010_bin.8_rename	M_h2s_e	0.333333	0.01	1	0.00333333
MTS-001	minimal	MTS-010_bin.16_rename	MTS-010_bin.8_rename	M_h_e	0.333333	0.01	1	0.00333333
MTS-001	minimal	MTS-010_bin.16_rename	MTS-010_bin.8_rename	M_nh4_e	0.333333	0.01	1	0.00333333
MTS-001	minimal	MTS-010_bin.16_rename	MTS-010_bin.8_rename	M_o2_e	0.333333	1	1	0.333333
MTS-001	minimal	MTS-010_bin.16_rename	MTS-010_bin.8_rename	M_orn_e	0.333333	0.01	1	0.00333333
MTS-001	minimal	MTS-010_bin.16_rename	MTS-010_bin.8_rename	M_rib__D_e	0.333333	0.01	1	0.00333333
MTS-001	minimal	MTS-010_bin.16_rename	MTS-040_bin.3_rename	M_LalaDgluMdapDala_e	0.333333	0.02	1	0.00666667
MTS-001	minimal	MTS-010_bin.16_rename	MTS-040_bin.3_rename	M_acald_e	0.333333	0.01	1	0.00333333
MTS-001	minimal	MTS-010_bin.16_rename	MTS-040_bin.3_rename	M_agm_e	0.333333	0.01	1	0.00333333
MTS-001	minimal	MTS-010_bin.16_rename	MTS-040_bin.3_rename	M_ala__D_e	0.333333	0.01	1	0.00333333
MTS-001	minimal	MTS-010_bin.16_rename	MTS-040_bin.3_rename	M_ala__L_e	0.333333	0.01	1	0.00333333
MTS-001	minimal	MTS-010_bin.16_rename	MTS-040_bin.3_rename	M_alaala_e	0.333333	0.01	1	0.00333333
MTS-001	minimal	MTS-010_bin.16_rename	MTS-040_bin.3_rename	M_arg__L_e	0.333333	0.02	1	0.00666667
MTS-001	minimal	MTS-010_bin.16_rename	MTS-040_bin.3_rename	M_cellb_e	0.333333	0.04	1	0.0133333
MTS-001	minimal	MTS-010_bin.16_rename	MTS-040_bin.3_rename	M_cu2_e	0.333333	1	1	0.333333
MTS-001	minimal	MTS-010_bin.16_rename	MTS-040_bin.3_rename	M_cys__L_e	0.333333	0.01	1	0.00333333
MTS-001	minimal	MTS-010_bin.16_rename	MTS-040_bin.3_rename	M_fe2_e	0.333333	0.88	1	0.293333
MTS-001	minimal	MTS-010_bin.16_rename	MTS-040_bin.3_rename	M_fe3_e	0.333333	0.11	1	0.0366667
MTS-001	minimal	MTS-010_bin.16_rename	MTS-040_bin.3_rename	M_glc__D_e	0.333333	0.01	1	0.00333333
MTS-001	minimal	MTS-010_bin.16_rename	MTS-040_bin.3_rename	M_glu__L_e	0.333333	0.01	1	0.00333333
MTS-001	minimal	MTS-010_bin.16_rename	MTS-040_bin.3_rename	M_gly_e	0.333333	0.01	1	0.00333333
MTS-001	minimal	MTS-010_bin.16_rename	MTS-040_bin.3_rename	M_glyald_e	0.333333	0.01	1	0.00333333
MTS-001	minimal	MTS-010_bin.16_rename	MTS-040_bin.3_rename	M_glyc_e	0.333333	0.01	1	0.00333333
MTS-001	minimal	MTS-010_bin.16_rename	MTS-040_bin.3_rename	M_gthrd_e	0.333333	0.01	1	0.00333333
MTS-001	minimal	MTS-010_bin.16_rename	MTS-040_bin.3_rename	M_gua_e	0.333333	0.02	1	0.00666667
MTS-001	minimal	MTS-010_bin.16_rename	MTS-040_bin.3_rename	M_h2s_e	0.333333	0.01	1	0.00333333
MTS-001	minimal	MTS-010_bin.16_rename	MTS-040_bin.3_rename	M_h_e	0.333333	0.01	1	0.00333333
MTS-001	minimal	MTS-010_bin.16_rename	MTS-040_bin.3_rename	M_indole_e	0.333333	0.03	1	0.01
MTS-001	minimal	MTS-010_bin.16_rename	MTS-040_bin.3_rename	M_leu__L_e	0.333333	0.01	1	0.00333333
MTS-001	minimal	MTS-010_bin.16_rename	MTS-040_bin.3_rename	M_lys__L_e	0.333333	0.03	1	0.01
MTS-001	minimal	MTS-010_bin.16_rename	MTS-040_bin.3_rename	M_met__L_e	0.333333	0.01	1	0.00333333
MTS-001	minimal	MTS-010_bin.16_rename	MTS-040_bin.3_rename	M_nh4_e	0.333333	0.01	1	0.00333333
MTS-001	minimal	MTS-010_bin.16_rename	MTS-040_bin.3_rename	M_orn_e	0.333333	0.01	1	0.00333333
MTS-001	minimal	MTS-010_bin.16_rename	MTS-040_bin.3_rename	M_phe__L_e	0.333333	0.02	1	0.00666667
MTS-001	minimal	MTS-010_bin.16_rename	MTS-040_bin.3_rename	M_pi_e	0.333333	0.05	1	0.0166667
MTS-001	minimal	MTS-010_bin.16_rename	MTS-040_bin.3_rename	M_rib__D_e	0.333333	0.01	1	0.00333333
MTS-001	minimal	MTS-010_bin.16_rename	MTS-040_bin.3_rename	M_s_e	0.333333	0.01	1	0.00333333
MTS-001	minimal	MTS-010_bin.16_rename	MTS-040_bin.3_rename	M_ser__L_e	0.333333	0.01	1	0.00333333
MTS-001	minimal	MTS-010_bin.16_rename	MTS-040_bin.3_rename	M_thr__L_e	0.333333	0.02	1	0.00666667
MTS-001	minimal	MTS-010_bin.16_rename	MTS-040_bin.3_rename	M_thym_e	0.333333	0.01	1	0.00333333
MTS-001	minimal	MTS-010_bin.16_rename	MTS-040_bin.3_rename	M_trp__L_e	0.333333	0.02	1	0.00666667
MTS-001	minimal	MTS-010_bin.16_rename	MTS-040_bin.3_rename	M_tyr__L_e	0.333333	0.01	1	0.00333333
MTS-001	minimal	MTS-010_bin.16_rename	MTS-040_bin.3_rename	M_ump_e	0.333333	0.01	1	0.00333333
MTS-001	minimal	MTS-010_bin.16_rename	MTS-040_bin.3_rename	M_ura_e	0.333333	0.01	1	0.00333333
MTS-001	minimal	MTS-010_bin.16_rename	MTS-040_bin.3_rename	M_val__L_e	0.333333	0.01	1	0.00333333
MTS-001	minimal	MTS-010_bin.16_rename	MTS-001_bin.20_rename	M_LalaDgluMdapDala_e	0.666667	0.02	1	0.0133333
MTS-001	minimal	MTS-010_bin.16_rename	MTS-001_bin.20_rename	M_acald_e	0.666667	0.01	1	0.00666667
MTS-001	minimal	MTS-010_bin.16_rename	MTS-001_bin.20_rename	M_agm_e	0.666667	0.01	1	0.00666667
MTS-001	minimal	MTS-010_bin.16_rename	MTS-001_bin.20_rename	M_ala__D_e	0.666667	0.01	1	0.00666667
MTS-001	minimal	MTS-010_bin.16_rename	MTS-001_bin.20_rename	M_alaala_e	0.666667	0.01	1	0.00666667
MTS-001	minimal	MTS-010_bin.16_rename	MTS-001_bin.20_rename	M_arg__L_e	0.666667	0.02	1	0.0133333
MTS-001	minimal	MTS-010_bin.16_rename	MTS-001_bin.20_rename	M_cellb_e	0.666667	0.04	1	0.0266667
MTS-001	minimal	MTS-010_bin.16_rename	MTS-001_bin.20_rename	M_cu2_e	0.666667	1	1	0.666667
MTS-001	minimal	MTS-010_bin.16_rename	MTS-001_bin.20_rename	M_cys__L_e	0.666667	0.01	1	0.00666667
MTS-001	minimal	MTS-010_bin.16_rename	MTS-001_bin.20_rename	M_fald_e	0.666667	0.01	1	0.00666667
MTS-001	minimal	MTS-010_bin.16_rename	MTS-001_bin.20_rename	M_fe2_e	0.666667	0.88	1	0.586667
MTS-001	minimal	MTS-010_bin.16_rename	MTS-001_bin.20_rename	M_fe3_e	0.666667	0.11	1	0.0733333
MTS-001	minimal	MTS-010_bin.16_rename	MTS-001_bin.20_rename	M_g3pe_e	0.666667	0.83	1	0.553333
MTS-001	minimal	MTS-010_bin.16_rename	MTS-001_bin.20_rename	M_glc__D_e	0.666667	0.01	1	0.00666667
MTS-001	minimal	MTS-010_bin.16_rename	MTS-001_bin.20_rename	M_glu__L_e	0.666667	0.01	1	0.00666667
MTS-001	minimal	MTS-010_bin.16_rename	MTS-001_bin.20_rename	M_gly_e	0.666667	0.01	1	0.00666667
MTS-001	minimal	MTS-010_bin.16_rename	MTS-001_bin.20_rename	M_glyald_e	0.666667	0.01	1	0.00666667
MTS-001	minimal	MTS-010_bin.16_rename	MTS-001_bin.20_rename	M_glyc_e	0.666667	0.01	1	0.00666667
MTS-001	minimal	MTS-010_bin.16_rename	MTS-001_bin.20_rename	M_gthrd_e	0.666667	0.01	1	0.00666667
MTS-001	minimal	MTS-010_bin.16_rename	MTS-001_bin.20_rename	M_gua_e	0.666667	0.02	1	0.0133333
MTS-001	minimal	MTS-010_bin.16_rename	MTS-001_bin.20_rename	M_h2s_e	0.666667	0.01	1	0.00666667
MTS-001	minimal	MTS-010_bin.16_rename	MTS-001_bin.20_rename	M_h_e	0.666667	0.01	1	0.00666667
MTS-001	minimal	MTS-010_bin.16_rename	MTS-001_bin.20_rename	M_ile__L_e	0.666667	0.02	1	0.0133333
MTS-001	minimal	MTS-010_bin.16_rename	MTS-001_bin.20_rename	M_indole_e	0.666667	0.03	1	0.02
MTS-001	minimal	MTS-010_bin.16_rename	MTS-001_bin.20_rename	M_istfrnA_e	0.666667	0.01	1	0.00666667
MTS-001	minimal	MTS-010_bin.16_rename	MTS-001_bin.20_rename	M_leu__L_e	0.666667	0.01	1	0.00666667
MTS-001	minimal	MTS-010_bin.16_rename	MTS-001_bin.20_rename	M_lys__L_e	0.666667	0.03	1	0.02
MTS-001	minimal	MTS-010_bin.16_rename	MTS-001_bin.20_rename	M_met__D_e	0.666667	0.01	1	0.00666667
MTS-001	minimal	MTS-010_bin.16_rename	MTS-001_bin.20_rename	M_met__L_e	0.666667	0.01	1	0.00666667
MTS-001	minimal	MTS-010_bin.16_rename	MTS-001_bin.20_rename	M_nh4_e	0.666667	0.01	1	0.00666667
MTS-001	minimal	MTS-010_bin.16_rename	MTS-001_bin.20_rename	M_orn_e	0.666667	0.01	1	0.00666667
MTS-001	minimal	MTS-010_bin.16_rename	MTS-001_bin.20_rename	M_pi_e	0.666667	0.05	1	0.0333333
MTS-001	minimal	MTS-010_bin.16_rename	MTS-001_bin.20_rename	M_rib__D_e	0.666667	0.01	1	0.00666667
MTS-001	minimal	MTS-010_bin.16_rename	MTS-001_bin.20_rename	M_s_e	0.666667	0.01	1	0.00666667
MTS-001	minimal	MTS-010_bin.16_rename	MTS-001_bin.20_rename	M_ser__L_e	0.666667	0.01	1	0.00666667
MTS-001	minimal	MTS-010_bin.16_rename	MTS-001_bin.20_rename	M_thr__L_e	0.666667	0.02	1	0.0133333
MTS-001	minimal	MTS-010_bin.16_rename	MTS-001_bin.20_rename	M_thym_e	0.666667	0.01	1	0.00666667
MTS-001	minimal	MTS-010_bin.16_rename	MTS-001_bin.20_rename	M_ura_e	0.666667	0.01	1	0.00666667
MTS-001	minimal	MTS-010_bin.16_rename	MTS-001_bin.20_rename	M_urea_e	0.666667	0.01	1	0.00666667
MTS-001	minimal	MTS-010_bin.16_rename	MTS-001_bin.20_rename	M_val__L_e	0.666667	0.01	1	0.00666667
MTS-001	minimal	MTS-010_bin.16_rename	MTS-001_bin.5_rename	M_LalaDgluMdapDala_e	0.333333	0.02	1	0.00666667
MTS-001	minimal	MTS-010_bin.16_rename	MTS-001_bin.5_rename	M_acald_e	0.333333	0.01	1	0.00333333
MTS-001	minimal	MTS-010_bin.16_rename	MTS-001_bin.5_rename	M_agm_e	0.333333	0.01	1	0.00333333
MTS-001	minimal	MTS-010_bin.16_rename	MTS-001_bin.5_rename	M_ala__D_e	0.333333	0.01	1	0.00333333
MTS-001	minimal	MTS-010_bin.16_rename	MTS-001_bin.5_rename	M_ala__L_e	0.333333	0.01	1	0.00333333
MTS-001	minimal	MTS-010_bin.16_rename	MTS-001_bin.5_rename	M_alaala_e	0.333333	0.01	1	0.00333333
MTS-001	minimal	MTS-010_bin.16_rename	MTS-001_bin.5_rename	M_arg__L_e	0.333333	0.02	1	0.00666667
MTS-001	minimal	MTS-010_bin.16_rename	MTS-001_bin.5_rename	M_bz_e	0.333333	1	1	0.333333
MTS-001	minimal	MTS-010_bin.16_rename	MTS-001_bin.5_rename	M_cellb_e	0.333333	0.04	1	0.0133333
MTS-001	minimal	MTS-010_bin.16_rename	MTS-001_bin.5_rename	M_cu2_e	0.333333	1	1	0.333333
MTS-001	minimal	MTS-010_bin.16_rename	MTS-001_bin.5_rename	M_cys__L_e	0.333333	0.01	1	0.00333333
MTS-001	minimal	MTS-010_bin.16_rename	MTS-001_bin.5_rename	M_fe2_e	0.333333	0.88	1	0.293333
MTS-001	minimal	MTS-010_bin.16_rename	MTS-001_bin.5_rename	M_fe3_e	0.333333	0.11	1	0.0366667
MTS-001	minimal	MTS-010_bin.16_rename	MTS-001_bin.5_rename	M_g3pe_e	0.333333	0.83	1	0.276667
MTS-001	minimal	MTS-010_bin.16_rename	MTS-001_bin.5_rename	M_g3pg_e	0.333333	0.11	1	0.0366667
MTS-001	minimal	MTS-010_bin.16_rename	MTS-001_bin.5_rename	M_glu__L_e	0.333333	0.01	1	0.00333333
MTS-001	minimal	MTS-010_bin.16_rename	MTS-001_bin.5_rename	M_gly_e	0.333333	0.01	1	0.00333333
MTS-001	minimal	MTS-010_bin.16_rename	MTS-001_bin.5_rename	M_glyald_e	0.333333	0.01	1	0.00333333
MTS-001	minimal	MTS-010_bin.16_rename	MTS-001_bin.5_rename	M_glyc_e	0.333333	0.01	1	0.00333333
MTS-001	minimal	MTS-010_bin.16_rename	MTS-001_bin.5_rename	M_gthrd_e	0.333333	0.01	1	0.00333333
MTS-001	minimal	MTS-010_bin.16_rename	MTS-001_bin.5_rename	M_gua_e	0.333333	0.02	1	0.00666667
MTS-001	minimal	MTS-010_bin.16_rename	MTS-001_bin.5_rename	M_h2s_e	0.333333	0.01	1	0.00333333
MTS-001	minimal	MTS-010_bin.16_rename	MTS-001_bin.5_rename	M_h_e	0.333333	0.01	1	0.00333333
MTS-001	minimal	MTS-010_bin.16_rename	MTS-001_bin.5_rename	M_indole_e	0.333333	0.03	1	0.01
MTS-001	minimal	MTS-010_bin.16_rename	MTS-001_bin.5_rename	M_leu__L_e	0.333333	0.01	1	0.00333333
MTS-001	minimal	MTS-010_bin.16_rename	MTS-001_bin.5_rename	M_lys__L_e	0.333333	0.03	1	0.01
MTS-001	minimal	MTS-010_bin.16_rename	MTS-001_bin.5_rename	M_met__L_e	0.333333	0.01	1	0.00333333
MTS-001	minimal	MTS-010_bin.16_rename	MTS-001_bin.5_rename	M_nh4_e	0.333333	0.01	1	0.00333333
MTS-001	minimal	MTS-010_bin.16_rename	MTS-001_bin.5_rename	M_ocdcea_e	0.333333	0.02	1	0.00666667
MTS-001	minimal	MTS-010_bin.16_rename	MTS-001_bin.5_rename	M_orn_e	0.333333	0.01	1	0.00333333
MTS-001	minimal	MTS-010_bin.16_rename	MTS-001_bin.5_rename	M_phe__L_e	0.333333	0.02	1	0.00666667
MTS-001	minimal	MTS-010_bin.16_rename	MTS-001_bin.5_rename	M_pi_e	0.333333	0.05	1	0.0166667
MTS-001	minimal	MTS-010_bin.16_rename	MTS-001_bin.5_rename	M_rib__D_e	0.333333	0.01	1	0.00333333
MTS-001	minimal	MTS-010_bin.16_rename	MTS-001_bin.5_rename	M_s_e	0.333333	0.01	1	0.00333333
MTS-001	minimal	MTS-010_bin.16_rename	MTS-001_bin.5_rename	M_ser__L_e	0.333333	0.01	1	0.00333333
MTS-001	minimal	MTS-010_bin.16_rename	MTS-001_bin.5_rename	M_thr__L_e	0.333333	0.02	1	0.00666667
MTS-001	minimal	MTS-010_bin.16_rename	MTS-001_bin.5_rename	M_thym_e	0.333333	0.01	1	0.00333333
MTS-001	minimal	MTS-010_bin.16_rename	MTS-001_bin.5_rename	M_trp__L_e	0.333333	0.02	1	0.00666667
MTS-001	minimal	MTS-010_bin.16_rename	MTS-001_bin.5_rename	M_tyr__L_e	0.333333	0.01	1	0.00333333
MTS-001	minimal	MTS-010_bin.16_rename	MTS-001_bin.5_rename	M_ump_e	0.333333	0.01	1	0.00333333
MTS-001	minimal	MTS-010_bin.16_rename	MTS-001_bin.5_rename	M_ura_e	0.333333	0.01	1	0.00333333
MTS-001	minimal	MTS-010_bin.16_rename	MTS-001_bin.5_rename	M_urea_e	0.333333	0.01	1	0.00333333
MTS-001	minimal	MTS-001_bin.10_rename	MTS-040_bin.3_rename	M_4abut_e	0.25	0.02	1	0.005
MTS-001	minimal	MTS-001_bin.10_rename	MTS-040_bin.3_rename	M_acald_e	0.25	0.01	1	0.0025
MTS-001	minimal	MTS-001_bin.10_rename	MTS-040_bin.3_rename	M_agm_e	0.25	0.03	1	0.0075
MTS-001	minimal	MTS-001_bin.10_rename	MTS-040_bin.3_rename	M_anhgm_e	0.25	0.01	1	0.0025
MTS-001	minimal	MTS-001_bin.10_rename	MTS-040_bin.3_rename	M_arg__L_e	0.25	0.1	1	0.025
MTS-001	minimal	MTS-001_bin.10_rename	MTS-040_bin.3_rename	M_asp__L_e	0.25	0.1	1	0.025
MTS-001	minimal	MTS-001_bin.10_rename	MTS-040_bin.3_rename	M_cellb_e	0.25	0.15	1	0.0375
MTS-001	minimal	MTS-001_bin.10_rename	MTS-040_bin.3_rename	M_cgly_e	0.25	0.07	1	0.0175
MTS-001	minimal	MTS-001_bin.10_rename	MTS-040_bin.3_rename	M_cu2_e	0.25	0.95	1	0.2375
MTS-001	minimal	MTS-001_bin.10_rename	MTS-040_bin.3_rename	M_cys__L_e	0.25	0.06	1	0.015
MTS-001	minimal	MTS-001_bin.10_rename	MTS-040_bin.3_rename	M_dha_e	0.25	0.22	1	0.055
MTS-001	minimal	MTS-001_bin.10_rename	MTS-040_bin.3_rename	M_fe2_e	0.25	0.03	1	0.0075
MTS-001	minimal	MTS-001_bin.10_rename	MTS-040_bin.3_rename	M_fe3_e	0.25	0.96	1	0.24
MTS-001	minimal	MTS-001_bin.10_rename	MTS-040_bin.3_rename	M_fum_e	0.25	0.01	1	0.0025
MTS-001	minimal	MTS-001_bin.10_rename	MTS-040_bin.3_rename	M_glc__D_e	0.25	0.43	1	0.1075
MTS-001	minimal	MTS-001_bin.10_rename	MTS-040_bin.3_rename	M_glu__L_e	0.25	0.03	1	0.0075
MTS-001	minimal	MTS-001_bin.10_rename	MTS-040_bin.3_rename	M_glyald_e	0.25	0.01	1	0.0025
MTS-001	minimal	MTS-001_bin.10_rename	MTS-040_bin.3_rename	M_gsn_e	0.25	0.01	1	0.0025
MTS-001	minimal	MTS-001_bin.10_rename	MTS-040_bin.3_rename	M_gthrd_e	0.25	0.06	1	0.015
MTS-001	minimal	MTS-001_bin.10_rename	MTS-040_bin.3_rename	M_gua_e	0.25	0.06	1	0.015
MTS-001	minimal	MTS-001_bin.10_rename	MTS-040_bin.3_rename	M_hxan_e	0.25	0.03	1	0.0075
MTS-001	minimal	MTS-001_bin.10_rename	MTS-040_bin.3_rename	M_ins_e	0.25	0.01	1	0.0025
MTS-001	minimal	MTS-001_bin.10_rename	MTS-040_bin.3_rename	M_lys__L_e	0.25	0.05	1	0.0125
MTS-001	minimal	MTS-001_bin.10_rename	MTS-040_bin.3_rename	M_orn_e	0.25	0.02	1	0.005
MTS-001	minimal	MTS-001_bin.10_rename	MTS-040_bin.3_rename	M_pi_e	0.25	1	1	0.25
MTS-001	minimal	MTS-001_bin.10_rename	MTS-040_bin.3_rename	M_trp__L_e	0.25	0.01	1	0.0025
MTS-001	minimal	MTS-001_bin.10_rename	MTS-040_bin.3_rename	M_ura_e	0.25	0.08	1	0.02
MTS-001	minimal	MTS-001_bin.10_rename	MTS-040_bin.3_rename	M_uri_e	0.25	0.05	1	0.0125
MTS-001	minimal	MTS-001_bin.10_rename	MTS-001_bin.16_rename	M_acald_e	0.25	0.01	1	0.0025
MTS-001	minimal	MTS-001_bin.10_rename	MTS-001_bin.16_rename	M_arg__L_e	0.25	0.1	1	0.025
MTS-001	minimal	MTS-001_bin.10_rename	MTS-001_bin.16_rename	M_cellb_e	0.25	0.15	1	0.0375
MTS-001	minimal	MTS-001_bin.10_rename	MTS-001_bin.16_rename	M_cgly_e	0.25	0.07	1	0.0175
MTS-001	minimal	MTS-001_bin.10_rename	MTS-001_bin.16_rename	M_fe2_e	0.25	0.03	1	0.0075
MTS-001	minimal	MTS-001_bin.10_rename	MTS-001_bin.16_rename	M_fe3_e	0.25	0.96	1	0.24
MTS-001	minimal	MTS-001_bin.10_rename	MTS-001_bin.16_rename	M_glc__D_e	0.25	0.43	1	0.1075
MTS-001	minimal	MTS-001_bin.10_rename	MTS-001_bin.16_rename	M_glu__L_e	0.25	0.03	1	0.0075
MTS-001	minimal	MTS-001_bin.10_rename	MTS-001_bin.16_rename	M_gthrd_e	0.25	0.06	1	0.015
MTS-001	minimal	MTS-001_bin.10_rename	MTS-001_bin.16_rename	M_gua_e	0.25	0.06	1	0.015
MTS-001	minimal	MTS-001_bin.10_rename	MTS-001_bin.16_rename	M_inost_e	0.25	0.09	1	0.0225
MTS-001	minimal	MTS-001_bin.10_rename	MTS-001_bin.16_rename	M_lys__L_e	0.25	0.05	1	0.0125
MTS-001	minimal	MTS-001_bin.10_rename	MTS-001_bin.16_rename	M_orn_e	0.25	0.02	1	0.005
MTS-001	minimal	MTS-001_bin.10_rename	MTS-001_bin.16_rename	M_pi_e	0.25	1	1	0.25
MTS-001	minimal	MTS-001_bin.10_rename	MTS-001_bin.16_rename	M_ura_e	0.25	0.08	1	0.02
MTS-001	minimal	MTS-001_bin.10_rename	MTS-001_bin.16_rename	M_uri_e	0.25	0.05	1	0.0125
MTS-001	minimal	MTS-001_bin.10_rename	MTS-001_bin.20_rename	M_4abut_e	0.25	0.02	1	0.005
MTS-001	minimal	MTS-001_bin.10_rename	MTS-001_bin.20_rename	M_acald_e	0.25	0.01	1	0.0025
MTS-001	minimal	MTS-001_bin.10_rename	MTS-001_bin.20_rename	M_agm_e	0.25	0.03	1	0.0075
MTS-001	minimal	MTS-001_bin.10_rename	MTS-001_bin.20_rename	M_anhgm_e	0.25	0.01	1	0.0025
MTS-001	minimal	MTS-001_bin.10_rename	MTS-001_bin.20_rename	M_arg__L_e	0.25	0.1	1	0.025
MTS-001	minimal	MTS-001_bin.10_rename	MTS-001_bin.20_rename	M_asp__L_e	0.25	0.1	1	0.025
MTS-001	minimal	MTS-001_bin.10_rename	MTS-001_bin.20_rename	M_cellb_e	0.25	0.15	1	0.0375
MTS-001	minimal	MTS-001_bin.10_rename	MTS-001_bin.20_rename	M_cgly_e	0.25	0.07	1	0.0175
MTS-001	minimal	MTS-001_bin.10_rename	MTS-001_bin.20_rename	M_cu2_e	0.25	0.95	1	0.2375
MTS-001	minimal	MTS-001_bin.10_rename	MTS-001_bin.20_rename	M_cys__L_e	0.25	0.06	1	0.015
MTS-001	minimal	MTS-001_bin.10_rename	MTS-001_bin.20_rename	M_fe2_e	0.25	0.03	1	0.0075
MTS-001	minimal	MTS-001_bin.10_rename	MTS-001_bin.20_rename	M_fe3_e	0.25	0.96	1	0.24
MTS-001	minimal	MTS-001_bin.10_rename	MTS-001_bin.20_rename	M_fum_e	0.25	0.01	1	0.0025
MTS-001	minimal	MTS-001_bin.10_rename	MTS-001_bin.20_rename	M_glc__D_e	0.25	0.43	1	0.1075
MTS-001	minimal	MTS-001_bin.10_rename	MTS-001_bin.20_rename	M_glcur_e	0.25	0.01	1	0.0025
MTS-001	minimal	MTS-001_bin.10_rename	MTS-001_bin.20_rename	M_glu__L_e	0.25	0.03	1	0.0075
MTS-001	minimal	MTS-001_bin.10_rename	MTS-001_bin.20_rename	M_glyald_e	0.25	0.01	1	0.0025
MTS-001	minimal	MTS-001_bin.10_rename	MTS-001_bin.20_rename	M_gthrd_e	0.25	0.06	1	0.015
MTS-001	minimal	MTS-001_bin.10_rename	MTS-001_bin.20_rename	M_gua_e	0.25	0.06	1	0.015
MTS-001	minimal	MTS-001_bin.10_rename	MTS-001_bin.20_rename	M_hxan_e	0.25	0.03	1	0.0075
MTS-001	minimal	MTS-001_bin.10_rename	MTS-001_bin.20_rename	M_lys__L_e	0.25	0.05	1	0.0125
MTS-001	minimal	MTS-001_bin.10_rename	MTS-001_bin.20_rename	M_meoh_e	0.25	0.07	1	0.0175
MTS-001	minimal	MTS-001_bin.10_rename	MTS-001_bin.20_rename	M_orn_e	0.25	0.02	1	0.005
MTS-001	minimal	MTS-001_bin.10_rename	MTS-001_bin.20_rename	M_pi_e	0.25	1	1	0.25
MTS-001	minimal	MTS-001_bin.10_rename	MTS-001_bin.20_rename	M_ura_e	0.25	0.08	1	0.02
MTS-001	minimal	MTS-001_bin.10_rename	MTS-001_bin.5_rename	M_4abut_e	0.25	0.02	1	0.005
MTS-001	minimal	MTS-001_bin.10_rename	MTS-001_bin.5_rename	M_acald_e	0.25	0.01	1	0.0025
MTS-001	minimal	MTS-001_bin.10_rename	MTS-001_bin.5_rename	M_agm_e	0.25	0.03	1	0.0075
MTS-001	minimal	MTS-001_bin.10_rename	MTS-001_bin.5_rename	M_anhgm_e	0.25	0.01	1	0.0025
MTS-001	minimal	MTS-001_bin.10_rename	MTS-001_bin.5_rename	M_arg__L_e	0.25	0.1	1	0.025
MTS-001	minimal	MTS-001_bin.10_rename	MTS-001_bin.5_rename	M_bz_e	0.25	1	1	0.25
MTS-001	minimal	MTS-001_bin.10_rename	MTS-001_bin.5_rename	M_cellb_e	0.25	0.15	1	0.0375
MTS-001	minimal	MTS-001_bin.10_rename	MTS-001_bin.5_rename	M_cgly_e	0.25	0.07	1	0.0175
MTS-001	minimal	MTS-001_bin.10_rename	MTS-001_bin.5_rename	M_cu2_e	0.25	0.95	1	0.2375
MTS-001	minimal	MTS-001_bin.10_rename	MTS-001_bin.5_rename	M_cys__L_e	0.25	0.06	1	0.015
MTS-001	minimal	MTS-001_bin.10_rename	MTS-001_bin.5_rename	M_dha_e	0.25	0.22	1	0.055
MTS-001	minimal	MTS-001_bin.10_rename	MTS-001_bin.5_rename	M_fe2_e	0.25	0.03	1	0.0075
MTS-001	minimal	MTS-001_bin.10_rename	MTS-001_bin.5_rename	M_fe3_e	0.25	0.96	1	0.24
MTS-001	minimal	MTS-001_bin.10_rename	MTS-001_bin.5_rename	M_fum_e	0.25	0.01	1	0.0025
MTS-001	minimal	MTS-001_bin.10_rename	MTS-001_bin.5_rename	M_glu__L_e	0.25	0.03	1	0.0075
MTS-001	minimal	MTS-001_bin.10_rename	MTS-001_bin.5_rename	M_glyald_e	0.25	0.01	1	0.0025
MTS-001	minimal	MTS-001_bin.10_rename	MTS-001_bin.5_rename	M_gsn_e	0.25	0.01	1	0.0025
MTS-001	minimal	MTS-001_bin.10_rename	MTS-001_bin.5_rename	M_gthrd_e	0.25	0.06	1	0.015
MTS-001	minimal	MTS-001_bin.10_rename	MTS-001_bin.5_rename	M_gua_e	0.25	0.06	1	0.015
MTS-001	minimal	MTS-001_bin.10_rename	MTS-001_bin.5_rename	M_hxan_e	0.25	0.03	1	0.0075
MTS-001	minimal	MTS-001_bin.10_rename	MTS-001_bin.5_rename	M_ins_e	0.25	0.01	1	0.0025
MTS-001	minimal	MTS-001_bin.10_rename	MTS-001_bin.5_rename	M_lys__L_e	0.25	0.05	1	0.0125
MTS-001	minimal	MTS-001_bin.10_rename	MTS-001_bin.5_rename	M_orn_e	0.25	0.02	1	0.005
MTS-001	minimal	MTS-001_bin.10_rename	MTS-001_bin.5_rename	M_pi_e	0.25	1	1	0.25
MTS-001	minimal	MTS-001_bin.10_rename	MTS-001_bin.5_rename	M_trp__L_e	0.25	0.01	1	0.0025
MTS-001	minimal	MTS-001_bin.10_rename	MTS-001_bin.5_rename	M_ura_e	0.25	0.08	1	0.02
MTS-001	minimal	MTS-001_bin.10_rename	MTS-001_bin.5_rename	M_uri_e	0.25	0.05	1	0.0125
MTS-001	minimal	MTS-001_bin.11_rename	MTS-040_bin.3_rename	M_4abut_e	0.333333	0.025641	1	0.00854701
MTS-001	minimal	MTS-001_bin.11_rename	MTS-040_bin.3_rename	M_4hbz_e	0.333333	0.0128205	1	0.0042735
MTS-001	minimal	MTS-001_bin.11_rename	MTS-040_bin.3_rename	M_acald_e	0.333333	0.0128205	1	0.0042735
MTS-001	minimal	MTS-001_bin.11_rename	MTS-040_bin.3_rename	M_cellb_e	0.333333	0.24359	1	0.0811966
MTS-001	minimal	MTS-001_bin.11_rename	MTS-040_bin.3_rename	M_cgly_e	0.333333	0.282051	1	0.0940171
MTS-001	minimal	MTS-001_bin.11_rename	MTS-040_bin.3_rename	M_co2_e	0.333333	0.0128205	1	0.0042735
MTS-001	minimal	MTS-001_bin.11_rename	MTS-040_bin.3_rename	M_cu2_e	0.333333	1	1	0.333333
MTS-001	minimal	MTS-001_bin.11_rename	MTS-040_bin.3_rename	M_cys__L_e	0.333333	0.230769	1	0.0769231
MTS-001	minimal	MTS-001_bin.11_rename	MTS-040_bin.3_rename	M_etoh_e	0.333333	0.0384615	1	0.0128205
MTS-001	minimal	MTS-001_bin.11_rename	MTS-040_bin.3_rename	M_fe2_e	0.333333	0.769231	1	0.25641
MTS-001	minimal	MTS-001_bin.11_rename	MTS-040_bin.3_rename	M_fe3_e	0.333333	0.230769	1	0.0769231
MTS-001	minimal	MTS-001_bin.11_rename	MTS-040_bin.3_rename	M_glc__D_e	0.333333	0.0384615	1	0.0128205
MTS-001	minimal	MTS-001_bin.11_rename	MTS-040_bin.3_rename	M_gthrd_e	0.333333	0.179487	1	0.0598291
MTS-001	minimal	MTS-001_bin.11_rename	MTS-040_bin.3_rename	M_h2s_e	0.333333	0.025641	1	0.00854701
MTS-001	minimal	MTS-001_bin.11_rename	MTS-040_bin.3_rename	M_nh4_e	0.333333	0.025641	1	0.00854701
MTS-001	minimal	MTS-001_bin.11_rename	MTS-040_bin.3_rename	M_pi_e	0.333333	0.0897436	1	0.0299145
MTS-001	minimal	MTS-001_bin.11_rename	MTS-040_bin.3_rename	M_s_e	0.333333	0.0512821	1	0.017094
MTS-001	minimal	MTS-001_bin.11_rename	MTS-040_bin.3_rename	M_ser__L_e	0.333333	0.0128205	1	0.0042735
MTS-001	minimal	MTS-001_bin.11_rename	MTS-040_bin.3_rename	M_ura_e	0.333333	0.0128205	1	0.0042735
MTS-001	minimal	MTS-001_bin.11_rename	MTS-001_bin.16_rename	M_4hbz_e	0.333333	0.0128205	1	0.0042735
MTS-001	minimal	MTS-001_bin.11_rename	MTS-001_bin.16_rename	M_acald_e	0.333333	0.0128205	1	0.0042735
MTS-001	minimal	MTS-001_bin.11_rename	MTS-001_bin.16_rename	M_cellb_e	0.333333	0.24359	1	0.0811966
MTS-001	minimal	MTS-001_bin.11_rename	MTS-001_bin.16_rename	M_cgly_e	0.333333	0.282051	1	0.0940171
MTS-001	minimal	MTS-001_bin.11_rename	MTS-001_bin.16_rename	M_co2_e	0.333333	0.0128205	1	0.0042735
MTS-001	minimal	MTS-001_bin.11_rename	MTS-001_bin.16_rename	M_fe2_e	0.333333	0.769231	1	0.25641
MTS-001	minimal	MTS-001_bin.11_rename	MTS-001_bin.16_rename	M_fe3_e	0.333333	0.230769	1	0.0769231
MTS-001	minimal	MTS-001_bin.11_rename	MTS-001_bin.16_rename	M_glc__D_e	0.333333	0.0384615	1	0.0128205
MTS-001	minimal	MTS-001_bin.11_rename	MTS-001_bin.16_rename	M_gthrd_e	0.333333	0.179487	1	0.0598291
MTS-001	minimal	MTS-001_bin.11_rename	MTS-001_bin.16_rename	M_h2s_e	0.333333	0.025641	1	0.00854701
MTS-001	minimal	MTS-001_bin.11_rename	MTS-001_bin.16_rename	M_nh4_e	0.333333	0.025641	1	0.00854701
MTS-001	minimal	MTS-001_bin.11_rename	MTS-001_bin.16_rename	M_pi_e	0.333333	0.0897436	1	0.0299145
MTS-001	minimal	MTS-001_bin.11_rename	MTS-001_bin.16_rename	M_s_e	0.333333	0.0512821	1	0.017094
MTS-001	minimal	MTS-001_bin.11_rename	MTS-001_bin.16_rename	M_ura_e	0.333333	0.0128205	1	0.0042735
MTS-001	minimal	MTS-001_bin.11_rename	MTS-001_bin.19_rename	M_acald_e	0.333333	0.0128205	1	0.0042735
MTS-001	minimal	MTS-001_bin.11_rename	MTS-001_bin.19_rename	M_cellb_e	0.333333	0.24359	1	0.0811966
MTS-001	minimal	MTS-001_bin.11_rename	MTS-001_bin.19_rename	M_co2_e	0.333333	0.0128205	1	0.0042735
MTS-001	minimal	MTS-001_bin.11_rename	MTS-001_bin.19_rename	M_etoh_e	0.333333	0.0384615	1	0.0128205
MTS-001	minimal	MTS-001_bin.11_rename	MTS-001_bin.19_rename	M_fe2_e	0.333333	0.769231	1	0.25641
MTS-001	minimal	MTS-001_bin.11_rename	MTS-001_bin.19_rename	M_fe3_e	0.333333	0.230769	1	0.0769231
MTS-001	minimal	MTS-001_bin.11_rename	MTS-001_bin.19_rename	M_glc__D_e	0.333333	0.0384615	1	0.0128205
MTS-001	minimal	MTS-001_bin.11_rename	MTS-001_bin.19_rename	M_gthrd_e	0.333333	0.179487	1	0.0598291
MTS-001	minimal	MTS-001_bin.11_rename	MTS-001_bin.19_rename	M_h2s_e	0.333333	0.025641	1	0.00854701
MTS-001	minimal	MTS-001_bin.11_rename	MTS-001_bin.19_rename	M_nh4_e	0.333333	0.025641	1	0.00854701
MTS-001	minimal	MTS-001_bin.11_rename	MTS-001_bin.19_rename	M_pi_e	0.333333	0.0897436	1	0.0299145
MTS-001	minimal	MTS-001_bin.11_rename	MTS-001_bin.19_rename	M_s_e	0.333333	0.0512821	1	0.017094
MTS-001	minimal	MTS-001_bin.11_rename	MTS-001_bin.19_rename	M_ura_e	0.333333	0.0128205	1	0.0042735
MTS-001	minimal	MTS-001_bin.11_rename	MTS-001_bin.19_rename	M_urea_e	0.333333	0.0128205	1	0.0042735
MTS-001	minimal	MTS-001_bin.11_rename	MTS-001_bin.20_rename	M_4abut_e	1	0.025641	1	0.025641
MTS-001	minimal	MTS-001_bin.11_rename	MTS-001_bin.20_rename	M_4hbz_e	1	0.0128205	1	0.0128205
MTS-001	minimal	MTS-001_bin.11_rename	MTS-001_bin.20_rename	M_acald_e	1	0.0128205	1	0.0128205
MTS-001	minimal	MTS-001_bin.11_rename	MTS-001_bin.20_rename	M_cellb_e	1	0.24359	1	0.24359
MTS-001	minimal	MTS-001_bin.11_rename	MTS-001_bin.20_rename	M_cgly_e	1	0.282051	1	0.282051
MTS-001	minimal	MTS-001_bin.11_rename	MTS-001_bin.20_rename	M_co2_e	1	0.0128205	1	0.0128205
MTS-001	minimal	MTS-001_bin.11_rename	MTS-001_bin.20_rename	M_cu2_e	1	1	1	1
MTS-001	minimal	MTS-001_bin.11_rename	MTS-001_bin.20_rename	M_cys__L_e	1	0.230769	1	0.230769
MTS-001	minimal	MTS-001_bin.11_rename	MTS-001_bin.20_rename	M_etoh_e	1	0.0384615	1	0.0384615
MTS-001	minimal	MTS-001_bin.11_rename	MTS-001_bin.20_rename	M_fe2_e	1	0.769231	1	0.769231
MTS-001	minimal	MTS-001_bin.11_rename	MTS-001_bin.20_rename	M_fe3_e	1	0.230769	1	0.230769
MTS-001	minimal	MTS-001_bin.11_rename	MTS-001_bin.20_rename	M_g3pe_e	1	0.910256	1	0.910256
MTS-001	minimal	MTS-001_bin.11_rename	MTS-001_bin.20_rename	M_glc__D_e	1	0.0384615	1	0.0384615
MTS-001	minimal	MTS-001_bin.11_rename	MTS-001_bin.20_rename	M_gthrd_e	1	0.179487	1	0.179487
MTS-001	minimal	MTS-001_bin.11_rename	MTS-001_bin.20_rename	M_h2s_e	1	0.025641	1	0.025641
MTS-001	minimal	MTS-001_bin.11_rename	MTS-001_bin.20_rename	M_nh4_e	1	0.025641	1	0.025641
MTS-001	minimal	MTS-001_bin.11_rename	MTS-001_bin.20_rename	M_pi_e	1	0.0897436	1	0.0897436
MTS-001	minimal	MTS-001_bin.11_rename	MTS-001_bin.20_rename	M_s_e	1	0.0512821	1	0.0512821
MTS-001	minimal	MTS-001_bin.11_rename	MTS-001_bin.20_rename	M_ser__L_e	1	0.0128205	1	0.0128205
MTS-001	minimal	MTS-001_bin.11_rename	MTS-001_bin.20_rename	M_ura_e	1	0.0128205	1	0.0128205
MTS-001	minimal	MTS-001_bin.11_rename	MTS-001_bin.20_rename	M_urea_e	1	0.0128205	1	0.0128205
MTS-001	minimal	MTS-001_bin.11_rename	MTS-001_bin.5_rename	M_4abut_e	0.333333	0.025641	1	0.00854701
MTS-001	minimal	MTS-001_bin.11_rename	MTS-001_bin.5_rename	M_4hbz_e	0.333333	0.0128205	1	0.0042735
MTS-001	minimal	MTS-001_bin.11_rename	MTS-001_bin.5_rename	M_acald_e	0.333333	0.0128205	1	0.0042735
MTS-001	minimal	MTS-001_bin.11_rename	MTS-001_bin.5_rename	M_bz_e	0.333333	1	1	0.333333
MTS-001	minimal	MTS-001_bin.11_rename	MTS-001_bin.5_rename	M_cellb_e	0.333333	0.24359	1	0.0811966
MTS-001	minimal	MTS-001_bin.11_rename	MTS-001_bin.5_rename	M_cgly_e	0.333333	0.282051	1	0.0940171
MTS-001	minimal	MTS-001_bin.11_rename	MTS-001_bin.5_rename	M_co2_e	0.333333	0.0128205	1	0.0042735
MTS-001	minimal	MTS-001_bin.11_rename	MTS-001_bin.5_rename	M_cu2_e	0.333333	1	1	0.333333
MTS-001	minimal	MTS-001_bin.11_rename	MTS-001_bin.5_rename	M_cys__L_e	0.333333	0.230769	1	0.0769231
MTS-001	minimal	MTS-001_bin.11_rename	MTS-001_bin.5_rename	M_etoh_e	0.333333	0.0384615	1	0.0128205
MTS-001	minimal	MTS-001_bin.11_rename	MTS-001_bin.5_rename	M_fe2_e	0.333333	0.769231	1	0.25641
MTS-001	minimal	MTS-001_bin.11_rename	MTS-001_bin.5_rename	M_fe3_e	0.333333	0.230769	1	0.0769231
MTS-001	minimal	MTS-001_bin.11_rename	MTS-001_bin.5_rename	M_g3pe_e	0.333333	0.910256	1	0.303419
MTS-001	minimal	MTS-001_bin.11_rename	MTS-001_bin.5_rename	M_gthrd_e	0.333333	0.179487	1	0.0598291
MTS-001	minimal	MTS-001_bin.11_rename	MTS-001_bin.5_rename	M_h2s_e	0.333333	0.025641	1	0.00854701
MTS-001	minimal	MTS-001_bin.11_rename	MTS-001_bin.5_rename	M_nh4_e	0.333333	0.025641	1	0.00854701
MTS-001	minimal	MTS-001_bin.11_rename	MTS-001_bin.5_rename	M_pi_e	0.333333	0.0897436	1	0.0299145
MTS-001	minimal	MTS-001_bin.11_rename	MTS-001_bin.5_rename	M_s_e	0.333333	0.0512821	1	0.017094
MTS-001	minimal	MTS-001_bin.11_rename	MTS-001_bin.5_rename	M_ser__L_e	0.333333	0.0128205	1	0.0042735
MTS-001	minimal	MTS-001_bin.11_rename	MTS-001_bin.5_rename	M_ura_e	0.333333	0.0128205	1	0.0042735
MTS-001	minimal	MTS-001_bin.11_rename	MTS-001_bin.5_rename	M_urea_e	0.333333	0.0128205	1	0.0042735
MTS-001	minimal	MTS-010_bin.1_rename	MTS-010_bin.16_rename	M_LalaDgluMdapDala_e	0.142857	0.0344828	1	0.00492611
MTS-001	minimal	MTS-010_bin.1_rename	MTS-010_bin.16_rename	M_LalaDgluMdap_e	0.142857	0.0344828	1	0.00492611
MTS-001	minimal	MTS-010_bin.1_rename	MTS-010_bin.16_rename	M_acald_e	0.142857	0.0172414	1	0.00246305
MTS-001	minimal	MTS-010_bin.1_rename	MTS-010_bin.16_rename	M_alaala_e	0.142857	0.0172414	1	0.00246305
MTS-001	minimal	MTS-010_bin.1_rename	MTS-010_bin.16_rename	M_cgly_e	0.142857	0.137931	1	0.0197044
MTS-001	minimal	MTS-010_bin.1_rename	MTS-010_bin.16_rename	M_fe2_e	0.142857	0.37931	1	0.0541872
MTS-001	minimal	MTS-010_bin.1_rename	MTS-010_bin.16_rename	M_fe3_e	0.142857	0.327586	1	0.046798
MTS-001	minimal	MTS-010_bin.1_rename	MTS-010_bin.16_rename	M_g3pe_e	0.142857	0.431034	1	0.0615764
MTS-001	minimal	MTS-010_bin.1_rename	MTS-010_bin.16_rename	M_pi_e	0.142857	0.413793	1	0.0591133
MTS-001	minimal	MTS-010_bin.1_rename	MTS-010_bin.16_rename	M_s_e	0.142857	0.551724	1	0.0788177
MTS-001	minimal	MTS-010_bin.1_rename	MTS-001_bin.10_rename	M_LalaDgluMdap_e	0.142857	0.0344828	1	0.00492611
MTS-001	minimal	MTS-010_bin.1_rename	MTS-001_bin.10_rename	M_acald_e	0.142857	0.0172414	1	0.00246305
MTS-001	minimal	MTS-010_bin.1_rename	MTS-001_bin.10_rename	M_cu2_e	0.142857	1	1	0.142857
MTS-001	minimal	MTS-010_bin.1_rename	MTS-001_bin.10_rename	M_fe2_e	0.142857	0.37931	1	0.0541872
MTS-001	minimal	MTS-010_bin.1_rename	MTS-001_bin.10_rename	M_fe3_e	0.142857	0.327586	1	0.046798
MTS-001	minimal	MTS-010_bin.1_rename	MTS-001_bin.10_rename	M_o2_e	0.142857	0.948276	1	0.135468
MTS-001	minimal	MTS-010_bin.1_rename	MTS-001_bin.10_rename	M_s_e	0.142857	0.551724	1	0.0788177
MTS-001	minimal	MTS-010_bin.1_rename	MTS-010_bin.8_rename	M_acald_e	0.571429	0.0172414	1	0.00985222
MTS-001	minimal	MTS-010_bin.1_rename	MTS-010_bin.8_rename	M_fe2_e	0.571429	0.37931	1	0.216749
MTS-001	minimal	MTS-010_bin.1_rename	MTS-010_bin.8_rename	M_fe3_e	0.571429	0.327586	1	0.187192
MTS-001	minimal	MTS-010_bin.1_rename	MTS-010_bin.8_rename	M_o2_e	0.571429	0.948276	1	0.541872
MTS-001	minimal	MTS-010_bin.1_rename	MTS-040_bin.3_rename	M_LalaDgluMdapDala_e	0.142857	0.0344828	1	0.00492611
MTS-001	minimal	MTS-010_bin.1_rename	MTS-040_bin.3_rename	M_LalaDgluMdap_e	0.142857	0.0344828	1	0.00492611
MTS-001	minimal	MTS-010_bin.1_rename	MTS-040_bin.3_rename	M_acald_e	0.142857	0.0172414	1	0.00246305
MTS-001	minimal	MTS-010_bin.1_rename	MTS-040_bin.3_rename	M_alaala_e	0.142857	0.0172414	1	0.00246305
MTS-001	minimal	MTS-010_bin.1_rename	MTS-040_bin.3_rename	M_cgly_e	0.142857	0.137931	1	0.0197044
MTS-001	minimal	MTS-010_bin.1_rename	MTS-040_bin.3_rename	M_cu2_e	0.142857	1	1	0.142857
MTS-001	minimal	MTS-010_bin.1_rename	MTS-040_bin.3_rename	M_fe2_e	0.142857	0.37931	1	0.0541872
MTS-001	minimal	MTS-010_bin.1_rename	MTS-040_bin.3_rename	M_fe3_e	0.142857	0.327586	1	0.046798
MTS-001	minimal	MTS-010_bin.1_rename	MTS-040_bin.3_rename	M_pi_e	0.142857	0.413793	1	0.0591133
MTS-001	minimal	MTS-010_bin.1_rename	MTS-040_bin.3_rename	M_s_e	0.142857	0.551724	1	0.0788177
MTS-001	minimal	MTS-010_bin.1_rename	MTS-040_bin.3_rename	M_ump_e	0.142857	0.137931	1	0.0197044
MTS-001	minimal	MTS-010_bin.1_rename	MTS-001_bin.16_rename	M_acald_e	0.142857	0.0172414	1	0.00246305
MTS-001	minimal	MTS-010_bin.1_rename	MTS-001_bin.16_rename	M_cgly_e	0.142857	0.137931	1	0.0197044
MTS-001	minimal	MTS-010_bin.1_rename	MTS-001_bin.16_rename	M_fe2_e	0.142857	0.37931	1	0.0541872
MTS-001	minimal	MTS-010_bin.1_rename	MTS-001_bin.16_rename	M_fe3_e	0.142857	0.327586	1	0.046798
MTS-001	minimal	MTS-010_bin.1_rename	MTS-001_bin.16_rename	M_pi_e	0.142857	0.413793	1	0.0591133
MTS-001	minimal	MTS-010_bin.1_rename	MTS-001_bin.16_rename	M_s_e	0.142857	0.551724	1	0.0788177
MTS-001	minimal	MTS-010_bin.1_rename	MTS-001_bin.19_rename	M_acald_e	0.142857	0.0172414	1	0.00246305
MTS-001	minimal	MTS-010_bin.1_rename	MTS-001_bin.19_rename	M_fe2_e	0.142857	0.37931	1	0.0541872
MTS-001	minimal	MTS-010_bin.1_rename	MTS-001_bin.19_rename	M_fe3_e	0.142857	0.327586	1	0.046798
MTS-001	minimal	MTS-010_bin.1_rename	MTS-001_bin.19_rename	M_istfrnA_e	0.142857	0.344828	1	0.0492611
MTS-001	minimal	MTS-010_bin.1_rename	MTS-001_bin.19_rename	M_pi_e	0.142857	0.413793	1	0.0591133
MTS-001	minimal	MTS-010_bin.1_rename	MTS-001_bin.19_rename	M_s_e	0.142857	0.551724	1	0.0788177
MTS-001	minimal	MTS-010_bin.1_rename	MTS-010_bin.9_rename	M_acald_e	0.142857	0.0172414	1	0.00246305
MTS-001	minimal	MTS-010_bin.1_rename	MTS-010_bin.9_rename	M_alaala_e	0.142857	0.0172414	1	0.00246305
MTS-001	minimal	MTS-010_bin.1_rename	MTS-010_bin.9_rename	M_fe2_e	0.142857	0.37931	1	0.0541872
MTS-001	minimal	MTS-010_bin.1_rename	MTS-010_bin.9_rename	M_fe3_e	0.142857	0.327586	1	0.046798
MTS-001	minimal	MTS-010_bin.1_rename	MTS-010_bin.9_rename	M_pi_e	0.142857	0.413793	1	0.0591133
MTS-001	minimal	MTS-010_bin.1_rename	MTS-010_bin.9_rename	M_s_e	0.142857	0.551724	1	0.0788177
MTS-001	minimal	MTS-010_bin.1_rename	MTS-001_bin.20_rename	M_LalaDgluMdapDala_e	0.142857	0.0344828	1	0.00492611
MTS-001	minimal	MTS-010_bin.1_rename	MTS-001_bin.20_rename	M_LalaDgluMdap_e	0.142857	0.0344828	1	0.00492611
MTS-001	minimal	MTS-010_bin.1_rename	MTS-001_bin.20_rename	M_acald_e	0.142857	0.0172414	1	0.00246305
MTS-001	minimal	MTS-010_bin.1_rename	MTS-001_bin.20_rename	M_alaala_e	0.142857	0.0172414	1	0.00246305
MTS-001	minimal	MTS-010_bin.1_rename	MTS-001_bin.20_rename	M_cgly_e	0.142857	0.137931	1	0.0197044
MTS-001	minimal	MTS-010_bin.1_rename	MTS-001_bin.20_rename	M_cu2_e	0.142857	1	1	0.142857
MTS-001	minimal	MTS-010_bin.1_rename	MTS-001_bin.20_rename	M_fe2_e	0.142857	0.37931	1	0.0541872
MTS-001	minimal	MTS-010_bin.1_rename	MTS-001_bin.20_rename	M_fe3_e	0.142857	0.327586	1	0.046798
MTS-001	minimal	MTS-010_bin.1_rename	MTS-001_bin.20_rename	M_g3pe_e	0.142857	0.431034	1	0.0615764
MTS-001	minimal	MTS-010_bin.1_rename	MTS-001_bin.20_rename	M_istfrnA_e	0.142857	0.344828	1	0.0492611
MTS-001	minimal	MTS-010_bin.1_rename	MTS-001_bin.20_rename	M_pi_e	0.142857	0.413793	1	0.0591133
MTS-001	minimal	MTS-010_bin.1_rename	MTS-001_bin.20_rename	M_s_e	0.142857	0.551724	1	0.0788177
MTS-001	minimal	MTS-010_bin.1_rename	MTS-001_bin.5_rename	M_LalaDgluMdapDala_e	0.142857	0.0344828	1	0.00492611
MTS-001	minimal	MTS-010_bin.1_rename	MTS-001_bin.5_rename	M_LalaDgluMdap_e	0.142857	0.0344828	1	0.00492611
MTS-001	minimal	MTS-010_bin.1_rename	MTS-001_bin.5_rename	M_acald_e	0.142857	0.0172414	1	0.00246305
MTS-001	minimal	MTS-010_bin.1_rename	MTS-001_bin.5_rename	M_alaala_e	0.142857	0.0172414	1	0.00246305
MTS-001	minimal	MTS-010_bin.1_rename	MTS-001_bin.5_rename	M_bz_e	0.142857	1	1	0.142857
MTS-001	minimal	MTS-010_bin.1_rename	MTS-001_bin.5_rename	M_cgly_e	0.142857	0.137931	1	0.0197044
MTS-001	minimal	MTS-010_bin.1_rename	MTS-001_bin.5_rename	M_cu2_e	0.142857	1	1	0.142857
MTS-001	minimal	MTS-010_bin.1_rename	MTS-001_bin.5_rename	M_fe2_e	0.142857	0.37931	1	0.0541872
MTS-001	minimal	MTS-010_bin.1_rename	MTS-001_bin.5_rename	M_fe3_e	0.142857	0.327586	1	0.046798
MTS-001	minimal	MTS-010_bin.1_rename	MTS-001_bin.5_rename	M_g3pe_e	0.142857	0.431034	1	0.0615764
MTS-001	minimal	MTS-010_bin.1_rename	MTS-001_bin.5_rename	M_g3pg_e	0.142857	0.0172414	1	0.00246305
MTS-001	minimal	MTS-010_bin.1_rename	MTS-001_bin.5_rename	M_pi_e	0.142857	0.413793	1	0.0591133
MTS-001	minimal	MTS-010_bin.1_rename	MTS-001_bin.5_rename	M_s_e	0.142857	0.551724	1	0.0788177
MTS-001	minimal	MTS-010_bin.1_rename	MTS-001_bin.5_rename	M_ump_e	0.142857	0.137931	1	0.0197044
MTS-001	minimal	MTS-001_bin.13_rename	MTS-040_bin.3_rename	M_4abut_e	0.5	0.0344828	1	0.0172414
MTS-001	minimal	MTS-001_bin.13_rename	MTS-040_bin.3_rename	M_cu2_e	0.5	1	1	0.5
MTS-001	minimal	MTS-001_bin.13_rename	MTS-040_bin.3_rename	M_cys__L_e	0.5	0.137931	1	0.0689655
MTS-001	minimal	MTS-001_bin.13_rename	MTS-040_bin.3_rename	M_fe2_e	0.5	0.206897	1	0.103448
MTS-001	minimal	MTS-001_bin.13_rename	MTS-040_bin.3_rename	M_fe3_e	0.5	0.793103	1	0.396552
MTS-001	minimal	MTS-001_bin.13_rename	MTS-040_bin.3_rename	M_gthrd_e	0.5	0.482759	1	0.241379
MTS-001	minimal	MTS-001_bin.13_rename	MTS-040_bin.3_rename	M_h2s_e	0.5	0.172414	1	0.0862069
MTS-001	minimal	MTS-001_bin.13_rename	MTS-040_bin.3_rename	M_s_e	0.5	0.0689655	1	0.0344828
MTS-001	minimal	MTS-001_bin.13_rename	MTS-040_bin.3_rename	M_uri_e	0.5	1	1	0.5
MTS-001	minimal	MTS-001_bin.13_rename	MTS-001_bin.20_rename	M_4abut_e	1	0.0344828	1	0.0344828
MTS-001	minimal	MTS-001_bin.13_rename	MTS-001_bin.20_rename	M_cu2_e	1	1	1	1
MTS-001	minimal	MTS-001_bin.13_rename	MTS-001_bin.20_rename	M_cys__L_e	1	0.137931	1	0.137931
MTS-001	minimal	MTS-001_bin.13_rename	MTS-001_bin.20_rename	M_fe2_e	1	0.206897	1	0.206897
MTS-001	minimal	MTS-001_bin.13_rename	MTS-001_bin.20_rename	M_fe3_e	1	0.793103	1	0.793103
MTS-001	minimal	MTS-001_bin.13_rename	MTS-001_bin.20_rename	M_g3pe_e	1	0.62069	1	0.62069
MTS-001	minimal	MTS-001_bin.13_rename	MTS-001_bin.20_rename	M_glcur_e	1	0.551724	1	0.551724
MTS-001	minimal	MTS-001_bin.13_rename	MTS-001_bin.20_rename	M_gthrd_e	1	0.482759	1	0.482759
MTS-001	minimal	MTS-001_bin.13_rename	MTS-001_bin.20_rename	M_h2s_e	1	0.172414	1	0.172414
MTS-001	minimal	MTS-001_bin.13_rename	MTS-001_bin.20_rename	M_met__D_e	1	0.206897	1	0.206897
MTS-001	minimal	MTS-001_bin.13_rename	MTS-001_bin.20_rename	M_s_e	1	0.0689655	1	0.0689655
MTS-001	minimal	MTS-001_bin.13_rename	MTS-001_bin.5_rename	M_4abut_e	0.5	0.0344828	1	0.0172414
MTS-001	minimal	MTS-001_bin.13_rename	MTS-001_bin.5_rename	M_bz_e	0.5	1	1	0.5
MTS-001	minimal	MTS-001_bin.13_rename	MTS-001_bin.5_rename	M_cu2_e	0.5	1	1	0.5
MTS-001	minimal	MTS-001_bin.13_rename	MTS-001_bin.5_rename	M_cys__L_e	0.5	0.137931	1	0.0689655
MTS-001	minimal	MTS-001_bin.13_rename	MTS-001_bin.5_rename	M_fe2_e	0.5	0.206897	1	0.103448
MTS-001	minimal	MTS-001_bin.13_rename	MTS-001_bin.5_rename	M_fe3_e	0.5	0.793103	1	0.396552
MTS-001	minimal	MTS-001_bin.13_rename	MTS-001_bin.5_rename	M_g3pe_e	0.5	0.62069	1	0.310345
MTS-001	minimal	MTS-001_bin.13_rename	MTS-001_bin.5_rename	M_g3pg_e	0.5	0.37931	1	0.189655
MTS-001	minimal	MTS-001_bin.13_rename	MTS-001_bin.5_rename	M_gthrd_e	0.5	0.482759	1	0.241379
MTS-001	minimal	MTS-001_bin.13_rename	MTS-001_bin.5_rename	M_h2s_e	0.5	0.172414	1	0.0862069
MTS-001	minimal	MTS-001_bin.13_rename	MTS-001_bin.5_rename	M_s_e	0.5	0.0689655	1	0.0344828
MTS-001	minimal	MTS-001_bin.13_rename	MTS-001_bin.5_rename	M_uri_e	0.5	1	1	0.5
MTS-001	minimal	MTS-010_bin.8_rename	MTS-010_bin.16_rename	M_gthrd_e	0.142857	1	1	0.142857
MTS-001	minimal	MTS-010_bin.8_rename	MTS-010_bin.16_rename	M_thym_e	0.142857	1	1	0.142857
MTS-001	minimal	MTS-010_bin.8_rename	MTS-010_bin.1_rename	M_cu2_e	0.142857	1	1	0.142857
MTS-001	minimal	MTS-010_bin.8_rename	MTS-010_bin.1_rename	M_g3pg_e	0.142857	1	1	0.142857
MTS-001	minimal	MTS-010_bin.8_rename	MTS-010_bin.1_rename	M_gthrd_e	0.142857	1	1	0.142857
MTS-001	minimal	MTS-010_bin.8_rename	MTS-010_bin.1_rename	M_istfrnB_e	0.142857	1	1	0.142857
MTS-001	minimal	MTS-010_bin.8_rename	MTS-010_bin.1_rename	M_thym_e	0.142857	1	1	0.142857
MTS-001	minimal	MTS-010_bin.8_rename	MTS-040_bin.3_rename	M_cu2_e	0.142857	1	1	0.142857
MTS-001	minimal	MTS-010_bin.8_rename	MTS-040_bin.3_rename	M_gal_e	0.142857	1	1	0.142857
MTS-001	minimal	MTS-010_bin.8_rename	MTS-040_bin.3_rename	M_gthrd_e	0.142857	1	1	0.142857
MTS-001	minimal	MTS-010_bin.8_rename	MTS-040_bin.3_rename	M_thym_e	0.142857	1	1	0.142857
MTS-001	minimal	MTS-010_bin.8_rename	MTS-001_bin.16_rename	M_gthrd_e	0.142857	1	1	0.142857
MTS-001	minimal	MTS-010_bin.8_rename	MTS-001_bin.16_rename	M_thym_e	0.142857	1	1	0.142857
MTS-001	minimal	MTS-010_bin.8_rename	MTS-001_bin.19_rename	M_gthrd_e	0.142857	1	1	0.142857
MTS-001	minimal	MTS-010_bin.8_rename	MTS-001_bin.19_rename	M_istfrnB_e	0.142857	1	1	0.142857
MTS-001	minimal	MTS-010_bin.8_rename	MTS-001_bin.19_rename	M_thym_e	0.142857	1	1	0.142857
MTS-001	minimal	MTS-010_bin.8_rename	MTS-010_bin.9_rename	M_thym_e	0.142857	1	1	0.142857
MTS-001	minimal	MTS-010_bin.8_rename	MTS-001_bin.20_rename	M_cu2_e	0.142857	1	1	0.142857
MTS-001	minimal	MTS-010_bin.8_rename	MTS-001_bin.20_rename	M_gthrd_e	0.142857	1	1	0.142857
MTS-001	minimal	MTS-010_bin.8_rename	MTS-001_bin.20_rename	M_istfrnB_e	0.142857	1	1	0.142857
MTS-001	minimal	MTS-010_bin.8_rename	MTS-001_bin.20_rename	M_thym_e	0.142857	1	1	0.142857
MTS-001	minimal	MTS-010_bin.8_rename	MTS-001_bin.5_rename	M_bz_e	0.142857	1	1	0.142857
MTS-001	minimal	MTS-010_bin.8_rename	MTS-001_bin.5_rename	M_cu2_e	0.142857	1	1	0.142857
MTS-001	minimal	MTS-010_bin.8_rename	MTS-001_bin.5_rename	M_g3pg_e	0.142857	1	1	0.142857
MTS-001	minimal	MTS-010_bin.8_rename	MTS-001_bin.5_rename	M_gthrd_e	0.142857	1	1	0.142857
MTS-001	minimal	MTS-010_bin.8_rename	MTS-001_bin.5_rename	M_thym_e	0.142857	1	1	0.142857
MTS-001	minimal	MTS-001_bin.16_rename	MTS-001_bin.20_rename	M_cu2_e	1	1	1	1
MTS-001	minimal	MTS-001_bin.16_rename	MTS-001_bin.20_rename	M_glyc3p_e	1	1	1	1
MTS-001	minimal	MTS-001_bin.16_rename	MTS-001_bin.20_rename	M_ile__L_e	1	1	1	1
MTS-001	minimal	MTS-001_bin.16_rename	MTS-060_bin.2_rename	M_o2_e	1	1	1	1
MTS-001	minimal	MTS-090_bin.1_rename	MTS-010_bin.8_rename	M_o2_e	0.5	1	1	0.5
MTS-001	minimal	MTS-090_bin.1_rename	MTS-040_bin.3_rename	M_cu2_e	0.25	1	1	0.25
MTS-001	minimal	MTS-090_bin.1_rename	MTS-040_bin.3_rename	M_gthrd_e	0.25	1	1	0.25
MTS-001	minimal	MTS-090_bin.1_rename	MTS-040_bin.3_rename	M_pi_e	0.25	1	1	0.25
MTS-001	minimal	MTS-090_bin.1_rename	MTS-001_bin.16_rename	M_gthrd_e	0.25	1	1	0.25
MTS-001	minimal	MTS-090_bin.1_rename	MTS-001_bin.16_rename	M_pi_e	0.25	1	1	0.25
MTS-001	minimal	MTS-090_bin.1_rename	MTS-001_bin.20_rename	M_cu2_e	0.25	1	1	0.25
MTS-001	minimal	MTS-090_bin.1_rename	MTS-001_bin.20_rename	M_gthrd_e	0.25	1	1	0.25
MTS-001	minimal	MTS-090_bin.1_rename	MTS-001_bin.20_rename	M_istfrnB_e	0.25	1	1	0.25
MTS-001	minimal	MTS-090_bin.1_rename	MTS-001_bin.20_rename	M_pi_e	0.25	1	1	0.25
MTS-001	minimal	MTS-090_bin.1_rename	MTS-001_bin.5_rename	M_bz_e	0.25	1	1	0.25
MTS-001	minimal	MTS-090_bin.1_rename	MTS-001_bin.5_rename	M_cu2_e	0.25	1	1	0.25
MTS-001	minimal	MTS-090_bin.1_rename	MTS-001_bin.5_rename	M_gthrd_e	0.25	1	1	0.25
MTS-001	minimal	MTS-090_bin.1_rename	MTS-001_bin.5_rename	M_pi_e	0.25	1	1	0.25
MTS-001	minimal	MTS-001_bin.18_rename	MTS-040_bin.3_rename	M_cu2_e	0.333333	1	1	0.333333
MTS-001	minimal	MTS-001_bin.18_rename	MTS-040_bin.3_rename	M_fe3_e	0.333333	1	1	0.333333
MTS-001	minimal	MTS-001_bin.18_rename	MTS-040_bin.3_rename	M_gthrd_e	0.333333	1	1	0.333333
MTS-001	minimal	MTS-001_bin.18_rename	MTS-040_bin.3_rename	M_rib__D_e	0.333333	1	1	0.333333
MTS-001	minimal	MTS-001_bin.18_rename	MTS-001_bin.20_rename	M_cu2_e	0.333333	1	1	0.333333
MTS-001	minimal	MTS-001_bin.18_rename	MTS-001_bin.20_rename	M_fe3_e	0.333333	1	1	0.333333
MTS-001	minimal	MTS-001_bin.18_rename	MTS-001_bin.20_rename	M_glyc3p_e	0.333333	1	1	0.333333
MTS-001	minimal	MTS-001_bin.18_rename	MTS-001_bin.20_rename	M_gthrd_e	0.333333	1	1	0.333333
MTS-001	minimal	MTS-001_bin.18_rename	MTS-001_bin.20_rename	M_rib__D_e	0.333333	1	1	0.333333
MTS-001	minimal	MTS-001_bin.18_rename	MTS-001_bin.5_rename	M_bz_e	0.333333	1	1	0.333333
MTS-001	minimal	MTS-001_bin.18_rename	MTS-001_bin.5_rename	M_cu2_e	0.333333	1	1	0.333333
MTS-001	minimal	MTS-001_bin.18_rename	MTS-001_bin.5_rename	M_fe3_e	0.333333	1	1	0.333333
MTS-001	minimal	MTS-001_bin.18_rename	MTS-001_bin.5_rename	M_glyc3p_e	0.333333	1	1	0.333333
MTS-001	minimal	MTS-001_bin.18_rename	MTS-001_bin.5_rename	M_gthrd_e	0.333333	1	1	0.333333
MTS-001	minimal	MTS-001_bin.18_rename	MTS-001_bin.5_rename	M_rib__D_e	0.333333	1	1	0.333333
MTS-001	minimal	MTS-001_bin.19_rename	MTS-001_bin.10_rename	M_cu2_e	0.571429	1	1	0.571429
MTS-001	minimal	MTS-001_bin.19_rename	MTS-001_bin.10_rename	M_cys__L_e	0.571429	0.4	1	0.228571
MTS-001	minimal	MTS-001_bin.19_rename	MTS-001_bin.10_rename	M_fe2_e	0.571429	0.4	1	0.228571
MTS-001	minimal	MTS-001_bin.19_rename	MTS-001_bin.10_rename	M_fe3_e	0.571429	0.6	1	0.342857
MTS-001	minimal	MTS-001_bin.19_rename	MTS-001_bin.10_rename	M_h2s_e	0.571429	0.1	1	0.0571429
MTS-001	minimal	MTS-001_bin.19_rename	MTS-001_bin.10_rename	M_o2_e	0.571429	1	1	0.571429
MTS-001	minimal	MTS-001_bin.19_rename	MTS-001_bin.10_rename	M_thr__L_e	0.571429	0.5	1	0.285714
MTS-001	minimal	MTS-001_bin.19_rename	MTS-001_bin.10_rename	M_ura_e	0.571429	0.1	1	0.0571429
MTS-001	minimal	MTS-001_bin.19_rename	MTS-010_bin.1_rename	M_cu2_e	0.142857	1	1	0.142857
MTS-001	minimal	MTS-001_bin.19_rename	MTS-010_bin.1_rename	M_cys__L_e	0.142857	0.4	1	0.0571429
MTS-001	minimal	MTS-001_bin.19_rename	MTS-010_bin.1_rename	M_fe2_e	0.142857	0.4	1	0.0571429
MTS-001	minimal	MTS-001_bin.19_rename	MTS-010_bin.1_rename	M_fe3_e	0.142857	0.6	1	0.0857143
MTS-001	minimal	MTS-001_bin.19_rename	MTS-010_bin.1_rename	M_glyc3p_e	0.142857	0.5	1	0.0714286
MTS-001	minimal	MTS-001_bin.19_rename	MTS-010_bin.1_rename	M_gthrd_e	0.142857	0.1	1	0.0142857
MTS-001	minimal	MTS-001_bin.19_rename	MTS-010_bin.1_rename	M_h2s_e	0.142857	0.1	1	0.0142857
MTS-001	minimal	MTS-001_bin.19_rename	MTS-010_bin.1_rename	M_met__L_e	0.142857	0.1	1	0.0142857
MTS-001	minimal	MTS-001_bin.19_rename	MTS-010_bin.1_rename	M_thr__L_e	0.142857	0.5	1	0.0714286
MTS-001	minimal	MTS-001_bin.19_rename	MTS-010_bin.1_rename	M_ura_e	0.142857	0.1	1	0.0142857
MTS-001	minimal	MTS-001_bin.19_rename	MTS-010_bin.8_rename	M_fe2_e	0.285714	0.4	1	0.114286
MTS-001	minimal	MTS-001_bin.19_rename	MTS-010_bin.8_rename	M_fe3_e	0.285714	0.6	1	0.171429
MTS-001	minimal	MTS-001_bin.19_rename	MTS-010_bin.8_rename	M_glyc3p_e	0.285714	0.5	1	0.142857
MTS-001	minimal	MTS-001_bin.19_rename	MTS-010_bin.8_rename	M_h2s_e	0.285714	0.1	1	0.0285714
MTS-001	minimal	MTS-001_bin.19_rename	MTS-010_bin.8_rename	M_o2_e	0.285714	1	1	0.285714
MTS-001	minimal	MTS-001_bin.19_rename	MTS-040_bin.3_rename	M_cu2_e	0.142857	1	1	0.142857
MTS-001	minimal	MTS-001_bin.19_rename	MTS-040_bin.3_rename	M_cys__L_e	0.142857	0.4	1	0.0571429
MTS-001	minimal	MTS-001_bin.19_rename	MTS-040_bin.3_rename	M_fe2_e	0.142857	0.4	1	0.0571429
MTS-001	minimal	MTS-001_bin.19_rename	MTS-040_bin.3_rename	M_fe3_e	0.142857	0.6	1	0.0857143
MTS-001	minimal	MTS-001_bin.19_rename	MTS-040_bin.3_rename	M_gthrd_e	0.142857	0.1	1	0.0142857
MTS-001	minimal	MTS-001_bin.19_rename	MTS-040_bin.3_rename	M_h2s_e	0.142857	0.1	1	0.0142857
MTS-001	minimal	MTS-001_bin.19_rename	MTS-040_bin.3_rename	M_met__L_e	0.142857	0.1	1	0.0142857
MTS-001	minimal	MTS-001_bin.19_rename	MTS-040_bin.3_rename	M_thr__L_e	0.142857	0.5	1	0.0714286
MTS-001	minimal	MTS-001_bin.19_rename	MTS-040_bin.3_rename	M_ura_e	0.142857	0.1	1	0.0142857
MTS-001	minimal	MTS-001_bin.19_rename	MTS-001_bin.20_rename	M_cu2_e	0.142857	1	1	0.142857
MTS-001	minimal	MTS-001_bin.19_rename	MTS-001_bin.20_rename	M_cys__L_e	0.142857	0.4	1	0.0571429
MTS-001	minimal	MTS-001_bin.19_rename	MTS-001_bin.20_rename	M_fe2_e	0.142857	0.4	1	0.0571429
MTS-001	minimal	MTS-001_bin.19_rename	MTS-001_bin.20_rename	M_fe3_e	0.142857	0.6	1	0.0857143
MTS-001	minimal	MTS-001_bin.19_rename	MTS-001_bin.20_rename	M_glyc3p_e	0.142857	0.5	1	0.0714286
MTS-001	minimal	MTS-001_bin.19_rename	MTS-001_bin.20_rename	M_gthrd_e	0.142857	0.1	1	0.0142857
MTS-001	minimal	MTS-001_bin.19_rename	MTS-001_bin.20_rename	M_h2s_e	0.142857	0.1	1	0.0142857
MTS-001	minimal	MTS-001_bin.19_rename	MTS-001_bin.20_rename	M_met__L_e	0.142857	0.1	1	0.0142857
MTS-001	minimal	MTS-001_bin.19_rename	MTS-001_bin.20_rename	M_thr__L_e	0.142857	0.5	1	0.0714286
MTS-001	minimal	MTS-001_bin.19_rename	MTS-001_bin.20_rename	M_ura_e	0.142857	0.1	1	0.0142857
MTS-001	minimal	MTS-001_bin.19_rename	MTS-020_bin.6_rename	M_cys__L_e	0.142857	0.4	1	0.0571429
MTS-001	minimal	MTS-001_bin.19_rename	MTS-020_bin.6_rename	M_fe2_e	0.142857	0.4	1	0.0571429
MTS-001	minimal	MTS-001_bin.19_rename	MTS-020_bin.6_rename	M_fe3_e	0.142857	0.6	1	0.0857143
MTS-001	minimal	MTS-001_bin.19_rename	MTS-020_bin.6_rename	M_gthrd_e	0.142857	0.1	1	0.0142857
MTS-001	minimal	MTS-001_bin.19_rename	MTS-020_bin.6_rename	M_h2s_e	0.142857	0.1	1	0.0142857
MTS-001	minimal	MTS-001_bin.19_rename	MTS-020_bin.6_rename	M_thr__L_e	0.142857	0.5	1	0.0714286
MTS-001	minimal	MTS-001_bin.19_rename	MTS-020_bin.6_rename	M_ura_e	0.142857	0.1	1	0.0142857
MTS-001	minimal	MTS-001_bin.19_rename	MTS-001_bin.5_rename	M_bz_e	0.142857	1	1	0.142857
MTS-001	minimal	MTS-001_bin.19_rename	MTS-001_bin.5_rename	M_cu2_e	0.142857	1	1	0.142857
MTS-001	minimal	MTS-001_bin.19_rename	MTS-001_bin.5_rename	M_cys__L_e	0.142857	0.4	1	0.0571429
MTS-001	minimal	MTS-001_bin.19_rename	MTS-001_bin.5_rename	M_fe2_e	0.142857	0.4	1	0.0571429
MTS-001	minimal	MTS-001_bin.19_rename	MTS-001_bin.5_rename	M_fe3_e	0.142857	0.6	1	0.0857143
MTS-001	minimal	MTS-001_bin.19_rename	MTS-001_bin.5_rename	M_glyc3p_e	0.142857	0.5	1	0.0714286
MTS-001	minimal	MTS-001_bin.19_rename	MTS-001_bin.5_rename	M_gthrd_e	0.142857	0.1	1	0.0142857
MTS-001	minimal	MTS-001_bin.19_rename	MTS-001_bin.5_rename	M_h2s_e	0.142857	0.1	1	0.0142857
MTS-001	minimal	MTS-001_bin.19_rename	MTS-001_bin.5_rename	M_met__L_e	0.142857	0.1	1	0.0142857
MTS-001	minimal	MTS-001_bin.19_rename	MTS-001_bin.5_rename	M_thr__L_e	0.142857	0.5	1	0.0714286
MTS-001	minimal	MTS-001_bin.19_rename	MTS-001_bin.5_rename	M_ura_e	0.142857	0.1	1	0.0142857
MTS-001	minimal	MTS-001_bin.19_rename	MTS-010_bin.15_rename	M_cu2_e	0.142857	1	1	0.142857
MTS-001	minimal	MTS-001_bin.19_rename	MTS-010_bin.15_rename	M_fe2_e	0.142857	0.4	1	0.0571429
MTS-001	minimal	MTS-001_bin.19_rename	MTS-010_bin.15_rename	M_fe3_e	0.142857	0.6	1	0.0857143
MTS-001	minimal	MTS-001_bin.19_rename	MTS-010_bin.15_rename	M_h2s_e	0.142857	0.1	1	0.0142857
MTS-001	minimal	MTS-001_bin.19_rename	MTS-010_bin.15_rename	M_ura_e	0.142857	0.1	1	0.0142857
MTS-001	minimal	MTS-010_bin.9_rename	MTS-001_bin.10_rename	M_cu2_e	0.1	1	1	0.1
MTS-001	minimal	MTS-010_bin.9_rename	MTS-001_bin.10_rename	M_o2_e	0.1	1	1	0.1
MTS-001	minimal	MTS-010_bin.9_rename	MTS-001_bin.11_rename	M_o2_e	0.1	1	1	0.1
MTS-001	minimal	MTS-010_bin.9_rename	MTS-010_bin.1_rename	M_cu2_e	0.1	1	1	0.1
MTS-001	minimal	MTS-010_bin.9_rename	MTS-010_bin.1_rename	M_glyc3p_e	0.1	1	1	0.1
MTS-001	minimal	MTS-010_bin.9_rename	MTS-010_bin.1_rename	M_istfrnB_e	0.1	1	1	0.1
MTS-001	minimal	MTS-010_bin.9_rename	MTS-010_bin.8_rename	M_glyc3p_e	0.1	1	1	0.1
MTS-001	minimal	MTS-010_bin.9_rename	MTS-010_bin.8_rename	M_o2_e	0.1	1	1	0.1
MTS-001	minimal	MTS-010_bin.9_rename	MTS-040_bin.3_rename	M_cu2_e	0.1	1	1	0.1
MTS-001	minimal	MTS-010_bin.9_rename	MTS-040_bin.3_rename	M_phe__L_e	0.1	1	1	0.1
MTS-001	minimal	MTS-010_bin.9_rename	MTS-001_bin.18_rename	M_istfrnB_e	0.1	1	1	0.1
MTS-001	minimal	MTS-010_bin.9_rename	MTS-001_bin.18_rename	M_o2_e	0.1	1	1	0.1
MTS-001	minimal	MTS-010_bin.9_rename	MTS-001_bin.19_rename	M_istfrnB_e	0.5	1	1	0.5
MTS-001	minimal	MTS-010_bin.9_rename	MTS-001_bin.20_rename	M_cu2_e	0.8	1	1	0.8
MTS-001	minimal	MTS-010_bin.9_rename	MTS-001_bin.20_rename	M_glyc3p_e	0.8	1	1	0.8
MTS-001	minimal	MTS-010_bin.9_rename	MTS-001_bin.20_rename	M_istfrnB_e	0.8	1	1	0.8
MTS-001	minimal	MTS-010_bin.9_rename	MTS-001_bin.5_rename	M_bz_e	0.1	1	1	0.1
MTS-001	minimal	MTS-010_bin.9_rename	MTS-001_bin.5_rename	M_cu2_e	0.1	1	1	0.1
MTS-001	minimal	MTS-010_bin.9_rename	MTS-001_bin.5_rename	M_glyc3p_e	0.1	1	1	0.1
MTS-001	minimal	MTS-010_bin.9_rename	MTS-001_bin.5_rename	M_phe__L_e	0.1	1	1	0.1
MTS-001	minimal	MTS-010_bin.9_rename	MTS-010_bin.15_rename	M_cu2_e	0.1	1	1	0.1
MTS-001	minimal	MTS-010_bin.9_rename	MTS-010_bin.15_rename	M_istfrnB_e	0.1	1	1	0.1
MTS-001	minimal	MTS-010_bin.9_rename	MTS-001_bin.9_rename	M_o2_e	0.5	1	1	0.5
MTS-001	minimal	MTS-010_bin.9_rename	MTS-001_bin.9_rename	M_phe__L_e	0.5	1	1	0.5
MTS-001	minimal	MTS-010_bin.9_rename	MTS-060_bin.2_rename	M_o2_e	0.1	1	1	0.1
MTS-001	minimal	MTS-001_bin.21_rename	MTS-010_bin.16_rename	M_fe3_e	0.060241	1	1	0.060241
MTS-001	minimal	MTS-001_bin.21_rename	MTS-010_bin.16_rename	M_pi_e	0.060241	1	1	0.060241
MTS-001	minimal	MTS-001_bin.21_rename	MTS-010_bin.16_rename	M_thr__L_e	0.060241	1	1	0.060241
MTS-001	minimal	MTS-001_bin.21_rename	MTS-001_bin.10_rename	M_cu2_e	0.373494	1	1	0.373494
MTS-001	minimal	MTS-001_bin.21_rename	MTS-001_bin.10_rename	M_fe3_e	0.373494	1	1	0.373494
MTS-001	minimal	MTS-001_bin.21_rename	MTS-001_bin.10_rename	M_o2_e	0.373494	1	1	0.373494
MTS-001	minimal	MTS-001_bin.21_rename	MTS-001_bin.10_rename	M_thr__L_e	0.373494	1	1	0.373494
MTS-001	minimal	MTS-001_bin.21_rename	MTS-001_bin.11_rename	M_fe3_e	0.0481928	1	1	0.0481928
MTS-001	minimal	MTS-001_bin.21_rename	MTS-001_bin.11_rename	M_o2_e	0.0481928	1	1	0.0481928
MTS-001	minimal	MTS-001_bin.21_rename	MTS-010_bin.1_rename	M_cu2_e	0.0361446	1	1	0.0361446
MTS-001	minimal	MTS-001_bin.21_rename	MTS-010_bin.1_rename	M_fe3_e	0.0361446	1	1	0.0361446
MTS-001	minimal	MTS-001_bin.21_rename	MTS-010_bin.1_rename	M_pi_e	0.0361446	1	1	0.0361446
MTS-001	minimal	MTS-001_bin.21_rename	MTS-010_bin.1_rename	M_thr__L_e	0.0361446	1	1	0.0361446
MTS-001	minimal	MTS-001_bin.21_rename	MTS-001_bin.13_rename	M_fe3_e	0.0481928	1	1	0.0481928
MTS-001	minimal	MTS-001_bin.21_rename	MTS-001_bin.13_rename	M_o2_e	0.0481928	1	1	0.0481928
MTS-001	minimal	MTS-001_bin.21_rename	MTS-001_bin.13_rename	M_pi_e	0.0481928	1	1	0.0481928
MTS-001	minimal	MTS-001_bin.21_rename	MTS-001_bin.13_rename	M_thr__L_e	0.0481928	1	1	0.0481928
MTS-001	minimal	MTS-001_bin.21_rename	MTS-010_bin.8_rename	M_fe3_e	0.313253	1	1	0.313253
MTS-001	minimal	MTS-001_bin.21_rename	MTS-010_bin.8_rename	M_o2_e	0.313253	1	1	0.313253
MTS-001	minimal	MTS-001_bin.21_rename	MTS-040_bin.3_rename	M_cu2_e	0.108434	1	1	0.108434
MTS-001	minimal	MTS-001_bin.21_rename	MTS-040_bin.3_rename	M_fe3_e	0.108434	1	1	0.108434
MTS-001	minimal	MTS-001_bin.21_rename	MTS-040_bin.3_rename	M_pi_e	0.108434	1	1	0.108434
MTS-001	minimal	MTS-001_bin.21_rename	MTS-040_bin.3_rename	M_thr__L_e	0.108434	1	1	0.108434
MTS-001	minimal	MTS-001_bin.21_rename	MTS-001_bin.16_rename	M_fe3_e	0.060241	1	1	0.060241
MTS-001	minimal	MTS-001_bin.21_rename	MTS-001_bin.16_rename	M_pi_e	0.060241	1	1	0.060241
MTS-001	minimal	MTS-001_bin.21_rename	MTS-090_bin.1_rename	M_fe3_e	0.0361446	1	1	0.0361446
MTS-001	minimal	MTS-001_bin.21_rename	MTS-001_bin.18_rename	M_fe3_e	0.301205	1	1	0.301205
MTS-001	minimal	MTS-001_bin.21_rename	MTS-001_bin.18_rename	M_o2_e	0.301205	1	1	0.301205
MTS-001	minimal	MTS-001_bin.21_rename	MTS-001_bin.18_rename	M_pi_e	0.301205	1	1	0.301205
MTS-001	minimal	MTS-001_bin.21_rename	MTS-001_bin.19_rename	M_fe3_e	0.0481928	1	1	0.0481928
MTS-001	minimal	MTS-001_bin.21_rename	MTS-001_bin.19_rename	M_pi_e	0.0481928	1	1	0.0481928
MTS-001	minimal	MTS-001_bin.21_rename	MTS-010_bin.9_rename	M_fe3_e	0.060241	1	1	0.060241
MTS-001	minimal	MTS-001_bin.21_rename	MTS-010_bin.9_rename	M_pi_e	0.060241	1	1	0.060241
MTS-001	minimal	MTS-001_bin.21_rename	MTS-001_bin.20_rename	M_cu2_e	0.156627	1	1	0.156627
MTS-001	minimal	MTS-001_bin.21_rename	MTS-001_bin.20_rename	M_fe3_e	0.156627	1	1	0.156627
MTS-001	minimal	MTS-001_bin.21_rename	MTS-001_bin.20_rename	M_pi_e	0.156627	1	1	0.156627
MTS-001	minimal	MTS-001_bin.21_rename	MTS-001_bin.20_rename	M_thr__L_e	0.156627	1	1	0.156627
MTS-001	minimal	MTS-001_bin.21_rename	MTS-020_bin.6_rename	M_fe3_e	0.0361446	1	1	0.0361446
MTS-001	minimal	MTS-001_bin.21_rename	MTS-020_bin.6_rename	M_thr__L_e	0.0361446	1	1	0.0361446
MTS-001	minimal	MTS-001_bin.21_rename	MTS-001_bin.4_rename	M_bz_e	0.156627	1	1	0.156627
MTS-001	minimal	MTS-001_bin.21_rename	MTS-001_bin.4_rename	M_fe3_e	0.156627	1	1	0.156627
MTS-001	minimal	MTS-001_bin.21_rename	MTS-001_bin.4_rename	M_pi_e	0.156627	1	1	0.156627
MTS-001	minimal	MTS-001_bin.21_rename	MTS-001_bin.5_rename	M_bz_e	0.771084	1	1	0.771084
MTS-001	minimal	MTS-001_bin.21_rename	MTS-001_bin.5_rename	M_cu2_e	0.771084	1	1	0.771084
MTS-001	minimal	MTS-001_bin.21_rename	MTS-001_bin.5_rename	M_fe3_e	0.771084	1	1	0.771084
MTS-001	minimal	MTS-001_bin.21_rename	MTS-001_bin.5_rename	M_pi_e	0.771084	1	1	0.771084
MTS-001	minimal	MTS-001_bin.21_rename	MTS-001_bin.5_rename	M_thr__L_e	0.771084	1	1	0.771084
MTS-001	minimal	MTS-001_bin.21_rename	MTS-001_bin.6_rename	M_cu2_e	0.0361446	1	1	0.0361446
MTS-001	minimal	MTS-001_bin.21_rename	MTS-001_bin.6_rename	M_fe3_e	0.0361446	1	1	0.0361446
MTS-001	minimal	MTS-001_bin.21_rename	MTS-001_bin.6_rename	M_pi_e	0.0361446	1	1	0.0361446
MTS-001	minimal	MTS-001_bin.21_rename	MTS-001_bin.7_rename	M_fe3_e	0.0361446	1	1	0.0361446
MTS-001	minimal	MTS-001_bin.21_rename	MTS-001_bin.7_rename	M_pi_e	0.0361446	1	1	0.0361446
MTS-001	minimal	MTS-001_bin.21_rename	MTS-010_bin.15_rename	M_cu2_e	0.0361446	1	1	0.0361446
MTS-001	minimal	MTS-001_bin.21_rename	MTS-010_bin.15_rename	M_fe3_e	0.0361446	1	1	0.0361446
MTS-001	minimal	MTS-001_bin.21_rename	MTS-001_bin.9_rename	M_fe3_e	0.0481928	1	1	0.0481928
MTS-001	minimal	MTS-001_bin.21_rename	MTS-001_bin.9_rename	M_o2_e	0.0481928	1	1	0.0481928
MTS-001	minimal	MTS-001_bin.21_rename	MTS-001_bin.9_rename	M_pi_e	0.0481928	1	1	0.0481928
MTS-001	minimal	MTS-001_bin.21_rename	MTS-001_bin.9_rename	M_thr__L_e	0.0481928	1	1	0.0481928
MTS-001	minimal	MTS-001_bin.21_rename	MTS-010_bin.12_rename	M_fe3_e	0.0361446	1	1	0.0361446
MTS-001	minimal	MTS-001_bin.21_rename	MTS-060_bin.2_rename	M_fe3_e	0.0481928	1	1	0.0481928
MTS-001	minimal	MTS-001_bin.21_rename	MTS-060_bin.2_rename	M_o2_e	0.0481928	1	1	0.0481928
MTS-001	minimal	MTS-020_bin.6_rename	MTS-010_bin.16_rename	M_cgly_e	0.142857	0.333333	1	0.047619
MTS-001	minimal	MTS-020_bin.6_rename	MTS-010_bin.16_rename	M_cys__L_e	0.142857	0.166667	1	0.0238095
MTS-001	minimal	MTS-020_bin.6_rename	MTS-010_bin.16_rename	M_fe2_e	0.142857	0.5	1	0.0714286
MTS-001	minimal	MTS-020_bin.6_rename	MTS-010_bin.16_rename	M_gthrd_e	0.142857	0.5	1	0.0714286
MTS-001	minimal	MTS-020_bin.6_rename	MTS-010_bin.16_rename	M_thymd_e	0.142857	0.166667	1	0.0238095
MTS-001	minimal	MTS-020_bin.6_rename	MTS-001_bin.10_rename	M_cu2_e	0.142857	1	1	0.142857
MTS-001	minimal	MTS-020_bin.6_rename	MTS-001_bin.10_rename	M_cys__L_e	0.142857	0.166667	1	0.0238095
MTS-001	minimal	MTS-020_bin.6_rename	MTS-001_bin.10_rename	M_fe2_e	0.142857	0.5	1	0.0714286
MTS-001	minimal	MTS-020_bin.6_rename	MTS-001_bin.10_rename	M_o2_e	0.142857	0.666667	1	0.0952381
MTS-001	minimal	MTS-020_bin.6_rename	MTS-010_bin.8_rename	M_fe2_e	0.571429	0.5	1	0.285714
MTS-001	minimal	MTS-020_bin.6_rename	MTS-010_bin.8_rename	M_o2_e	0.571429	0.666667	1	0.380952
MTS-001	minimal	MTS-020_bin.6_rename	MTS-040_bin.3_rename	M_cgly_e	0.142857	0.333333	1	0.047619
MTS-001	minimal	MTS-020_bin.6_rename	MTS-040_bin.3_rename	M_cu2_e	0.142857	1	1	0.142857
MTS-001	minimal	MTS-020_bin.6_rename	MTS-040_bin.3_rename	M_cys__L_e	0.142857	0.166667	1	0.0238095
MTS-001	minimal	MTS-020_bin.6_rename	MTS-040_bin.3_rename	M_fe2_e	0.142857	0.5	1	0.0714286
MTS-001	minimal	MTS-020_bin.6_rename	MTS-040_bin.3_rename	M_gthrd_e	0.142857	0.5	1	0.0714286
MTS-001	minimal	MTS-020_bin.6_rename	MTS-040_bin.3_rename	M_thymd_e	0.142857	0.166667	1	0.0238095
MTS-001	minimal	MTS-020_bin.6_rename	MTS-001_bin.16_rename	M_cgly_e	0.142857	0.333333	1	0.047619
MTS-001	minimal	MTS-020_bin.6_rename	MTS-001_bin.16_rename	M_fe2_e	0.142857	0.5	1	0.0714286
MTS-001	minimal	MTS-020_bin.6_rename	MTS-001_bin.16_rename	M_gthrd_e	0.142857	0.5	1	0.0714286
MTS-001	minimal	MTS-020_bin.6_rename	MTS-001_bin.16_rename	M_thymd_e	0.142857	0.166667	1	0.0238095
MTS-001	minimal	MTS-020_bin.6_rename	MTS-001_bin.19_rename	M_fe2_e	0.142857	0.5	1	0.0714286
MTS-001	minimal	MTS-020_bin.6_rename	MTS-001_bin.19_rename	M_gthrd_e	0.142857	0.5	1	0.0714286
MTS-001	minimal	MTS-020_bin.6_rename	MTS-010_bin.9_rename	M_fe2_e	0.142857	0.5	1	0.0714286
MTS-001	minimal	MTS-020_bin.6_rename	MTS-010_bin.9_rename	M_thymd_e	0.142857	0.166667	1	0.0238095
MTS-001	minimal	MTS-020_bin.6_rename	MTS-001_bin.20_rename	M_cgly_e	0.142857	0.333333	1	0.047619
MTS-001	minimal	MTS-020_bin.6_rename	MTS-001_bin.20_rename	M_cu2_e	0.142857	1	1	0.142857
MTS-001	minimal	MTS-020_bin.6_rename	MTS-001_bin.20_rename	M_cys__L_e	0.142857	0.166667	1	0.0238095
MTS-001	minimal	MTS-020_bin.6_rename	MTS-001_bin.20_rename	M_fe2_e	0.142857	0.5	1	0.0714286
MTS-001	minimal	MTS-020_bin.6_rename	MTS-001_bin.20_rename	M_gthrd_e	0.142857	0.5	1	0.0714286
MTS-001	minimal	MTS-020_bin.6_rename	MTS-001_bin.20_rename	M_thymd_e	0.142857	0.166667	1	0.0238095
MTS-001	minimal	MTS-020_bin.6_rename	MTS-001_bin.5_rename	M_cgly_e	0.142857	0.333333	1	0.047619
MTS-001	minimal	MTS-020_bin.6_rename	MTS-001_bin.5_rename	M_cu2_e	0.142857	1	1	0.142857
MTS-001	minimal	MTS-020_bin.6_rename	MTS-001_bin.5_rename	M_cys__L_e	0.142857	0.166667	1	0.0238095
MTS-001	minimal	MTS-020_bin.6_rename	MTS-001_bin.5_rename	M_fe2_e	0.142857	0.5	1	0.0714286
MTS-001	minimal	MTS-020_bin.6_rename	MTS-001_bin.5_rename	M_g3pg_e	0.142857	1	1	0.142857
MTS-001	minimal	MTS-020_bin.6_rename	MTS-001_bin.5_rename	M_gthrd_e	0.142857	0.5	1	0.0714286
MTS-001	minimal	MTS-020_bin.6_rename	MTS-001_bin.5_rename	M_thymd_e	0.142857	0.166667	1	0.0238095
MTS-001	minimal	MTS-001_bin.4_rename	MTS-001_bin.20_rename	M_arg__L_e	1	0.2	1	0.2
MTS-001	minimal	MTS-001_bin.4_rename	MTS-001_bin.20_rename	M_cu2_e	1	1	1	1
MTS-001	minimal	MTS-001_bin.4_rename	MTS-001_bin.20_rename	M_cys__L_e	1	0.2	1	0.2
MTS-001	minimal	MTS-001_bin.4_rename	MTS-001_bin.20_rename	M_fe2_e	1	1	1	1
MTS-001	minimal	MTS-001_bin.4_rename	MTS-001_bin.20_rename	M_gthrd_e	1	0.8	1	0.8
MTS-001	minimal	MTS-001_bin.4_rename	MTS-001_bin.20_rename	M_indole_e	1	0.2	1	0.2
MTS-001	minimal	MTS-001_bin.6_rename	MTS-001_bin.10_rename	M_cu2_e	0.333333	1	1	0.333333
MTS-001	minimal	MTS-001_bin.6_rename	MTS-001_bin.10_rename	M_o2_e	0.333333	1	1	0.333333
MTS-001	minimal	MTS-001_bin.6_rename	MTS-010_bin.8_rename	M_glyc3p_e	0.333333	1	1	0.333333
MTS-001	minimal	MTS-001_bin.6_rename	MTS-010_bin.8_rename	M_o2_e	0.333333	1	1	0.333333
MTS-001	minimal	MTS-001_bin.6_rename	MTS-040_bin.3_rename	M_cu2_e	0.333333	1	1	0.333333
MTS-001	minimal	MTS-001_bin.6_rename	MTS-001_bin.20_rename	M_cu2_e	0.333333	1	1	0.333333
MTS-001	minimal	MTS-001_bin.6_rename	MTS-001_bin.20_rename	M_glyc3p_e	0.333333	1	1	0.333333
MTS-001	minimal	MTS-001_bin.6_rename	MTS-001_bin.5_rename	M_bz_e	0.333333	1	1	0.333333
MTS-001	minimal	MTS-001_bin.6_rename	MTS-001_bin.5_rename	M_cu2_e	0.333333	1	1	0.333333
MTS-001	minimal	MTS-001_bin.6_rename	MTS-001_bin.5_rename	M_glyc3p_e	0.333333	1	1	0.333333
MTS-001	minimal	MTS-001_bin.7_rename	MTS-040_bin.3_rename	M_cgly_e	1	1	1	1
MTS-001	minimal	MTS-001_bin.7_rename	MTS-040_bin.3_rename	M_cu2_e	1	1	1	1
MTS-001	minimal	MTS-001_bin.7_rename	MTS-040_bin.3_rename	M_fe3_e	1	1	1	1
MTS-001	minimal	MTS-001_bin.7_rename	MTS-001_bin.20_rename	M_cgly_e	1	1	1	1
MTS-001	minimal	MTS-001_bin.7_rename	MTS-001_bin.20_rename	M_cu2_e	1	1	1	1
MTS-001	minimal	MTS-001_bin.7_rename	MTS-001_bin.20_rename	M_fe3_e	1	1	1	1
MTS-001	minimal	MTS-001_bin.7_rename	MTS-001_bin.9_rename	M_cgly_e	1	1	1	1
MTS-001	minimal	MTS-001_bin.7_rename	MTS-001_bin.9_rename	M_fe3_e	1	1	1	1
MTS-001	minimal	MTS-001_bin.7_rename	MTS-001_bin.9_rename	M_g3pg_e	1	1	1	1
MTS-001	minimal	MTS-001_bin.7_rename	MTS-001_bin.9_rename	M_o2_e	1	1	1	1
MTS-001	minimal	MTS-010_bin.15_rename	MTS-010_bin.16_rename	M_fe3_e	0.142857	1	1	0.142857
MTS-001	minimal	MTS-010_bin.15_rename	MTS-001_bin.10_rename	M_cu2_e	0.142857	1	1	0.142857
MTS-001	minimal	MTS-010_bin.15_rename	MTS-001_bin.10_rename	M_fe3_e	0.142857	1	1	0.142857
MTS-001	minimal	MTS-010_bin.15_rename	MTS-010_bin.8_rename	M_fe3_e	0.571429	1	1	0.571429
MTS-001	minimal	MTS-010_bin.15_rename	MTS-040_bin.3_rename	M_cu2_e	0.142857	1	1	0.142857
MTS-001	minimal	MTS-010_bin.15_rename	MTS-040_bin.3_rename	M_fe3_e	0.142857	1	1	0.142857
MTS-001	minimal	MTS-010_bin.15_rename	MTS-001_bin.16_rename	M_fe3_e	0.142857	1	1	0.142857
MTS-001	minimal	MTS-010_bin.15_rename	MTS-001_bin.19_rename	M_fe3_e	0.142857	1	1	0.142857
MTS-001	minimal	MTS-010_bin.15_rename	MTS-010_bin.9_rename	M_fe3_e	0.142857	1	1	0.142857
MTS-001	minimal	MTS-010_bin.15_rename	MTS-001_bin.20_rename	M_cu2_e	0.142857	1	1	0.142857
MTS-001	minimal	MTS-010_bin.15_rename	MTS-001_bin.20_rename	M_fe3_e	0.142857	1	1	0.142857
MTS-001	minimal	MTS-010_bin.15_rename	MTS-001_bin.5_rename	M_bz_e	0.142857	1	1	0.142857
MTS-001	minimal	MTS-010_bin.15_rename	MTS-001_bin.5_rename	M_cu2_e	0.142857	1	1	0.142857
MTS-001	minimal	MTS-010_bin.15_rename	MTS-001_bin.5_rename	M_fe3_e	0.142857	1	1	0.142857
MTS-001	minimal	MTS-010_bin.15_rename	MTS-001_bin.5_rename	M_g3pg_e	0.142857	1	1	0.142857
MTS-001	minimal	MTS-001_bin.9_rename	MTS-010_bin.16_rename	M_g3pe_e	0.142857	1	1	0.142857
MTS-001	minimal	MTS-001_bin.9_rename	MTS-001_bin.10_rename	M_cu2_e	0.428571	1	1	0.428571
MTS-001	minimal	MTS-001_bin.9_rename	MTS-040_bin.3_rename	M_cu2_e	0.142857	1	1	0.142857
MTS-001	minimal	MTS-001_bin.9_rename	MTS-001_bin.20_rename	M_cu2_e	0.142857	1	1	0.142857
MTS-001	minimal	MTS-001_bin.9_rename	MTS-001_bin.20_rename	M_g3pe_e	0.142857	1	1	0.142857
MTS-001	minimal	MTS-001_bin.9_rename	MTS-001_bin.5_rename	M_cu2_e	0.142857	1	1	0.142857
MTS-001	minimal	MTS-001_bin.9_rename	MTS-001_bin.5_rename	M_g3pe_e	0.142857	1	1	0.142857
MTS-001	minimal	MTS-010_bin.12_rename	MTS-001_bin.10_rename	M_cu2_e	0.25	1	1	0.25
MTS-001	minimal	MTS-010_bin.12_rename	MTS-001_bin.10_rename	M_o2_e	0.25	1	1	0.25
MTS-001	minimal	MTS-010_bin.12_rename	MTS-001_bin.10_rename	M_thr__L_e	0.25	0.25	1	0.0625
MTS-001	minimal	MTS-010_bin.12_rename	MTS-010_bin.8_rename	M_o2_e	0.5	1	1	0.5
MTS-001	minimal	MTS-010_bin.12_rename	MTS-040_bin.3_rename	M_ala__L_e	0.25	0.75	1	0.1875
MTS-001	minimal	MTS-010_bin.12_rename	MTS-040_bin.3_rename	M_cu2_e	0.25	1	1	0.25
MTS-001	minimal	MTS-010_bin.12_rename	MTS-040_bin.3_rename	M_pi_e	0.25	1	1	0.25
MTS-001	minimal	MTS-010_bin.12_rename	MTS-040_bin.3_rename	M_thr__L_e	0.25	0.25	1	0.0625
MTS-001	minimal	MTS-010_bin.12_rename	MTS-040_bin.3_rename	M_thymd_e	0.25	0.5	1	0.125
MTS-001	minimal	MTS-010_bin.12_rename	MTS-001_bin.16_rename	M_pi_e	0.25	1	1	0.25
MTS-001	minimal	MTS-010_bin.12_rename	MTS-001_bin.16_rename	M_thymd_e	0.25	0.5	1	0.125
MTS-001	minimal	MTS-010_bin.12_rename	MTS-001_bin.20_rename	M_cu2_e	0.25	1	1	0.25
MTS-001	minimal	MTS-010_bin.12_rename	MTS-001_bin.20_rename	M_istfrnA_e	0.25	0.25	1	0.0625
MTS-001	minimal	MTS-010_bin.12_rename	MTS-001_bin.20_rename	M_istfrnB_e	0.25	0.75	1	0.1875
MTS-001	minimal	MTS-010_bin.12_rename	MTS-001_bin.20_rename	M_pi_e	0.25	1	1	0.25
MTS-001	minimal	MTS-010_bin.12_rename	MTS-001_bin.20_rename	M_thr__L_e	0.25	0.25	1	0.0625
MTS-001	minimal	MTS-010_bin.12_rename	MTS-001_bin.20_rename	M_thymd_e	0.25	0.5	1	0.125
MTS-001	minimal	MTS-010_bin.12_rename	MTS-001_bin.5_rename	M_ala__L_e	0.25	0.75	1	0.1875
MTS-001	minimal	MTS-010_bin.12_rename	MTS-001_bin.5_rename	M_bz_e	0.25	1	1	0.25
MTS-001	minimal	MTS-010_bin.12_rename	MTS-001_bin.5_rename	M_cu2_e	0.25	1	1	0.25
MTS-001	minimal	MTS-010_bin.12_rename	MTS-001_bin.5_rename	M_pi_e	0.25	1	1	0.25
MTS-001	minimal	MTS-010_bin.12_rename	MTS-001_bin.5_rename	M_thr__L_e	0.25	0.25	1	0.0625
MTS-001	minimal	MTS-010_bin.12_rename	MTS-001_bin.5_rename	M_thymd_e	0.25	0.5	1	0.125
MTS-001	minimal	MTS-060_bin.2_rename	MTS-010_bin.8_rename	M_o2_e	0.25	1	1	0.25
MTS-001	minimal	MTS-060_bin.2_rename	MTS-040_bin.3_rename	M_cu2_e	0.25	1	1	0.25
MTS-001	minimal	MTS-060_bin.2_rename	MTS-040_bin.3_rename	M_gthrd_e	0.25	1	1	0.25
MTS-001	minimal	MTS-060_bin.2_rename	MTS-040_bin.3_rename	M_pi_e	0.25	1	1	0.25
MTS-001	minimal	MTS-060_bin.2_rename	MTS-001_bin.16_rename	M_gthrd_e	0.25	1	1	0.25
MTS-001	minimal	MTS-060_bin.2_rename	MTS-001_bin.16_rename	M_pi_e	0.25	1	1	0.25
MTS-001	minimal	MTS-060_bin.2_rename	MTS-001_bin.20_rename	M_cu2_e	0.25	1	1	0.25
MTS-001	minimal	MTS-060_bin.2_rename	MTS-001_bin.20_rename	M_gthrd_e	0.25	1	1	0.25
MTS-001	minimal	MTS-060_bin.2_rename	MTS-001_bin.20_rename	M_istfrnB_e	0.25	1	1	0.25
MTS-001	minimal	MTS-060_bin.2_rename	MTS-001_bin.20_rename	M_pi_e	0.25	1	1	0.25
MTS-001	minimal	MTS-060_bin.2_rename	MTS-001_bin.5_rename	M_cu2_e	0.25	1	1	0.25
MTS-001	minimal	MTS-060_bin.2_rename	MTS-001_bin.5_rename	M_gthrd_e	0.25	1	1	0.25
MTS-001	minimal	MTS-060_bin.2_rename	MTS-001_bin.5_rename	M_pi_e	0.25	1	1	0.25
MTS-001	minimal	MTS-060_bin.2_rename	MTS-001_bin.9_rename	M_gthrd_e	0.25	1	1	0.25
MTS-001	minimal	MTS-060_bin.2_rename	MTS-001_bin.9_rename	M_o2_e	0.25	1	1	0.25
MTS-001	minimal	MTS-060_bin.2_rename	MTS-001_bin.9_rename	M_pi_e	0.25	1	1	0.25
MTS-010	minimal	MTS-010_bin.16_rename	MTS-040_bin.3_rename	M_LalaDgluMdapDala_e	0.5	0.05	1	0.025
MTS-010	minimal	MTS-010_bin.16_rename	MTS-040_bin.3_rename	M_LalaDgluMdap_e	0.5	0.01	1	0.005
MTS-010	minimal	MTS-010_bin.16_rename	MTS-040_bin.3_rename	M_agm_e	0.5	0.01	1	0.005
MTS-010	minimal	MTS-010_bin.16_rename	MTS-040_bin.3_rename	M_ala__L_e	0.5	0.01	1	0.005
MTS-010	minimal	MTS-010_bin.16_rename	MTS-040_bin.3_rename	M_arg__L_e	0.5	0.01	1	0.005
MTS-010	minimal	MTS-010_bin.16_rename	MTS-040_bin.3_rename	M_asp__L_e	0.5	0.01	1	0.005
MTS-010	minimal	MTS-010_bin.16_rename	MTS-040_bin.3_rename	M_cellb_e	0.5	0.04	1	0.02
MTS-010	minimal	MTS-010_bin.16_rename	MTS-040_bin.3_rename	M_cu2_e	0.5	1	1	0.5
MTS-010	minimal	MTS-010_bin.16_rename	MTS-040_bin.3_rename	M_cys__L_e	0.5	0.01	1	0.005
MTS-010	minimal	MTS-010_bin.16_rename	MTS-040_bin.3_rename	M_etoh_e	0.5	0.01	1	0.005
MTS-010	minimal	MTS-010_bin.16_rename	MTS-040_bin.3_rename	M_fe3pyovd_kt_e	0.5	0.01	1	0.005
MTS-010	minimal	MTS-010_bin.16_rename	MTS-040_bin.3_rename	M_glc__D_e	0.5	0.01	1	0.005
MTS-010	minimal	MTS-010_bin.16_rename	MTS-040_bin.3_rename	M_glu__L_e	0.5	0.01	1	0.005
MTS-010	minimal	MTS-010_bin.16_rename	MTS-040_bin.3_rename	M_gly_e	0.5	0.01	1	0.005
MTS-010	minimal	MTS-010_bin.16_rename	MTS-040_bin.3_rename	M_glyc_e	0.5	0.01	1	0.005
MTS-010	minimal	MTS-010_bin.16_rename	MTS-040_bin.3_rename	M_gthrd_e	0.5	0.03	1	0.015
MTS-010	minimal	MTS-010_bin.16_rename	MTS-040_bin.3_rename	M_gua_e	0.5	0.01	1	0.005
MTS-010	minimal	MTS-010_bin.16_rename	MTS-040_bin.3_rename	M_h2s_e	0.5	0.01	1	0.005
MTS-010	minimal	MTS-010_bin.16_rename	MTS-040_bin.3_rename	M_h_e	0.5	0.01	1	0.005
MTS-010	minimal	MTS-010_bin.16_rename	MTS-040_bin.3_rename	M_hxan_e	0.5	0.02	1	0.01
MTS-010	minimal	MTS-010_bin.16_rename	MTS-040_bin.3_rename	M_leu__L_e	0.5	0.01	1	0.005
MTS-010	minimal	MTS-010_bin.16_rename	MTS-040_bin.3_rename	M_lys__L_e	0.5	0.01	1	0.005
MTS-010	minimal	MTS-010_bin.16_rename	MTS-040_bin.3_rename	M_met__L_e	0.5	0.06	1	0.03
MTS-010	minimal	MTS-010_bin.16_rename	MTS-040_bin.3_rename	M_nh4_e	0.5	0.01	1	0.005
MTS-010	minimal	MTS-010_bin.16_rename	MTS-040_bin.3_rename	M_orn_e	0.5	0.01	1	0.005
MTS-010	minimal	MTS-010_bin.16_rename	MTS-040_bin.3_rename	M_phe__L_e	0.5	0.01	1	0.005
MTS-010	minimal	MTS-010_bin.16_rename	MTS-040_bin.3_rename	M_pi_e	0.5	0.01	1	0.005
MTS-010	minimal	MTS-010_bin.16_rename	MTS-040_bin.3_rename	M_thym_e	0.5	0.05	1	0.025
MTS-010	minimal	MTS-010_bin.16_rename	MTS-001_bin.20_rename	M_LalaDgluMdapDala_e	1	0.05	1	0.05
MTS-010	minimal	MTS-010_bin.16_rename	MTS-001_bin.20_rename	M_LalaDgluMdap_e	1	0.01	1	0.01
MTS-010	minimal	MTS-010_bin.16_rename	MTS-001_bin.20_rename	M_agm_e	1	0.01	1	0.01
MTS-010	minimal	MTS-010_bin.16_rename	MTS-001_bin.20_rename	M_arg__L_e	1	0.01	1	0.01
MTS-010	minimal	MTS-010_bin.16_rename	MTS-001_bin.20_rename	M_asp__L_e	1	0.01	1	0.01
MTS-010	minimal	MTS-010_bin.16_rename	MTS-001_bin.20_rename	M_cellb_e	1	0.04	1	0.04
MTS-010	minimal	MTS-010_bin.16_rename	MTS-001_bin.20_rename	M_cu2_e	1	1	1	1
MTS-010	minimal	MTS-010_bin.16_rename	MTS-001_bin.20_rename	M_cys__L_e	1	0.01	1	0.01
MTS-010	minimal	MTS-010_bin.16_rename	MTS-001_bin.20_rename	M_etoh_e	1	0.01	1	0.01
MTS-010	minimal	MTS-010_bin.16_rename	MTS-001_bin.20_rename	M_fald_e	1	0.01	1	0.01
MTS-010	minimal	MTS-010_bin.16_rename	MTS-001_bin.20_rename	M_fe3pyovd_kt_e	1	0.01	1	0.01
MTS-010	minimal	MTS-010_bin.16_rename	MTS-001_bin.20_rename	M_g3pe_e	1	0.87	1	0.87
MTS-010	minimal	MTS-010_bin.16_rename	MTS-001_bin.20_rename	M_glc__D_e	1	0.01	1	0.01
MTS-010	minimal	MTS-010_bin.16_rename	MTS-001_bin.20_rename	M_glu__L_e	1	0.01	1	0.01
MTS-010	minimal	MTS-010_bin.16_rename	MTS-001_bin.20_rename	M_gly_e	1	0.01	1	0.01
MTS-010	minimal	MTS-010_bin.16_rename	MTS-001_bin.20_rename	M_glyc_e	1	0.01	1	0.01
MTS-010	minimal	MTS-010_bin.16_rename	MTS-001_bin.20_rename	M_gthrd_e	1	0.03	1	0.03
MTS-010	minimal	MTS-010_bin.16_rename	MTS-001_bin.20_rename	M_gua_e	1	0.01	1	0.01
MTS-010	minimal	MTS-010_bin.16_rename	MTS-001_bin.20_rename	M_h2s_e	1	0.01	1	0.01
MTS-010	minimal	MTS-010_bin.16_rename	MTS-001_bin.20_rename	M_h_e	1	0.01	1	0.01
MTS-010	minimal	MTS-010_bin.16_rename	MTS-001_bin.20_rename	M_hxan_e	1	0.02	1	0.02
MTS-010	minimal	MTS-010_bin.16_rename	MTS-001_bin.20_rename	M_ile__L_e	1	0.01	1	0.01
MTS-010	minimal	MTS-010_bin.16_rename	MTS-001_bin.20_rename	M_istfrnA_e	1	0.16	1	0.16
MTS-010	minimal	MTS-010_bin.16_rename	MTS-001_bin.20_rename	M_leu__L_e	1	0.01	1	0.01
MTS-010	minimal	MTS-010_bin.16_rename	MTS-001_bin.20_rename	M_lys__L_e	1	0.01	1	0.01
MTS-010	minimal	MTS-010_bin.16_rename	MTS-001_bin.20_rename	M_meoh_e	1	0.01	1	0.01
MTS-010	minimal	MTS-010_bin.16_rename	MTS-001_bin.20_rename	M_met__D_e	1	0.01	1	0.01
MTS-010	minimal	MTS-010_bin.16_rename	MTS-001_bin.20_rename	M_met__L_e	1	0.06	1	0.06
MTS-010	minimal	MTS-010_bin.16_rename	MTS-001_bin.20_rename	M_nh4_e	1	0.01	1	0.01
MTS-010	minimal	MTS-010_bin.16_rename	MTS-001_bin.20_rename	M_orn_e	1	0.01	1	0.01
MTS-010	minimal	MTS-010_bin.16_rename	MTS-001_bin.20_rename	M_pi_e	1	0.01	1	0.01
MTS-010	minimal	MTS-010_bin.16_rename	MTS-001_bin.20_rename	M_thym_e	1	0.05	1	0.05
MTS-010	minimal	MTS-010_bin.16_rename	MTS-001_bin.5_rename	M_LalaDgluMdapDala_e	0.5	0.05	1	0.025
MTS-010	minimal	MTS-010_bin.16_rename	MTS-001_bin.5_rename	M_LalaDgluMdap_e	0.5	0.01	1	0.005
MTS-010	minimal	MTS-010_bin.16_rename	MTS-001_bin.5_rename	M_agm_e	0.5	0.01	1	0.005
MTS-010	minimal	MTS-010_bin.16_rename	MTS-001_bin.5_rename	M_ala__L_e	0.5	0.01	1	0.005
MTS-010	minimal	MTS-010_bin.16_rename	MTS-001_bin.5_rename	M_arg__L_e	0.5	0.01	1	0.005
MTS-010	minimal	MTS-010_bin.16_rename	MTS-001_bin.5_rename	M_asp__L_e	0.5	0.01	1	0.005
MTS-010	minimal	MTS-010_bin.16_rename	MTS-001_bin.5_rename	M_bz_e	0.5	1	1	0.5
MTS-010	minimal	MTS-010_bin.16_rename	MTS-001_bin.5_rename	M_cellb_e	0.5	0.04	1	0.02
MTS-010	minimal	MTS-010_bin.16_rename	MTS-001_bin.5_rename	M_cu2_e	0.5	1	1	0.5
MTS-010	minimal	MTS-010_bin.16_rename	MTS-001_bin.5_rename	M_cys__L_e	0.5	0.01	1	0.005
MTS-010	minimal	MTS-010_bin.16_rename	MTS-001_bin.5_rename	M_etoh_e	0.5	0.01	1	0.005
MTS-010	minimal	MTS-010_bin.16_rename	MTS-001_bin.5_rename	M_fe3pyovd_kt_e	0.5	0.01	1	0.005
MTS-010	minimal	MTS-010_bin.16_rename	MTS-001_bin.5_rename	M_g3pe_e	0.5	0.87	1	0.435
MTS-010	minimal	MTS-010_bin.16_rename	MTS-001_bin.5_rename	M_g3pg_e	0.5	0.09	1	0.045
MTS-010	minimal	MTS-010_bin.16_rename	MTS-001_bin.5_rename	M_glc__D_e	0.5	0.01	1	0.005
MTS-010	minimal	MTS-010_bin.16_rename	MTS-001_bin.5_rename	M_glu__L_e	0.5	0.01	1	0.005
MTS-010	minimal	MTS-010_bin.16_rename	MTS-001_bin.5_rename	M_gly_e	0.5	0.01	1	0.005
MTS-010	minimal	MTS-010_bin.16_rename	MTS-001_bin.5_rename	M_glyc_e	0.5	0.01	1	0.005
MTS-010	minimal	MTS-010_bin.16_rename	MTS-001_bin.5_rename	M_gthrd_e	0.5	0.03	1	0.015
MTS-010	minimal	MTS-010_bin.16_rename	MTS-001_bin.5_rename	M_gua_e	0.5	0.01	1	0.005
MTS-010	minimal	MTS-010_bin.16_rename	MTS-001_bin.5_rename	M_h2s_e	0.5	0.01	1	0.005
MTS-010	minimal	MTS-010_bin.16_rename	MTS-001_bin.5_rename	M_h_e	0.5	0.01	1	0.005
MTS-010	minimal	MTS-010_bin.16_rename	MTS-001_bin.5_rename	M_hxan_e	0.5	0.02	1	0.01
MTS-010	minimal	MTS-010_bin.16_rename	MTS-001_bin.5_rename	M_leu__L_e	0.5	0.01	1	0.005
MTS-010	minimal	MTS-010_bin.16_rename	MTS-001_bin.5_rename	M_lys__L_e	0.5	0.01	1	0.005
MTS-010	minimal	MTS-010_bin.16_rename	MTS-001_bin.5_rename	M_met__L_e	0.5	0.06	1	0.03
MTS-010	minimal	MTS-010_bin.16_rename	MTS-001_bin.5_rename	M_nh4_e	0.5	0.01	1	0.005
MTS-010	minimal	MTS-010_bin.16_rename	MTS-001_bin.5_rename	M_ocdcea_e	0.5	0.01	1	0.005
MTS-010	minimal	MTS-010_bin.16_rename	MTS-001_bin.5_rename	M_orn_e	0.5	0.01	1	0.005
MTS-010	minimal	MTS-010_bin.16_rename	MTS-001_bin.5_rename	M_phe__L_e	0.5	0.01	1	0.005
MTS-010	minimal	MTS-010_bin.16_rename	MTS-001_bin.5_rename	M_pi_e	0.5	0.01	1	0.005
MTS-010	minimal	MTS-010_bin.16_rename	MTS-001_bin.5_rename	M_thym_e	0.5	0.05	1	0.025
MTS-010	minimal	MTS-010_bin.16_rename	MTS-001_bin.9_rename	M_LalaDgluMdapDala_e	0.5	0.05	1	0.025
MTS-010	minimal	MTS-010_bin.16_rename	MTS-001_bin.9_rename	M_LalaDgluMdap_e	0.5	0.01	1	0.005
MTS-010	minimal	MTS-010_bin.16_rename	MTS-001_bin.9_rename	M_arg__L_e	0.5	0.01	1	0.005
MTS-010	minimal	MTS-010_bin.16_rename	MTS-001_bin.9_rename	M_asp__L_e	0.5	0.01	1	0.005
MTS-010	minimal	MTS-010_bin.16_rename	MTS-001_bin.9_rename	M_cys__L_e	0.5	0.01	1	0.005
MTS-010	minimal	MTS-010_bin.16_rename	MTS-001_bin.9_rename	M_etoh_e	0.5	0.01	1	0.005
MTS-010	minimal	MTS-010_bin.16_rename	MTS-001_bin.9_rename	M_fald_e	0.5	0.01	1	0.005
MTS-010	minimal	MTS-010_bin.16_rename	MTS-001_bin.9_rename	M_fe3pyovd_kt_e	0.5	0.01	1	0.005
MTS-010	minimal	MTS-010_bin.16_rename	MTS-001_bin.9_rename	M_g3pe_e	0.5	0.87	1	0.435
MTS-010	minimal	MTS-010_bin.16_rename	MTS-001_bin.9_rename	M_g3pg_e	0.5	0.09	1	0.045
MTS-010	minimal	MTS-010_bin.16_rename	MTS-001_bin.9_rename	M_glc__D_e	0.5	0.01	1	0.005
MTS-010	minimal	MTS-010_bin.16_rename	MTS-001_bin.9_rename	M_glu__L_e	0.5	0.01	1	0.005
MTS-010	minimal	MTS-010_bin.16_rename	MTS-001_bin.9_rename	M_glyc_e	0.5	0.01	1	0.005
MTS-010	minimal	MTS-010_bin.16_rename	MTS-001_bin.9_rename	M_gthrd_e	0.5	0.03	1	0.015
MTS-010	minimal	MTS-010_bin.16_rename	MTS-001_bin.9_rename	M_gua_e	0.5	0.01	1	0.005
MTS-010	minimal	MTS-010_bin.16_rename	MTS-001_bin.9_rename	M_h2s_e	0.5	0.01	1	0.005
MTS-010	minimal	MTS-010_bin.16_rename	MTS-001_bin.9_rename	M_h_e	0.5	0.01	1	0.005
MTS-010	minimal	MTS-010_bin.16_rename	MTS-001_bin.9_rename	M_inost_e	0.5	0.01	1	0.005
MTS-010	minimal	MTS-010_bin.16_rename	MTS-001_bin.9_rename	M_leu__L_e	0.5	0.01	1	0.005
MTS-010	minimal	MTS-010_bin.16_rename	MTS-001_bin.9_rename	M_lys__L_e	0.5	0.01	1	0.005
MTS-010	minimal	MTS-010_bin.16_rename	MTS-001_bin.9_rename	M_meoh_e	0.5	0.01	1	0.005
MTS-010	minimal	MTS-010_bin.16_rename	MTS-001_bin.9_rename	M_met__L_e	0.5	0.06	1	0.03
MTS-010	minimal	MTS-010_bin.16_rename	MTS-001_bin.9_rename	M_nh4_e	0.5	0.01	1	0.005
MTS-010	minimal	MTS-010_bin.16_rename	MTS-001_bin.9_rename	M_o2_e	0.5	1	1	0.5
MTS-010	minimal	MTS-010_bin.16_rename	MTS-001_bin.9_rename	M_phe__L_e	0.5	0.01	1	0.005
MTS-010	minimal	MTS-010_bin.16_rename	MTS-001_bin.9_rename	M_pi_e	0.5	0.01	1	0.005
MTS-010	minimal	MTS-010_bin.16_rename	MTS-001_bin.9_rename	M_thym_e	0.5	0.05	1	0.025
MTS-010	minimal	MTS-001_bin.10_rename	MTS-040_bin.3_rename	M_4abut_e	0.333333	0.01	1	0.00333333
MTS-010	minimal	MTS-001_bin.10_rename	MTS-040_bin.3_rename	M_acald_e	0.333333	0.01	1	0.00333333
MTS-010	minimal	MTS-001_bin.10_rename	MTS-040_bin.3_rename	M_agm_e	0.333333	0.01	1	0.00333333
MTS-010	minimal	MTS-001_bin.10_rename	MTS-040_bin.3_rename	M_ala__L_e	0.333333	0.01	1	0.00333333
MTS-010	minimal	MTS-001_bin.10_rename	MTS-040_bin.3_rename	M_asp__L_e	0.333333	0.01	1	0.00333333
MTS-010	minimal	MTS-001_bin.10_rename	MTS-040_bin.3_rename	M_cellb_e	0.333333	0.18	1	0.06
MTS-010	minimal	MTS-001_bin.10_rename	MTS-040_bin.3_rename	M_cgly_e	0.333333	0.01	1	0.00333333
MTS-010	minimal	MTS-001_bin.10_rename	MTS-040_bin.3_rename	M_cu2_e	0.333333	0.95	1	0.316667
MTS-010	minimal	MTS-001_bin.10_rename	MTS-040_bin.3_rename	M_cys__L_e	0.333333	0.48	1	0.16
MTS-010	minimal	MTS-001_bin.10_rename	MTS-040_bin.3_rename	M_dha_e	0.333333	0.5	1	0.166667
MTS-010	minimal	MTS-001_bin.10_rename	MTS-040_bin.3_rename	M_fe2_e	0.333333	0.15	1	0.05
MTS-010	minimal	MTS-001_bin.10_rename	MTS-040_bin.3_rename	M_glc__D_e	0.333333	0.08	1	0.0266667
MTS-010	minimal	MTS-001_bin.10_rename	MTS-040_bin.3_rename	M_glyc_e	0.333333	0.01	1	0.00333333
MTS-010	minimal	MTS-001_bin.10_rename	MTS-040_bin.3_rename	M_gsn_e	0.333333	0.01	1	0.00333333
MTS-010	minimal	MTS-001_bin.10_rename	MTS-040_bin.3_rename	M_gthrd_e	0.333333	0.27	1	0.09
MTS-010	minimal	MTS-001_bin.10_rename	MTS-040_bin.3_rename	M_h_e	0.333333	0.01	1	0.00333333
MTS-010	minimal	MTS-001_bin.10_rename	MTS-040_bin.3_rename	M_orn_e	0.333333	0.01	1	0.00333333
MTS-010	minimal	MTS-001_bin.10_rename	MTS-040_bin.3_rename	M_pi_e	0.333333	1	1	0.333333
MTS-010	minimal	MTS-001_bin.10_rename	MTS-040_bin.3_rename	M_rib__D_e	0.333333	0.01	1	0.00333333
MTS-010	minimal	MTS-001_bin.10_rename	MTS-040_bin.3_rename	M_uri_e	0.333333	0.01	1	0.00333333
MTS-010	minimal	MTS-001_bin.10_rename	MTS-001_bin.5_rename	M_4abut_e	0.333333	0.01	1	0.00333333
MTS-010	minimal	MTS-001_bin.10_rename	MTS-001_bin.5_rename	M_acald_e	0.333333	0.01	1	0.00333333
MTS-010	minimal	MTS-001_bin.10_rename	MTS-001_bin.5_rename	M_agm_e	0.333333	0.01	1	0.00333333
MTS-010	minimal	MTS-001_bin.10_rename	MTS-001_bin.5_rename	M_ala__L_e	0.333333	0.01	1	0.00333333
MTS-010	minimal	MTS-001_bin.10_rename	MTS-001_bin.5_rename	M_asp__L_e	0.333333	0.01	1	0.00333333
MTS-010	minimal	MTS-001_bin.10_rename	MTS-001_bin.5_rename	M_bz_e	0.333333	1	1	0.333333
MTS-010	minimal	MTS-001_bin.10_rename	MTS-001_bin.5_rename	M_cellb_e	0.333333	0.18	1	0.06
MTS-010	minimal	MTS-001_bin.10_rename	MTS-001_bin.5_rename	M_cgly_e	0.333333	0.01	1	0.00333333
MTS-010	minimal	MTS-001_bin.10_rename	MTS-001_bin.5_rename	M_cu2_e	0.333333	0.95	1	0.316667
MTS-010	minimal	MTS-001_bin.10_rename	MTS-001_bin.5_rename	M_cys__L_e	0.333333	0.48	1	0.16
MTS-010	minimal	MTS-001_bin.10_rename	MTS-001_bin.5_rename	M_dha_e	0.333333	0.5	1	0.166667
MTS-010	minimal	MTS-001_bin.10_rename	MTS-001_bin.5_rename	M_fe2_e	0.333333	0.15	1	0.05
MTS-010	minimal	MTS-001_bin.10_rename	MTS-001_bin.5_rename	M_glc__D_e	0.333333	0.08	1	0.0266667
MTS-010	minimal	MTS-001_bin.10_rename	MTS-001_bin.5_rename	M_glyc_e	0.333333	0.01	1	0.00333333
MTS-010	minimal	MTS-001_bin.10_rename	MTS-001_bin.5_rename	M_gsn_e	0.333333	0.01	1	0.00333333
MTS-010	minimal	MTS-001_bin.10_rename	MTS-001_bin.5_rename	M_gthrd_e	0.333333	0.27	1	0.09
MTS-010	minimal	MTS-001_bin.10_rename	MTS-001_bin.5_rename	M_h_e	0.333333	0.01	1	0.00333333
MTS-010	minimal	MTS-001_bin.10_rename	MTS-001_bin.5_rename	M_orn_e	0.333333	0.01	1	0.00333333
MTS-010	minimal	MTS-001_bin.10_rename	MTS-001_bin.5_rename	M_pi_e	0.333333	1	1	0.333333
MTS-010	minimal	MTS-001_bin.10_rename	MTS-001_bin.5_rename	M_rib__D_e	0.333333	0.01	1	0.00333333
MTS-010	minimal	MTS-001_bin.10_rename	MTS-001_bin.5_rename	M_urea_e	0.333333	0.03	1	0.01
MTS-010	minimal	MTS-001_bin.10_rename	MTS-001_bin.5_rename	M_uri_e	0.333333	0.01	1	0.00333333
MTS-010	minimal	MTS-001_bin.10_rename	MTS-001_bin.9_rename	M_acald_e	0.333333	0.01	1	0.00333333
MTS-010	minimal	MTS-001_bin.10_rename	MTS-001_bin.9_rename	M_asp__L_e	0.333333	0.01	1	0.00333333
MTS-010	minimal	MTS-001_bin.10_rename	MTS-001_bin.9_rename	M_cgly_e	0.333333	0.01	1	0.00333333
MTS-010	minimal	MTS-001_bin.10_rename	MTS-001_bin.9_rename	M_cys__L_e	0.333333	0.48	1	0.16
MTS-010	minimal	MTS-001_bin.10_rename	MTS-001_bin.9_rename	M_fe2_e	0.333333	0.15	1	0.05
MTS-010	minimal	MTS-001_bin.10_rename	MTS-001_bin.9_rename	M_glc__D_e	0.333333	0.08	1	0.0266667
MTS-010	minimal	MTS-001_bin.10_rename	MTS-001_bin.9_rename	M_glyc_e	0.333333	0.01	1	0.00333333
MTS-010	minimal	MTS-001_bin.10_rename	MTS-001_bin.9_rename	M_gsn_e	0.333333	0.01	1	0.00333333
MTS-010	minimal	MTS-001_bin.10_rename	MTS-001_bin.9_rename	M_gthrd_e	0.333333	0.27	1	0.09
MTS-010	minimal	MTS-001_bin.10_rename	MTS-001_bin.9_rename	M_h_e	0.333333	0.01	1	0.00333333
MTS-010	minimal	MTS-001_bin.10_rename	MTS-001_bin.9_rename	M_o2_e	0.333333	0.25	1	0.0833333
MTS-010	minimal	MTS-001_bin.10_rename	MTS-001_bin.9_rename	M_pi_e	0.333333	1	1	0.333333
MTS-010	minimal	MTS-001_bin.10_rename	MTS-001_bin.9_rename	M_rib__D_e	0.333333	0.01	1	0.00333333
MTS-010	minimal	MTS-001_bin.10_rename	MTS-001_bin.9_rename	M_urea_e	0.333333	0.03	1	0.01
MTS-010	minimal	MTS-001_bin.11_rename	MTS-040_bin.3_rename	M_4abut_e	0.5	0.152941	1	0.0764706
MTS-010	minimal	MTS-001_bin.11_rename	MTS-040_bin.3_rename	M_acald_e	0.5	0.0235294	1	0.0117647
MTS-010	minimal	MTS-001_bin.11_rename	MTS-040_bin.3_rename	M_agm_e	0.5	0.0117647	1	0.00588235
MTS-010	minimal	MTS-001_bin.11_rename	MTS-040_bin.3_rename	M_ala__L_e	0.5	0.0117647	1	0.00588235
MTS-010	minimal	MTS-001_bin.11_rename	MTS-040_bin.3_rename	M_asp__L_e	0.5	0.0235294	1	0.0117647
MTS-010	minimal	MTS-001_bin.11_rename	MTS-040_bin.3_rename	M_cellb_e	0.5	0.282353	1	0.141176
MTS-010	minimal	MTS-001_bin.11_rename	MTS-040_bin.3_rename	M_cgly_e	0.5	0.0117647	1	0.00588235
MTS-010	minimal	MTS-001_bin.11_rename	MTS-040_bin.3_rename	M_cu2_e	0.5	1	1	0.5
MTS-010	minimal	MTS-001_bin.11_rename	MTS-040_bin.3_rename	M_cys__L_e	0.5	0.0117647	1	0.00588235
MTS-010	minimal	MTS-001_bin.11_rename	MTS-040_bin.3_rename	M_fe2_e	0.5	0.352941	1	0.176471
MTS-010	minimal	MTS-001_bin.11_rename	MTS-040_bin.3_rename	M_gal_e	0.5	0.0235294	1	0.0117647
MTS-010	minimal	MTS-001_bin.11_rename	MTS-040_bin.3_rename	M_glc__D_e	0.5	0.0117647	1	0.00588235
MTS-010	minimal	MTS-001_bin.11_rename	MTS-040_bin.3_rename	M_gly_e	0.5	0.117647	1	0.0588235
MTS-010	minimal	MTS-001_bin.11_rename	MTS-040_bin.3_rename	M_gthrd_e	0.5	0.588235	1	0.294118
MTS-010	minimal	MTS-001_bin.11_rename	MTS-040_bin.3_rename	M_met__L_e	0.5	0.0235294	1	0.0117647
MTS-010	minimal	MTS-001_bin.11_rename	MTS-040_bin.3_rename	M_nh4_e	0.5	0.129412	1	0.0647059
MTS-010	minimal	MTS-001_bin.11_rename	MTS-040_bin.3_rename	M_orn_e	0.5	0.0117647	1	0.00588235
MTS-010	minimal	MTS-001_bin.11_rename	MTS-040_bin.3_rename	M_pi_e	0.5	0.564706	1	0.282353
MTS-010	minimal	MTS-001_bin.11_rename	MTS-040_bin.3_rename	M_s_e	0.5	0.176471	1	0.0882353
MTS-010	minimal	MTS-001_bin.11_rename	MTS-040_bin.3_rename	M_tyr__L_e	0.5	0.0117647	1	0.00588235
MTS-010	minimal	MTS-001_bin.11_rename	MTS-001_bin.20_rename	M_4abut_e	1	0.152941	1	0.152941
MTS-010	minimal	MTS-001_bin.11_rename	MTS-001_bin.20_rename	M_acald_e	1	0.0235294	1	0.0235294
MTS-010	minimal	MTS-001_bin.11_rename	MTS-001_bin.20_rename	M_agm_e	1	0.0117647	1	0.0117647
MTS-010	minimal	MTS-001_bin.11_rename	MTS-001_bin.20_rename	M_asp__L_e	1	0.0235294	1	0.0235294
MTS-010	minimal	MTS-001_bin.11_rename	MTS-001_bin.20_rename	M_cellb_e	1	0.282353	1	0.282353
MTS-010	minimal	MTS-001_bin.11_rename	MTS-001_bin.20_rename	M_cgly_e	1	0.0117647	1	0.0117647
MTS-010	minimal	MTS-001_bin.11_rename	MTS-001_bin.20_rename	M_cu2_e	1	1	1	1
MTS-010	minimal	MTS-001_bin.11_rename	MTS-001_bin.20_rename	M_cys__L_e	1	0.0117647	1	0.0117647
MTS-010	minimal	MTS-001_bin.11_rename	MTS-001_bin.20_rename	M_fe2_e	1	0.352941	1	0.352941
MTS-010	minimal	MTS-001_bin.11_rename	MTS-001_bin.20_rename	M_g3pe_e	1	0.435294	1	0.435294
MTS-010	minimal	MTS-001_bin.11_rename	MTS-001_bin.20_rename	M_glc__D_e	1	0.0117647	1	0.0117647
MTS-010	minimal	MTS-001_bin.11_rename	MTS-001_bin.20_rename	M_glcur_e	1	0.494118	1	0.494118
MTS-010	minimal	MTS-001_bin.11_rename	MTS-001_bin.20_rename	M_gly_e	1	0.117647	1	0.117647
MTS-010	minimal	MTS-001_bin.11_rename	MTS-001_bin.20_rename	M_gthrd_e	1	0.588235	1	0.588235
MTS-010	minimal	MTS-001_bin.11_rename	MTS-001_bin.20_rename	M_lac__L_e	1	0.0235294	1	0.0235294
MTS-010	minimal	MTS-001_bin.11_rename	MTS-001_bin.20_rename	M_met__L_e	1	0.0235294	1	0.0235294
MTS-010	minimal	MTS-001_bin.11_rename	MTS-001_bin.20_rename	M_nh4_e	1	0.129412	1	0.129412
MTS-010	minimal	MTS-001_bin.11_rename	MTS-001_bin.20_rename	M_orn_e	1	0.0117647	1	0.0117647
MTS-010	minimal	MTS-001_bin.11_rename	MTS-001_bin.20_rename	M_pi_e	1	0.564706	1	0.564706
MTS-010	minimal	MTS-001_bin.11_rename	MTS-001_bin.20_rename	M_s_e	1	0.176471	1	0.176471
MTS-010	minimal	MTS-001_bin.11_rename	MTS-001_bin.20_rename	M_urea_e	1	0.0117647	1	0.0117647
MTS-010	minimal	MTS-001_bin.11_rename	MTS-001_bin.5_rename	M_4abut_e	0.5	0.152941	1	0.0764706
MTS-010	minimal	MTS-001_bin.11_rename	MTS-001_bin.5_rename	M_acald_e	0.5	0.0235294	1	0.0117647
MTS-010	minimal	MTS-001_bin.11_rename	MTS-001_bin.5_rename	M_agm_e	0.5	0.0117647	1	0.00588235
MTS-010	minimal	MTS-001_bin.11_rename	MTS-001_bin.5_rename	M_ala__L_e	0.5	0.0117647	1	0.00588235
MTS-010	minimal	MTS-001_bin.11_rename	MTS-001_bin.5_rename	M_asp__L_e	0.5	0.0235294	1	0.0117647
MTS-010	minimal	MTS-001_bin.11_rename	MTS-001_bin.5_rename	M_bz_e	0.5	1	1	0.5
MTS-010	minimal	MTS-001_bin.11_rename	MTS-001_bin.5_rename	M_cellb_e	0.5	0.282353	1	0.141176
MTS-010	minimal	MTS-001_bin.11_rename	MTS-001_bin.5_rename	M_cgly_e	0.5	0.0117647	1	0.00588235
MTS-010	minimal	MTS-001_bin.11_rename	MTS-001_bin.5_rename	M_cu2_e	0.5	1	1	0.5
MTS-010	minimal	MTS-001_bin.11_rename	MTS-001_bin.5_rename	M_cys__L_e	0.5	0.0117647	1	0.00588235
MTS-010	minimal	MTS-001_bin.11_rename	MTS-001_bin.5_rename	M_fe2_e	0.5	0.352941	1	0.176471
MTS-010	minimal	MTS-001_bin.11_rename	MTS-001_bin.5_rename	M_g3pe_e	0.5	0.435294	1	0.217647
MTS-010	minimal	MTS-001_bin.11_rename	MTS-001_bin.5_rename	M_gal_e	0.5	0.0235294	1	0.0117647
MTS-010	minimal	MTS-001_bin.11_rename	MTS-001_bin.5_rename	M_glc__D_e	0.5	0.0117647	1	0.00588235
MTS-010	minimal	MTS-001_bin.11_rename	MTS-001_bin.5_rename	M_gly_e	0.5	0.117647	1	0.0588235
MTS-010	minimal	MTS-001_bin.11_rename	MTS-001_bin.5_rename	M_gthrd_e	0.5	0.588235	1	0.294118
MTS-010	minimal	MTS-001_bin.11_rename	MTS-001_bin.5_rename	M_met__L_e	0.5	0.0235294	1	0.0117647
MTS-010	minimal	MTS-001_bin.11_rename	MTS-001_bin.5_rename	M_nh4_e	0.5	0.129412	1	0.0647059
MTS-010	minimal	MTS-001_bin.11_rename	MTS-001_bin.5_rename	M_orn_e	0.5	0.0117647	1	0.00588235
MTS-010	minimal	MTS-001_bin.11_rename	MTS-001_bin.5_rename	M_pi_e	0.5	0.564706	1	0.282353
MTS-010	minimal	MTS-001_bin.11_rename	MTS-001_bin.5_rename	M_s_e	0.5	0.176471	1	0.0882353
MTS-010	minimal	MTS-001_bin.11_rename	MTS-001_bin.5_rename	M_tyr__L_e	0.5	0.0117647	1	0.00588235
MTS-010	minimal	MTS-001_bin.11_rename	MTS-001_bin.5_rename	M_urea_e	0.5	0.0117647	1	0.00588235
MTS-010	minimal	MTS-010_bin.1_rename	MTS-001_bin.10_rename	M_4abut_e	0.2	0.0273973	1	0.00547945
MTS-010	minimal	MTS-010_bin.1_rename	MTS-001_bin.10_rename	M_LalaDgluMdap_e	0.2	0.0136986	1	0.00273973
MTS-010	minimal	MTS-010_bin.1_rename	MTS-001_bin.10_rename	M_acald_e	0.2	0.0547945	1	0.0109589
MTS-010	minimal	MTS-010_bin.1_rename	MTS-001_bin.10_rename	M_anhgm_e	0.2	0.0273973	1	0.00547945
MTS-010	minimal	MTS-010_bin.1_rename	MTS-001_bin.10_rename	M_cu2_e	0.2	1	1	0.2
MTS-010	minimal	MTS-010_bin.1_rename	MTS-001_bin.10_rename	M_cys__L_e	0.2	0.0684932	1	0.0136986
MTS-010	minimal	MTS-010_bin.1_rename	MTS-001_bin.10_rename	M_fe3pyovd_kt_e	0.2	0.60274	1	0.120548
MTS-010	minimal	MTS-010_bin.1_rename	MTS-001_bin.10_rename	M_glc__D_e	0.2	0.0684932	1	0.0136986
MTS-010	minimal	MTS-010_bin.1_rename	MTS-001_bin.10_rename	M_gua_e	0.2	0.315068	1	0.0630137
MTS-010	minimal	MTS-010_bin.1_rename	MTS-001_bin.10_rename	M_h2s_e	0.2	0.479452	1	0.0958904
MTS-010	minimal	MTS-010_bin.1_rename	MTS-001_bin.10_rename	M_no2_e	0.2	0.150685	1	0.030137
MTS-010	minimal	MTS-010_bin.1_rename	MTS-001_bin.10_rename	M_o2_e	0.2	0.835616	1	0.167123
MTS-010	minimal	MTS-010_bin.1_rename	MTS-001_bin.10_rename	M_s_e	0.2	0.260274	1	0.0520548
MTS-010	minimal	MTS-010_bin.1_rename	MTS-010_bin.8_rename	M_4abut_e	0.2	0.0273973	1	0.00547945
MTS-010	minimal	MTS-010_bin.1_rename	MTS-010_bin.8_rename	M_acald_e	0.2	0.0547945	1	0.0109589
MTS-010	minimal	MTS-010_bin.1_rename	MTS-010_bin.8_rename	M_anhgm_e	0.2	0.0273973	1	0.00547945
MTS-010	minimal	MTS-010_bin.1_rename	MTS-010_bin.8_rename	M_fe3pyovd_kt_e	0.2	0.60274	1	0.120548
MTS-010	minimal	MTS-010_bin.1_rename	MTS-010_bin.8_rename	M_glc__D_e	0.2	0.0684932	1	0.0136986
MTS-010	minimal	MTS-010_bin.1_rename	MTS-010_bin.8_rename	M_h2s_e	0.2	0.479452	1	0.0958904
MTS-010	minimal	MTS-010_bin.1_rename	MTS-010_bin.8_rename	M_o2_e	0.2	0.835616	1	0.167123
MTS-010	minimal	MTS-010_bin.1_rename	MTS-040_bin.3_rename	M_4abut_e	0.2	0.0273973	1	0.00547945
MTS-010	minimal	MTS-010_bin.1_rename	MTS-040_bin.3_rename	M_LalaDgluMdapDala_e	0.2	0.0136986	1	0.00273973
MTS-010	minimal	MTS-010_bin.1_rename	MTS-040_bin.3_rename	M_LalaDgluMdap_e	0.2	0.0136986	1	0.00273973
MTS-010	minimal	MTS-010_bin.1_rename	MTS-040_bin.3_rename	M_acald_e	0.2	0.0547945	1	0.0109589
MTS-010	minimal	MTS-010_bin.1_rename	MTS-040_bin.3_rename	M_ala__D_e	0.2	0.0136986	1	0.00273973
MTS-010	minimal	MTS-010_bin.1_rename	MTS-040_bin.3_rename	M_alaala_e	0.2	0.0136986	1	0.00273973
MTS-010	minimal	MTS-010_bin.1_rename	MTS-040_bin.3_rename	M_anhgm_e	0.2	0.0273973	1	0.00547945
MTS-010	minimal	MTS-010_bin.1_rename	MTS-040_bin.3_rename	M_cgly_e	0.2	0.0136986	1	0.00273973
MTS-010	minimal	MTS-010_bin.1_rename	MTS-040_bin.3_rename	M_cu2_e	0.2	1	1	0.2
MTS-010	minimal	MTS-010_bin.1_rename	MTS-040_bin.3_rename	M_cys__L_e	0.2	0.0684932	1	0.0136986
MTS-010	minimal	MTS-010_bin.1_rename	MTS-040_bin.3_rename	M_fe3pyovd_kt_e	0.2	0.60274	1	0.120548
MTS-010	minimal	MTS-010_bin.1_rename	MTS-040_bin.3_rename	M_glc__D_e	0.2	0.0684932	1	0.0136986
MTS-010	minimal	MTS-010_bin.1_rename	MTS-040_bin.3_rename	M_gthrd_e	0.2	0.123288	1	0.0246575
MTS-010	minimal	MTS-010_bin.1_rename	MTS-040_bin.3_rename	M_gua_e	0.2	0.315068	1	0.0630137
MTS-010	minimal	MTS-010_bin.1_rename	MTS-040_bin.3_rename	M_h2s_e	0.2	0.479452	1	0.0958904
MTS-010	minimal	MTS-010_bin.1_rename	MTS-040_bin.3_rename	M_pi_e	0.2	0.178082	1	0.0356164
MTS-010	minimal	MTS-010_bin.1_rename	MTS-040_bin.3_rename	M_s_e	0.2	0.260274	1	0.0520548
MTS-010	minimal	MTS-010_bin.1_rename	MTS-040_bin.3_rename	M_ump_e	0.2	0.123288	1	0.0246575
MTS-010	minimal	MTS-010_bin.1_rename	MTS-001_bin.19_rename	M_acald_e	0.2	0.0547945	1	0.0109589
MTS-010	minimal	MTS-010_bin.1_rename	MTS-001_bin.19_rename	M_fe3pyovd_kt_e	0.2	0.60274	1	0.120548
MTS-010	minimal	MTS-010_bin.1_rename	MTS-001_bin.19_rename	M_glc__D_e	0.2	0.0684932	1	0.0136986
MTS-010	minimal	MTS-010_bin.1_rename	MTS-001_bin.19_rename	M_gthrd_e	0.2	0.123288	1	0.0246575
MTS-010	minimal	MTS-010_bin.1_rename	MTS-001_bin.19_rename	M_gua_e	0.2	0.315068	1	0.0630137
MTS-010	minimal	MTS-010_bin.1_rename	MTS-001_bin.19_rename	M_h2s_e	0.2	0.479452	1	0.0958904
MTS-010	minimal	MTS-010_bin.1_rename	MTS-001_bin.19_rename	M_istfrnA_e	0.2	0.575342	1	0.115068
MTS-010	minimal	MTS-010_bin.1_rename	MTS-001_bin.19_rename	M_pi_e	0.2	0.178082	1	0.0356164
MTS-010	minimal	MTS-010_bin.1_rename	MTS-001_bin.19_rename	M_s_e	0.2	0.260274	1	0.0520548
MTS-010	minimal	MTS-010_bin.1_rename	MTS-001_bin.5_rename	M_4abut_e	0.2	0.0273973	1	0.00547945
MTS-010	minimal	MTS-010_bin.1_rename	MTS-001_bin.5_rename	M_LalaDgluMdapDala_e	0.2	0.0136986	1	0.00273973
MTS-010	minimal	MTS-010_bin.1_rename	MTS-001_bin.5_rename	M_LalaDgluMdap_e	0.2	0.0136986	1	0.00273973
MTS-010	minimal	MTS-010_bin.1_rename	MTS-001_bin.5_rename	M_acald_e	0.2	0.0547945	1	0.0109589
MTS-010	minimal	MTS-010_bin.1_rename	MTS-001_bin.5_rename	M_ala__D_e	0.2	0.0136986	1	0.00273973
MTS-010	minimal	MTS-010_bin.1_rename	MTS-001_bin.5_rename	M_alaala_e	0.2	0.0136986	1	0.00273973
MTS-010	minimal	MTS-010_bin.1_rename	MTS-001_bin.5_rename	M_anhgm_e	0.2	0.0273973	1	0.00547945
MTS-010	minimal	MTS-010_bin.1_rename	MTS-001_bin.5_rename	M_bz_e	0.2	1	1	0.2
MTS-010	minimal	MTS-010_bin.1_rename	MTS-001_bin.5_rename	M_cgly_e	0.2	0.0136986	1	0.00273973
MTS-010	minimal	MTS-010_bin.1_rename	MTS-001_bin.5_rename	M_cu2_e	0.2	1	1	0.2
MTS-010	minimal	MTS-010_bin.1_rename	MTS-001_bin.5_rename	M_cys__L_e	0.2	0.0684932	1	0.0136986
MTS-010	minimal	MTS-010_bin.1_rename	MTS-001_bin.5_rename	M_fe3pyovd_kt_e	0.2	0.60274	1	0.120548
MTS-010	minimal	MTS-010_bin.1_rename	MTS-001_bin.5_rename	M_g3pe_e	0.2	0.657534	1	0.131507
MTS-010	minimal	MTS-010_bin.1_rename	MTS-001_bin.5_rename	M_g3pg_e	0.2	0.0410959	1	0.00821918
MTS-010	minimal	MTS-010_bin.1_rename	MTS-001_bin.5_rename	M_glc__D_e	0.2	0.0684932	1	0.0136986
MTS-010	minimal	MTS-010_bin.1_rename	MTS-001_bin.5_rename	M_gthrd_e	0.2	0.123288	1	0.0246575
MTS-010	minimal	MTS-010_bin.1_rename	MTS-001_bin.5_rename	M_gua_e	0.2	0.315068	1	0.0630137
MTS-010	minimal	MTS-010_bin.1_rename	MTS-001_bin.5_rename	M_h2s_e	0.2	0.479452	1	0.0958904
MTS-010	minimal	MTS-010_bin.1_rename	MTS-001_bin.5_rename	M_pi_e	0.2	0.178082	1	0.0356164
MTS-010	minimal	MTS-010_bin.1_rename	MTS-001_bin.5_rename	M_s_e	0.2	0.260274	1	0.0520548
MTS-010	minimal	MTS-010_bin.1_rename	MTS-001_bin.5_rename	M_ump_e	0.2	0.123288	1	0.0246575
MTS-010	minimal	MTS-010_bin.1_rename	MTS-001_bin.9_rename	M_LalaDgluMdapDala_e	0.2	0.0136986	1	0.00273973
MTS-010	minimal	MTS-010_bin.1_rename	MTS-001_bin.9_rename	M_LalaDgluMdap_e	0.2	0.0136986	1	0.00273973
MTS-010	minimal	MTS-010_bin.1_rename	MTS-001_bin.9_rename	M_acald_e	0.2	0.0547945	1	0.0109589
MTS-010	minimal	MTS-010_bin.1_rename	MTS-001_bin.9_rename	M_ala__D_e	0.2	0.0136986	1	0.00273973
MTS-010	minimal	MTS-010_bin.1_rename	MTS-001_bin.9_rename	M_alaala_e	0.2	0.0136986	1	0.00273973
MTS-010	minimal	MTS-010_bin.1_rename	MTS-001_bin.9_rename	M_anhgm_e	0.2	0.0273973	1	0.00547945
MTS-010	minimal	MTS-010_bin.1_rename	MTS-001_bin.9_rename	M_cgly_e	0.2	0.0136986	1	0.00273973
MTS-010	minimal	MTS-010_bin.1_rename	MTS-001_bin.9_rename	M_cys__L_e	0.2	0.0684932	1	0.0136986
MTS-010	minimal	MTS-010_bin.1_rename	MTS-001_bin.9_rename	M_fe3pyovd_kt_e	0.2	0.60274	1	0.120548
MTS-010	minimal	MTS-010_bin.1_rename	MTS-001_bin.9_rename	M_g3pe_e	0.2	0.657534	1	0.131507
MTS-010	minimal	MTS-010_bin.1_rename	MTS-001_bin.9_rename	M_g3pg_e	0.2	0.0410959	1	0.00821918
MTS-010	minimal	MTS-010_bin.1_rename	MTS-001_bin.9_rename	M_glc__D_e	0.2	0.0684932	1	0.0136986
MTS-010	minimal	MTS-010_bin.1_rename	MTS-001_bin.9_rename	M_gthrd_e	0.2	0.123288	1	0.0246575
MTS-010	minimal	MTS-010_bin.1_rename	MTS-001_bin.9_rename	M_gua_e	0.2	0.315068	1	0.0630137
MTS-010	minimal	MTS-010_bin.1_rename	MTS-001_bin.9_rename	M_h2s_e	0.2	0.479452	1	0.0958904
MTS-010	minimal	MTS-010_bin.1_rename	MTS-001_bin.9_rename	M_o2_e	0.2	0.835616	1	0.167123
MTS-010	minimal	MTS-010_bin.1_rename	MTS-001_bin.9_rename	M_pi_e	0.2	0.178082	1	0.0356164
MTS-010	minimal	MTS-010_bin.1_rename	MTS-001_bin.9_rename	M_s_e	0.2	0.260274	1	0.0520548
MTS-010	minimal	MTS-010_bin.1_rename	MTS-060_bin.2_rename	M_acald_e	0.2	0.0547945	1	0.0109589
MTS-010	minimal	MTS-010_bin.1_rename	MTS-060_bin.2_rename	M_anhgm_e	0.2	0.0273973	1	0.00547945
MTS-010	minimal	MTS-010_bin.1_rename	MTS-060_bin.2_rename	M_fe3pyovd_kt_e	0.2	0.60274	1	0.120548
MTS-010	minimal	MTS-010_bin.1_rename	MTS-060_bin.2_rename	M_g3pg_e	0.2	0.0410959	1	0.00821918
MTS-010	minimal	MTS-010_bin.1_rename	MTS-060_bin.2_rename	M_glc__D_e	0.2	0.0684932	1	0.0136986
MTS-010	minimal	MTS-010_bin.1_rename	MTS-060_bin.2_rename	M_gua_e	0.2	0.315068	1	0.0630137
MTS-010	minimal	MTS-010_bin.1_rename	MTS-060_bin.2_rename	M_h2s_e	0.2	0.479452	1	0.0958904
MTS-010	minimal	MTS-010_bin.1_rename	MTS-060_bin.2_rename	M_istfrnA_e	0.2	0.575342	1	0.115068
MTS-010	minimal	MTS-010_bin.1_rename	MTS-060_bin.2_rename	M_o2_e	0.2	0.835616	1	0.167123
MTS-010	minimal	MTS-010_bin.1_rename	MTS-060_bin.2_rename	M_pi_e	0.2	0.178082	1	0.0356164
MTS-010	minimal	MTS-010_bin.1_rename	MTS-060_bin.2_rename	M_s_e	0.2	0.260274	1	0.0520548
MTS-010	minimal	MTS-001_bin.13_rename	MTS-040_bin.3_rename	M_acald_e	0.5	0.127273	1	0.0636364
MTS-010	minimal	MTS-001_bin.13_rename	MTS-040_bin.3_rename	M_agm_e	0.5	0.0363636	1	0.0181818
MTS-010	minimal	MTS-001_bin.13_rename	MTS-040_bin.3_rename	M_arg__L_e	0.5	0.0181818	1	0.00909091
MTS-010	minimal	MTS-001_bin.13_rename	MTS-040_bin.3_rename	M_asp__L_e	0.5	0.0181818	1	0.00909091
MTS-010	minimal	MTS-001_bin.13_rename	MTS-040_bin.3_rename	M_cu2_e	0.5	1	1	0.5
MTS-010	minimal	MTS-001_bin.13_rename	MTS-040_bin.3_rename	M_fe2_e	0.5	0.581818	1	0.290909
MTS-010	minimal	MTS-001_bin.13_rename	MTS-040_bin.3_rename	M_glu__L_e	0.5	0.0181818	1	0.00909091
MTS-010	minimal	MTS-001_bin.13_rename	MTS-040_bin.3_rename	M_gthrd_e	0.5	0.0181818	1	0.00909091
MTS-010	minimal	MTS-001_bin.13_rename	MTS-040_bin.3_rename	M_s_e	0.5	0.0909091	1	0.0454545
MTS-010	minimal	MTS-001_bin.13_rename	MTS-040_bin.3_rename	M_uri_e	0.5	1	1	0.5
MTS-010	minimal	MTS-001_bin.13_rename	MTS-001_bin.20_rename	M_acald_e	1	0.127273	1	0.127273
MTS-010	minimal	MTS-001_bin.13_rename	MTS-001_bin.20_rename	M_agm_e	1	0.0363636	1	0.0363636
MTS-010	minimal	MTS-001_bin.13_rename	MTS-001_bin.20_rename	M_arg__L_e	1	0.0181818	1	0.0181818
MTS-010	minimal	MTS-001_bin.13_rename	MTS-001_bin.20_rename	M_asp__L_e	1	0.0181818	1	0.0181818
MTS-010	minimal	MTS-001_bin.13_rename	MTS-001_bin.20_rename	M_cu2_e	1	1	1	1
MTS-010	minimal	MTS-001_bin.13_rename	MTS-001_bin.20_rename	M_fe2_e	1	0.581818	1	0.581818
MTS-010	minimal	MTS-001_bin.13_rename	MTS-001_bin.20_rename	M_glcur_e	1	0.436364	1	0.436364
MTS-010	minimal	MTS-001_bin.13_rename	MTS-001_bin.20_rename	M_glu__L_e	1	0.0181818	1	0.0181818
MTS-010	minimal	MTS-001_bin.13_rename	MTS-001_bin.20_rename	M_gthrd_e	1	0.0181818	1	0.0181818
MTS-010	minimal	MTS-001_bin.13_rename	MTS-001_bin.20_rename	M_s_e	1	0.0909091	1	0.0909091
MTS-010	minimal	MTS-001_bin.13_rename	MTS-001_bin.20_rename	M_uri_e	1	1	1	1
MTS-010	minimal	MTS-001_bin.13_rename	MTS-001_bin.5_rename	M_acald_e	0.5	0.127273	1	0.0636364
MTS-010	minimal	MTS-001_bin.13_rename	MTS-001_bin.5_rename	M_agm_e	0.5	0.0363636	1	0.0181818
MTS-010	minimal	MTS-001_bin.13_rename	MTS-001_bin.5_rename	M_arg__L_e	0.5	0.0181818	1	0.00909091
MTS-010	minimal	MTS-001_bin.13_rename	MTS-001_bin.5_rename	M_asp__L_e	0.5	0.0181818	1	0.00909091
MTS-010	minimal	MTS-001_bin.13_rename	MTS-001_bin.5_rename	M_bz_e	0.5	1	1	0.5
MTS-010	minimal	MTS-001_bin.13_rename	MTS-001_bin.5_rename	M_cu2_e	0.5	1	1	0.5
MTS-010	minimal	MTS-001_bin.13_rename	MTS-001_bin.5_rename	M_fe2_e	0.5	0.581818	1	0.290909
MTS-010	minimal	MTS-001_bin.13_rename	MTS-001_bin.5_rename	M_g3pg_e	0.5	1	1	0.5
MTS-010	minimal	MTS-001_bin.13_rename	MTS-001_bin.5_rename	M_glu__L_e	0.5	0.0181818	1	0.00909091
MTS-010	minimal	MTS-001_bin.13_rename	MTS-001_bin.5_rename	M_gthrd_e	0.5	0.0181818	1	0.00909091
MTS-010	minimal	MTS-001_bin.13_rename	MTS-001_bin.5_rename	M_s_e	0.5	0.0909091	1	0.0454545
MTS-010	minimal	MTS-001_bin.13_rename	MTS-001_bin.5_rename	M_uri_e	0.5	1	1	0.5
MTS-010	minimal	MTS-010_bin.8_rename	MTS-040_bin.3_rename	M_12ppd__R_e	0.2	0.03125	1	0.00625
MTS-010	minimal	MTS-010_bin.8_rename	MTS-040_bin.3_rename	M_4abut_e	0.2	0.03125	1	0.00625
MTS-010	minimal	MTS-010_bin.8_rename	MTS-040_bin.3_rename	M_cellb_e	0.2	0.34375	1	0.06875
MTS-010	minimal	MTS-010_bin.8_rename	MTS-040_bin.3_rename	M_cgly_e	0.2	0.78125	1	0.15625
MTS-010	minimal	MTS-010_bin.8_rename	MTS-040_bin.3_rename	M_cu2_e	0.2	1	1	0.2
MTS-010	minimal	MTS-010_bin.8_rename	MTS-040_bin.3_rename	M_cys__L_e	0.2	0.125	1	0.025
MTS-010	minimal	MTS-010_bin.8_rename	MTS-040_bin.3_rename	M_fe2_e	0.2	0.96875	1	0.19375
MTS-010	minimal	MTS-010_bin.8_rename	MTS-040_bin.3_rename	M_gal_e	0.2	0.21875	1	0.04375
MTS-010	minimal	MTS-010_bin.8_rename	MTS-040_bin.3_rename	M_glc__D_e	0.2	0.28125	1	0.05625
MTS-010	minimal	MTS-010_bin.8_rename	MTS-040_bin.3_rename	M_glu__L_e	0.2	0.0625	1	0.0125
MTS-010	minimal	MTS-010_bin.8_rename	MTS-040_bin.3_rename	M_gthrd_e	0.2	0.125	1	0.025
MTS-010	minimal	MTS-010_bin.8_rename	MTS-040_bin.3_rename	M_hxan_e	0.2	0.34375	1	0.06875
MTS-010	minimal	MTS-010_bin.8_rename	MTS-040_bin.3_rename	M_leu__L_e	0.2	0.03125	1	0.00625
MTS-010	minimal	MTS-010_bin.8_rename	MTS-040_bin.3_rename	M_pi_e	0.2	0.125	1	0.025
MTS-010	minimal	MTS-010_bin.8_rename	MTS-040_bin.3_rename	M_thr__L_e	0.2	0.03125	1	0.00625
MTS-010	minimal	MTS-010_bin.8_rename	MTS-040_bin.3_rename	M_thym_e	0.2	1	1	0.2
MTS-010	minimal	MTS-010_bin.8_rename	MTS-040_bin.3_rename	M_trp__L_e	0.2	0.03125	1	0.00625
MTS-010	minimal	MTS-010_bin.8_rename	MTS-040_bin.3_rename	M_tyr__L_e	0.2	0.28125	1	0.05625
MTS-010	minimal	MTS-010_bin.8_rename	MTS-001_bin.19_rename	M_cellb_e	0.2	0.34375	1	0.06875
MTS-010	minimal	MTS-010_bin.8_rename	MTS-001_bin.19_rename	M_fe2_e	0.2	0.96875	1	0.19375
MTS-010	minimal	MTS-010_bin.8_rename	MTS-001_bin.19_rename	M_gal_e	0.2	0.21875	1	0.04375
MTS-010	minimal	MTS-010_bin.8_rename	MTS-001_bin.19_rename	M_glc__D_e	0.2	0.28125	1	0.05625
MTS-010	minimal	MTS-010_bin.8_rename	MTS-001_bin.19_rename	M_gthrd_e	0.2	0.125	1	0.025
MTS-010	minimal	MTS-010_bin.8_rename	MTS-001_bin.19_rename	M_istfrnB_e	0.2	0.03125	1	0.00625
MTS-010	minimal	MTS-010_bin.8_rename	MTS-001_bin.19_rename	M_leu__L_e	0.2	0.03125	1	0.00625
MTS-010	minimal	MTS-010_bin.8_rename	MTS-001_bin.19_rename	M_pi_e	0.2	0.125	1	0.025
MTS-010	minimal	MTS-010_bin.8_rename	MTS-001_bin.19_rename	M_thym_e	0.2	1	1	0.2
MTS-010	minimal	MTS-010_bin.8_rename	MTS-001_bin.5_rename	M_12ppd__R_e	0.2	0.03125	1	0.00625
MTS-010	minimal	MTS-010_bin.8_rename	MTS-001_bin.5_rename	M_4abut_e	0.2	0.03125	1	0.00625
MTS-010	minimal	MTS-010_bin.8_rename	MTS-001_bin.5_rename	M_bz_e	0.2	1	1	0.2
MTS-010	minimal	MTS-010_bin.8_rename	MTS-001_bin.5_rename	M_cellb_e	0.2	0.34375	1	0.06875
MTS-010	minimal	MTS-010_bin.8_rename	MTS-001_bin.5_rename	M_cgly_e	0.2	0.78125	1	0.15625
MTS-010	minimal	MTS-010_bin.8_rename	MTS-001_bin.5_rename	M_cu2_e	0.2	1	1	0.2
MTS-010	minimal	MTS-010_bin.8_rename	MTS-001_bin.5_rename	M_cys__L_e	0.2	0.125	1	0.025
MTS-010	minimal	MTS-010_bin.8_rename	MTS-001_bin.5_rename	M_fe2_e	0.2	0.96875	1	0.19375
MTS-010	minimal	MTS-010_bin.8_rename	MTS-001_bin.5_rename	M_g3pe_e	0.2	0.5	1	0.1
MTS-010	minimal	MTS-010_bin.8_rename	MTS-001_bin.5_rename	M_g3pg_e	0.2	0.25	1	0.05
MTS-010	minimal	MTS-010_bin.8_rename	MTS-001_bin.5_rename	M_gal_e	0.2	0.21875	1	0.04375
MTS-010	minimal	MTS-010_bin.8_rename	MTS-001_bin.5_rename	M_glc__D_e	0.2	0.28125	1	0.05625
MTS-010	minimal	MTS-010_bin.8_rename	MTS-001_bin.5_rename	M_glu__L_e	0.2	0.0625	1	0.0125
MTS-010	minimal	MTS-010_bin.8_rename	MTS-001_bin.5_rename	M_glyc3p_e	0.2	0.125	1	0.025
MTS-010	minimal	MTS-010_bin.8_rename	MTS-001_bin.5_rename	M_gthrd_e	0.2	0.125	1	0.025
MTS-010	minimal	MTS-010_bin.8_rename	MTS-001_bin.5_rename	M_hxan_e	0.2	0.34375	1	0.06875
MTS-010	minimal	MTS-010_bin.8_rename	MTS-001_bin.5_rename	M_leu__L_e	0.2	0.03125	1	0.00625
MTS-010	minimal	MTS-010_bin.8_rename	MTS-001_bin.5_rename	M_pi_e	0.2	0.125	1	0.025
MTS-010	minimal	MTS-010_bin.8_rename	MTS-001_bin.5_rename	M_thr__L_e	0.2	0.03125	1	0.00625
MTS-010	minimal	MTS-010_bin.8_rename	MTS-001_bin.5_rename	M_thym_e	0.2	1	1	0.2
MTS-010	minimal	MTS-010_bin.8_rename	MTS-001_bin.5_rename	M_trp__L_e	0.2	0.03125	1	0.00625
MTS-010	minimal	MTS-010_bin.8_rename	MTS-001_bin.5_rename	M_tyr__L_e	0.2	0.28125	1	0.05625
MTS-010	minimal	MTS-010_bin.8_rename	MTS-001_bin.9_rename	M_cgly_e	0.2	0.78125	1	0.15625
MTS-010	minimal	MTS-010_bin.8_rename	MTS-001_bin.9_rename	M_cys__L_e	0.2	0.125	1	0.025
MTS-010	minimal	MTS-010_bin.8_rename	MTS-001_bin.9_rename	M_fe2_e	0.2	0.96875	1	0.19375
MTS-010	minimal	MTS-010_bin.8_rename	MTS-001_bin.9_rename	M_g3pe_e	0.2	0.5	1	0.1
MTS-010	minimal	MTS-010_bin.8_rename	MTS-001_bin.9_rename	M_g3pg_e	0.2	0.25	1	0.05
MTS-010	minimal	MTS-010_bin.8_rename	MTS-001_bin.9_rename	M_glc__D_e	0.2	0.28125	1	0.05625
MTS-010	minimal	MTS-010_bin.8_rename	MTS-001_bin.9_rename	M_glu__L_e	0.2	0.0625	1	0.0125
MTS-010	minimal	MTS-010_bin.8_rename	MTS-001_bin.9_rename	M_gthrd_e	0.2	0.125	1	0.025
MTS-010	minimal	MTS-010_bin.8_rename	MTS-001_bin.9_rename	M_leu__L_e	0.2	0.03125	1	0.00625
MTS-010	minimal	MTS-010_bin.8_rename	MTS-001_bin.9_rename	M_o2_e	0.2	0.09375	1	0.01875
MTS-010	minimal	MTS-010_bin.8_rename	MTS-001_bin.9_rename	M_pi_e	0.2	0.125	1	0.025
MTS-010	minimal	MTS-010_bin.8_rename	MTS-001_bin.9_rename	M_thr__L_e	0.2	0.03125	1	0.00625
MTS-010	minimal	MTS-010_bin.8_rename	MTS-001_bin.9_rename	M_thym_e	0.2	1	1	0.2
MTS-010	minimal	MTS-010_bin.8_rename	MTS-001_bin.9_rename	M_trp__L_e	0.2	0.03125	1	0.00625
MTS-010	minimal	MTS-010_bin.8_rename	MTS-001_bin.9_rename	M_tyr__L_e	0.2	0.28125	1	0.05625
MTS-010	minimal	MTS-010_bin.8_rename	MTS-060_bin.2_rename	M_12ppd__R_e	0.2	0.03125	1	0.00625
MTS-010	minimal	MTS-010_bin.8_rename	MTS-060_bin.2_rename	M_fe2_e	0.2	0.96875	1	0.19375
MTS-010	minimal	MTS-010_bin.8_rename	MTS-060_bin.2_rename	M_g3pg_e	0.2	0.25	1	0.05
MTS-010	minimal	MTS-010_bin.8_rename	MTS-060_bin.2_rename	M_gal_e	0.2	0.21875	1	0.04375
MTS-010	minimal	MTS-010_bin.8_rename	MTS-060_bin.2_rename	M_glc__D_e	0.2	0.28125	1	0.05625
MTS-010	minimal	MTS-010_bin.8_rename	MTS-060_bin.2_rename	M_istfrnB_e	0.2	0.03125	1	0.00625
MTS-010	minimal	MTS-010_bin.8_rename	MTS-060_bin.2_rename	M_o2_e	0.2	0.09375	1	0.01875
MTS-010	minimal	MTS-010_bin.8_rename	MTS-060_bin.2_rename	M_pi_e	0.2	0.125	1	0.025
MTS-010	minimal	MTS-010_bin.8_rename	MTS-060_bin.2_rename	M_thym_e	0.2	1	1	0.2
MTS-010	minimal	MTS-001_bin.16_rename	MTS-001_bin.10_rename	M_cu2_e	0.0847458	1	1	0.0847458
MTS-010	minimal	MTS-001_bin.16_rename	MTS-001_bin.10_rename	M_o2_e	0.0847458	1	1	0.0847458
MTS-010	minimal	MTS-001_bin.16_rename	MTS-001_bin.11_rename	M_o2_e	0.0677966	1	1	0.0677966
MTS-010	minimal	MTS-001_bin.16_rename	MTS-010_bin.1_rename	M_cu2_e	0.0508475	1	1	0.0508475
MTS-010	minimal	MTS-001_bin.16_rename	MTS-010_bin.1_rename	M_glyc3p_e	0.0508475	0.333333	1	0.0169492
MTS-010	minimal	MTS-001_bin.16_rename	MTS-010_bin.1_rename	M_istfrnA_e	0.0508475	0.333333	1	0.0169492
MTS-010	minimal	MTS-001_bin.16_rename	MTS-001_bin.13_rename	M_o2_e	0.0508475	1	1	0.0508475
MTS-010	minimal	MTS-001_bin.16_rename	MTS-010_bin.8_rename	M_glyc3p_e	0.0847458	0.333333	1	0.0282486
MTS-010	minimal	MTS-001_bin.16_rename	MTS-010_bin.8_rename	M_o2_e	0.0847458	1	1	0.0847458
MTS-010	minimal	MTS-001_bin.16_rename	MTS-040_bin.3_rename	M_cu2_e	0.271186	1	1	0.271186
MTS-010	minimal	MTS-001_bin.16_rename	MTS-040_bin.3_rename	M_ump_e	0.271186	0.666667	1	0.180791
MTS-010	minimal	MTS-001_bin.16_rename	MTS-090_bin.1_rename	M_glyc3p_e	0.0677966	0.333333	1	0.0225989
MTS-010	minimal	MTS-001_bin.16_rename	MTS-001_bin.19_rename	M_istfrnA_e	0.288136	0.333333	1	0.0960452
MTS-010	minimal	MTS-001_bin.16_rename	MTS-001_bin.20_rename	M_cu2_e	1	1	1	1
MTS-010	minimal	MTS-001_bin.16_rename	MTS-001_bin.20_rename	M_glyc3p_e	1	0.333333	1	0.333333
MTS-010	minimal	MTS-001_bin.16_rename	MTS-001_bin.20_rename	M_ile__L_e	1	1	1	1
MTS-010	minimal	MTS-001_bin.16_rename	MTS-001_bin.20_rename	M_istfrnA_e	1	0.333333	1	0.333333
MTS-010	minimal	MTS-001_bin.16_rename	MTS-001_bin.4_rename	M_bz_e	0.0508475	1	1	0.0508475
MTS-010	minimal	MTS-001_bin.16_rename	MTS-001_bin.4_rename	M_glyc3p_e	0.0508475	0.333333	1	0.0169492
MTS-010	minimal	MTS-001_bin.16_rename	MTS-001_bin.5_rename	M_bz_e	0.40678	1	1	0.40678
MTS-010	minimal	MTS-001_bin.16_rename	MTS-001_bin.5_rename	M_cu2_e	0.40678	1	1	0.40678
MTS-010	minimal	MTS-001_bin.16_rename	MTS-001_bin.5_rename	M_glyc3p_e	0.40678	0.333333	1	0.135593
MTS-010	minimal	MTS-001_bin.16_rename	MTS-001_bin.5_rename	M_ump_e	0.40678	0.666667	1	0.271186
MTS-010	minimal	MTS-001_bin.16_rename	MTS-001_bin.6_rename	M_cu2_e	0.0169492	1	1	0.0169492
MTS-010	minimal	MTS-001_bin.16_rename	MTS-001_bin.7_rename	M_istfrnA_e	0.0169492	0.333333	1	0.00564972
MTS-010	minimal	MTS-001_bin.16_rename	MTS-010_bin.15_rename	M_cu2_e	0.0169492	1	1	0.0169492
MTS-010	minimal	MTS-001_bin.16_rename	MTS-010_bin.15_rename	M_istfrnA_e	0.0169492	0.333333	1	0.00564972
MTS-010	minimal	MTS-001_bin.16_rename	MTS-001_bin.9_rename	M_o2_e	0.254237	1	1	0.254237
MTS-010	minimal	MTS-001_bin.16_rename	MTS-010_bin.11_rename	M_cu2_e	0.0169492	1	1	0.0169492
MTS-010	minimal	MTS-001_bin.16_rename	MTS-020_bin.11_rename	M_istfrnA_e	0.0169492	0.333333	1	0.00564972
MTS-010	minimal	MTS-001_bin.16_rename	MTS-010_bin.5_rename	M_cu2_e	0.0169492	1	1	0.0169492
MTS-010	minimal	MTS-001_bin.16_rename	MTS-010_bin.5_rename	M_glyc3p_e	0.0169492	0.333333	1	0.00564972
MTS-010	minimal	MTS-001_bin.16_rename	MTS-060_bin.2_rename	M_istfrnA_e	0.474576	0.333333	1	0.158192
MTS-010	minimal	MTS-001_bin.16_rename	MTS-060_bin.2_rename	M_o2_e	0.474576	1	1	0.474576
MTS-010	minimal	MTS-090_bin.1_rename	MTS-001_bin.10_rename	M_cu2_e	0.666667	1	1	0.666667
MTS-010	minimal	MTS-090_bin.1_rename	MTS-001_bin.10_rename	M_o2_e	0.666667	1	1	0.666667
MTS-010	minimal	MTS-090_bin.1_rename	MTS-040_bin.3_rename	M_cu2_e	0.333333	1	1	0.333333
MTS-010	minimal	MTS-090_bin.1_rename	MTS-040_bin.3_rename	M_gthrd_e	0.333333	1	1	0.333333
MTS-010	minimal	MTS-090_bin.1_rename	MTS-040_bin.3_rename	M_pi_e	0.333333	1	1	0.333333
MTS-010	minimal	MTS-090_bin.1_rename	MTS-001_bin.5_rename	M_bz_e	0.333333	1	1	0.333333
MTS-010	minimal	MTS-090_bin.1_rename	MTS-001_bin.5_rename	M_cu2_e	0.333333	1	1	0.333333
MTS-010	minimal	MTS-090_bin.1_rename	MTS-001_bin.5_rename	M_gthrd_e	0.333333	1	1	0.333333
MTS-010	minimal	MTS-090_bin.1_rename	MTS-001_bin.5_rename	M_pi_e	0.333333	1	1	0.333333
MTS-010	minimal	MTS-090_bin.1_rename	MTS-001_bin.9_rename	M_gthrd_e	0.333333	1	1	0.333333
MTS-010	minimal	MTS-090_bin.1_rename	MTS-001_bin.9_rename	M_o2_e	0.333333	1	1	0.333333
MTS-010	minimal	MTS-090_bin.1_rename	MTS-001_bin.9_rename	M_pi_e	0.333333	1	1	0.333333
MTS-010	minimal	MTS-001_bin.19_rename	MTS-001_bin.10_rename	M_cu2_e	0.5	1	1	0.5
MTS-010	minimal	MTS-001_bin.19_rename	MTS-001_bin.10_rename	M_fe2_e	0.5	1	1	0.5
MTS-010	minimal	MTS-001_bin.19_rename	MTS-001_bin.10_rename	M_o2_e	0.5	1	1	0.5
MTS-010	minimal	MTS-001_bin.19_rename	MTS-010_bin.1_rename	M_cu2_e	0.125	1	1	0.125
MTS-010	minimal	MTS-001_bin.19_rename	MTS-010_bin.1_rename	M_fe2_e	0.125	1	1	0.125
MTS-010	minimal	MTS-001_bin.19_rename	MTS-010_bin.1_rename	M_glyc3p_e	0.125	1	1	0.125
MTS-010	minimal	MTS-001_bin.19_rename	MTS-010_bin.1_rename	M_gthrd_e	0.125	1	1	0.125
MTS-010	minimal	MTS-001_bin.19_rename	MTS-010_bin.8_rename	M_fe2_e	0.375	1	1	0.375
MTS-010	minimal	MTS-001_bin.19_rename	MTS-010_bin.8_rename	M_glyc3p_e	0.375	1	1	0.375
MTS-010	minimal	MTS-001_bin.19_rename	MTS-010_bin.8_rename	M_o2_e	0.375	1	1	0.375
MTS-010	minimal	MTS-001_bin.19_rename	MTS-040_bin.3_rename	M_cu2_e	0.125	1	1	0.125
MTS-010	minimal	MTS-001_bin.19_rename	MTS-040_bin.3_rename	M_fe2_e	0.125	1	1	0.125
MTS-010	minimal	MTS-001_bin.19_rename	MTS-040_bin.3_rename	M_gthrd_e	0.125	1	1	0.125
MTS-010	minimal	MTS-001_bin.19_rename	MTS-001_bin.20_rename	M_cu2_e	0.125	1	1	0.125
MTS-010	minimal	MTS-001_bin.19_rename	MTS-001_bin.20_rename	M_fe2_e	0.125	1	1	0.125
MTS-010	minimal	MTS-001_bin.19_rename	MTS-001_bin.20_rename	M_glyc3p_e	0.125	1	1	0.125
MTS-010	minimal	MTS-001_bin.19_rename	MTS-001_bin.20_rename	M_gthrd_e	0.125	1	1	0.125
MTS-010	minimal	MTS-001_bin.19_rename	MTS-020_bin.6_rename	M_fe2_e	0.125	1	1	0.125
MTS-010	minimal	MTS-001_bin.19_rename	MTS-020_bin.6_rename	M_gthrd_e	0.125	1	1	0.125
MTS-010	minimal	MTS-001_bin.19_rename	MTS-001_bin.5_rename	M_bz_e	0.125	1	1	0.125
MTS-010	minimal	MTS-001_bin.19_rename	MTS-001_bin.5_rename	M_cu2_e	0.125	1	1	0.125
MTS-010	minimal	MTS-001_bin.19_rename	MTS-001_bin.5_rename	M_fe2_e	0.125	1	1	0.125
MTS-010	minimal	MTS-001_bin.19_rename	MTS-001_bin.5_rename	M_glyc3p_e	0.125	1	1	0.125
MTS-010	minimal	MTS-001_bin.19_rename	MTS-001_bin.5_rename	M_gthrd_e	0.125	1	1	0.125
MTS-010	minimal	MTS-001_bin.19_rename	MTS-010_bin.15_rename	M_cu2_e	0.125	1	1	0.125
MTS-010	minimal	MTS-001_bin.19_rename	MTS-010_bin.15_rename	M_fe2_e	0.125	1	1	0.125
MTS-010	minimal	MTS-001_bin.19_rename	MTS-010_bin.11_rename	M_cu2_e	0.125	1	1	0.125
MTS-010	minimal	MTS-001_bin.19_rename	MTS-010_bin.11_rename	M_fe2_e	0.125	1	1	0.125
MTS-010	minimal	MTS-010_bin.9_rename	MTS-001_bin.11_rename	M_o2_e	0.333333	1	1	0.333333
MTS-010	minimal	MTS-010_bin.9_rename	MTS-040_bin.3_rename	M_cu2_e	0.333333	1	1	0.333333
MTS-010	minimal	MTS-010_bin.9_rename	MTS-040_bin.3_rename	M_phe__L_e	0.333333	1	1	0.333333
MTS-010	minimal	MTS-010_bin.9_rename	MTS-001_bin.19_rename	M_istfrnB_e	0.333333	1	1	0.333333
MTS-010	minimal	MTS-010_bin.9_rename	MTS-001_bin.20_rename	M_cu2_e	1	1	1	1
MTS-010	minimal	MTS-010_bin.9_rename	MTS-001_bin.20_rename	M_istfrnB_e	1	1	1	1
MTS-010	minimal	MTS-010_bin.9_rename	MTS-001_bin.5_rename	M_bz_e	0.333333	1	1	0.333333
MTS-010	minimal	MTS-010_bin.9_rename	MTS-001_bin.5_rename	M_cu2_e	0.333333	1	1	0.333333
MTS-010	minimal	MTS-010_bin.9_rename	MTS-001_bin.5_rename	M_phe__L_e	0.333333	1	1	0.333333
MTS-010	minimal	MTS-010_bin.9_rename	MTS-001_bin.9_rename	M_o2_e	0.333333	1	1	0.333333
MTS-010	minimal	MTS-010_bin.9_rename	MTS-001_bin.9_rename	M_phe__L_e	0.333333	1	1	0.333333
MTS-010	minimal	MTS-010_bin.9_rename	MTS-060_bin.2_rename	M_istfrnB_e	0.333333	1	1	0.333333
MTS-010	minimal	MTS-010_bin.9_rename	MTS-060_bin.2_rename	M_o2_e	0.333333	1	1	0.333333
MTS-010	minimal	MTS-001_bin.20_rename	MTS-001_bin.10_rename	M_LalaDgluMdap_e	0.2	0.0833333	1	0.0166667
MTS-010	minimal	MTS-001_bin.20_rename	MTS-001_bin.10_rename	M_cu2_e	0.2	0.583333	1	0.116667
MTS-010	minimal	MTS-001_bin.20_rename	MTS-001_bin.10_rename	M_fe2_e	0.2	0.583333	1	0.116667
MTS-010	minimal	MTS-001_bin.20_rename	MTS-001_bin.10_rename	M_fe3pyovd_kt_e	0.2	0.333333	1	0.0666667
MTS-010	minimal	MTS-001_bin.20_rename	MTS-001_bin.10_rename	M_o2_e	0.2	0.666667	1	0.133333
MTS-010	minimal	MTS-001_bin.20_rename	MTS-040_bin.3_rename	M_LalaDgluMdap_e	0.2	0.0833333	1	0.0166667
MTS-010	minimal	MTS-001_bin.20_rename	MTS-040_bin.3_rename	M_cgly_e	0.2	0.166667	1	0.0333333
MTS-010	minimal	MTS-001_bin.20_rename	MTS-040_bin.3_rename	M_cu2_e	0.2	0.583333	1	0.116667
MTS-010	minimal	MTS-001_bin.20_rename	MTS-040_bin.3_rename	M_fe2_e	0.2	0.583333	1	0.116667
MTS-010	minimal	MTS-001_bin.20_rename	MTS-040_bin.3_rename	M_fe3pyovd_kt_e	0.2	0.333333	1	0.0666667
MTS-010	minimal	MTS-001_bin.20_rename	MTS-040_bin.3_rename	M_glcur1p_e	0.2	0.166667	1	0.0333333
MTS-010	minimal	MTS-001_bin.20_rename	MTS-040_bin.3_rename	M_gthrd_e	0.2	0.5	1	0.1
MTS-010	minimal	MTS-001_bin.20_rename	MTS-040_bin.3_rename	M_ins_e	0.2	0.0833333	1	0.0166667
MTS-010	minimal	MTS-001_bin.20_rename	MTS-040_bin.3_rename	M_met__L_e	0.2	0.0833333	1	0.0166667
MTS-010	minimal	MTS-001_bin.20_rename	MTS-040_bin.3_rename	M_ump_e	0.2	0.666667	1	0.133333
MTS-010	minimal	MTS-001_bin.20_rename	MTS-040_bin.3_rename	M_uri_e	0.2	0.0833333	1	0.0166667
MTS-010	minimal	MTS-001_bin.20_rename	MTS-001_bin.19_rename	M_fe2_e	0.2	0.583333	1	0.116667
MTS-010	minimal	MTS-001_bin.20_rename	MTS-001_bin.19_rename	M_fe3pyovd_kt_e	0.2	0.333333	1	0.0666667
MTS-010	minimal	MTS-001_bin.20_rename	MTS-001_bin.19_rename	M_glcur1p_e	0.2	0.166667	1	0.0333333
MTS-010	minimal	MTS-001_bin.20_rename	MTS-001_bin.19_rename	M_gthrd_e	0.2	0.5	1	0.1
MTS-010	minimal	MTS-001_bin.20_rename	MTS-001_bin.19_rename	M_istfrnA_e	0.2	0.0833333	1	0.0166667
MTS-010	minimal	MTS-001_bin.20_rename	MTS-001_bin.5_rename	M_LalaDgluMdap_e	0.2	0.0833333	1	0.0166667
MTS-010	minimal	MTS-001_bin.20_rename	MTS-001_bin.5_rename	M_cgly_e	0.2	0.166667	1	0.0333333
MTS-010	minimal	MTS-001_bin.20_rename	MTS-001_bin.5_rename	M_cu2_e	0.2	0.583333	1	0.116667
MTS-010	minimal	MTS-001_bin.20_rename	MTS-001_bin.5_rename	M_fe2_e	0.2	0.583333	1	0.116667
MTS-010	minimal	MTS-001_bin.20_rename	MTS-001_bin.5_rename	M_fe3pyovd_kt_e	0.2	0.333333	1	0.0666667
MTS-010	minimal	MTS-001_bin.20_rename	MTS-001_bin.5_rename	M_g3pe_e	0.2	0.25	1	0.05
MTS-010	minimal	MTS-001_bin.20_rename	MTS-001_bin.5_rename	M_glcur1p_e	0.2	0.166667	1	0.0333333
MTS-010	minimal	MTS-001_bin.20_rename	MTS-001_bin.5_rename	M_gthrd_e	0.2	0.5	1	0.1
MTS-010	minimal	MTS-001_bin.20_rename	MTS-001_bin.5_rename	M_ins_e	0.2	0.0833333	1	0.0166667
MTS-010	minimal	MTS-001_bin.20_rename	MTS-001_bin.5_rename	M_met__L_e	0.2	0.0833333	1	0.0166667
MTS-010	minimal	MTS-001_bin.20_rename	MTS-001_bin.5_rename	M_ump_e	0.2	0.666667	1	0.133333
MTS-010	minimal	MTS-001_bin.20_rename	MTS-001_bin.5_rename	M_uri_e	0.2	0.0833333	1	0.0166667
MTS-010	minimal	MTS-001_bin.20_rename	MTS-001_bin.9_rename	M_LalaDgluMdap_e	0.2	0.0833333	1	0.0166667
MTS-010	minimal	MTS-001_bin.20_rename	MTS-001_bin.9_rename	M_cgly_e	0.2	0.166667	1	0.0333333
MTS-010	minimal	MTS-001_bin.20_rename	MTS-001_bin.9_rename	M_fe2_e	0.2	0.583333	1	0.116667
MTS-010	minimal	MTS-001_bin.20_rename	MTS-001_bin.9_rename	M_fe3pyovd_kt_e	0.2	0.333333	1	0.0666667
MTS-010	minimal	MTS-001_bin.20_rename	MTS-001_bin.9_rename	M_g3pe_e	0.2	0.25	1	0.05
MTS-010	minimal	MTS-001_bin.20_rename	MTS-001_bin.9_rename	M_gthrd_e	0.2	0.5	1	0.1
MTS-010	minimal	MTS-001_bin.20_rename	MTS-001_bin.9_rename	M_ins_e	0.2	0.0833333	1	0.0166667
MTS-010	minimal	MTS-001_bin.20_rename	MTS-001_bin.9_rename	M_met__L_e	0.2	0.0833333	1	0.0166667
MTS-010	minimal	MTS-001_bin.20_rename	MTS-001_bin.9_rename	M_o2_e	0.2	0.666667	1	0.133333
MTS-010	minimal	MTS-001_bin.20_rename	MTS-060_bin.2_rename	M_fe2_e	0.2	0.583333	1	0.116667
MTS-010	minimal	MTS-001_bin.20_rename	MTS-060_bin.2_rename	M_fe3pyovd_kt_e	0.2	0.333333	1	0.0666667
MTS-010	minimal	MTS-001_bin.20_rename	MTS-060_bin.2_rename	M_istfrnA_e	0.2	0.0833333	1	0.0166667
MTS-010	minimal	MTS-001_bin.20_rename	MTS-060_bin.2_rename	M_o2_e	0.2	0.666667	1	0.133333
MTS-010	minimal	MTS-001_bin.21_rename	MTS-010_bin.16_rename	M_thr__L_e	0.031746	1	1	0.031746
MTS-010	minimal	MTS-001_bin.21_rename	MTS-001_bin.10_rename	M_cu2_e	0.507937	1	1	0.507937
MTS-010	minimal	MTS-001_bin.21_rename	MTS-001_bin.10_rename	M_o2_e	0.507937	1	1	0.507937
MTS-010	minimal	MTS-001_bin.21_rename	MTS-001_bin.10_rename	M_thr__L_e	0.507937	1	1	0.507937
MTS-010	minimal	MTS-001_bin.21_rename	MTS-001_bin.11_rename	M_o2_e	0.047619	1	1	0.047619
MTS-010	minimal	MTS-001_bin.21_rename	MTS-010_bin.1_rename	M_cu2_e	0.031746	1	1	0.031746
MTS-010	minimal	MTS-001_bin.21_rename	MTS-010_bin.1_rename	M_ppap_e	0.031746	1	1	0.031746
MTS-010	minimal	MTS-001_bin.21_rename	MTS-010_bin.1_rename	M_thr__L_e	0.031746	1	1	0.031746
MTS-010	minimal	MTS-001_bin.21_rename	MTS-001_bin.13_rename	M_o2_e	0.047619	1	1	0.047619
MTS-010	minimal	MTS-001_bin.21_rename	MTS-001_bin.13_rename	M_thr__L_e	0.047619	1	1	0.047619
MTS-010	minimal	MTS-001_bin.21_rename	MTS-010_bin.8_rename	M_o2_e	0.444444	1	1	0.444444
MTS-010	minimal	MTS-001_bin.21_rename	MTS-010_bin.8_rename	M_ppap_e	0.444444	1	1	0.444444
MTS-010	minimal	MTS-001_bin.21_rename	MTS-040_bin.3_rename	M_cu2_e	0.126984	1	1	0.126984
MTS-010	minimal	MTS-001_bin.21_rename	MTS-040_bin.3_rename	M_ppap_e	0.126984	1	1	0.126984
MTS-010	minimal	MTS-001_bin.21_rename	MTS-040_bin.3_rename	M_thr__L_e	0.126984	1	1	0.126984
MTS-010	minimal	MTS-001_bin.21_rename	MTS-001_bin.19_rename	M_ppap_e	0.047619	1	1	0.047619
MTS-010	minimal	MTS-001_bin.21_rename	MTS-001_bin.20_rename	M_cu2_e	0.0952381	1	1	0.0952381
MTS-010	minimal	MTS-001_bin.21_rename	MTS-001_bin.20_rename	M_thr__L_e	0.0952381	1	1	0.0952381
MTS-010	minimal	MTS-001_bin.21_rename	MTS-020_bin.6_rename	M_ppap_e	0.031746	1	1	0.031746
MTS-010	minimal	MTS-001_bin.21_rename	MTS-020_bin.6_rename	M_thr__L_e	0.031746	1	1	0.031746
MTS-010	minimal	MTS-001_bin.21_rename	MTS-001_bin.4_rename	M_bz_e	0.111111	1	1	0.111111
MTS-010	minimal	MTS-001_bin.21_rename	MTS-001_bin.4_rename	M_ppap_e	0.111111	1	1	0.111111
MTS-010	minimal	MTS-001_bin.21_rename	MTS-001_bin.5_rename	M_bz_e	0.809524	1	1	0.809524
MTS-010	minimal	MTS-001_bin.21_rename	MTS-001_bin.5_rename	M_cu2_e	0.809524	1	1	0.809524
MTS-010	minimal	MTS-001_bin.21_rename	MTS-001_bin.5_rename	M_ppap_e	0.809524	1	1	0.809524
MTS-010	minimal	MTS-001_bin.21_rename	MTS-001_bin.5_rename	M_thr__L_e	0.809524	1	1	0.809524
MTS-010	minimal	MTS-001_bin.21_rename	MTS-001_bin.6_rename	M_cu2_e	0.031746	1	1	0.031746
MTS-010	minimal	MTS-001_bin.21_rename	MTS-010_bin.15_rename	M_cu2_e	0.031746	1	1	0.031746
MTS-010	minimal	MTS-001_bin.21_rename	MTS-001_bin.9_rename	M_o2_e	0.111111	1	1	0.111111
MTS-010	minimal	MTS-001_bin.21_rename	MTS-001_bin.9_rename	M_thr__L_e	0.111111	1	1	0.111111
MTS-010	minimal	MTS-001_bin.21_rename	MTS-010_bin.11_rename	M_cu2_e	0.031746	1	1	0.031746
MTS-010	minimal	MTS-001_bin.21_rename	MTS-010_bin.11_rename	M_ppap_e	0.031746	1	1	0.031746
MTS-010	minimal	MTS-001_bin.21_rename	MTS-010_bin.5_rename	M_cu2_e	0.031746	1	1	0.031746
MTS-010	minimal	MTS-001_bin.21_rename	MTS-010_bin.5_rename	M_ppap_e	0.031746	1	1	0.031746
MTS-010	minimal	MTS-001_bin.21_rename	MTS-060_bin.2_rename	M_o2_e	0.0634921	1	1	0.0634921
MTS-010	minimal	MTS-001_bin.21_rename	MTS-060_bin.2_rename	M_ppap_e	0.0634921	1	1	0.0634921
MTS-010	minimal	MTS-020_bin.6_rename	MTS-001_bin.10_rename	M_cu2_e	0.2	1	1	0.2
MTS-010	minimal	MTS-020_bin.6_rename	MTS-001_bin.10_rename	M_o2_e	0.2	1	1	0.2
MTS-010	minimal	MTS-020_bin.6_rename	MTS-010_bin.8_rename	M_o2_e	0.8	1	1	0.8
MTS-010	minimal	MTS-020_bin.6_rename	MTS-040_bin.3_rename	M_cgly_e	0.2	1	1	0.2
MTS-010	minimal	MTS-020_bin.6_rename	MTS-040_bin.3_rename	M_cu2_e	0.2	1	1	0.2
MTS-010	minimal	MTS-020_bin.6_rename	MTS-001_bin.19_rename	M_istfrnB_e	0.2	1	1	0.2
MTS-010	minimal	MTS-020_bin.6_rename	MTS-001_bin.5_rename	M_cgly_e	0.2	1	1	0.2
MTS-010	minimal	MTS-020_bin.6_rename	MTS-001_bin.5_rename	M_cu2_e	0.2	1	1	0.2
MTS-010	minimal	MTS-020_bin.6_rename	MTS-001_bin.5_rename	M_g3pg_e	0.2	1	1	0.2
MTS-010	minimal	MTS-020_bin.6_rename	MTS-001_bin.9_rename	M_cgly_e	0.2	1	1	0.2
MTS-010	minimal	MTS-020_bin.6_rename	MTS-001_bin.9_rename	M_g3pg_e	0.2	1	1	0.2
MTS-010	minimal	MTS-020_bin.6_rename	MTS-001_bin.9_rename	M_o2_e	0.2	1	1	0.2
MTS-010	minimal	MTS-020_bin.6_rename	MTS-060_bin.2_rename	M_g3pg_e	0.2	1	1	0.2
MTS-010	minimal	MTS-020_bin.6_rename	MTS-060_bin.2_rename	M_istfrnB_e	0.2	1	1	0.2
MTS-010	minimal	MTS-020_bin.6_rename	MTS-060_bin.2_rename	M_o2_e	0.2	1	1	0.2
MTS-010	minimal	MTS-001_bin.4_rename	MTS-001_bin.10_rename	M_arg__L_e	0.5	0.5	1	0.25
MTS-010	minimal	MTS-001_bin.4_rename	MTS-001_bin.10_rename	M_cu2_e	0.5	1	1	0.5
MTS-010	minimal	MTS-001_bin.4_rename	MTS-001_bin.10_rename	M_cys__L_e	0.5	0.25	1	0.125
MTS-010	minimal	MTS-001_bin.4_rename	MTS-001_bin.10_rename	M_fe2_e	0.5	1	1	0.5
MTS-010	minimal	MTS-001_bin.4_rename	MTS-001_bin.10_rename	M_o2_e	0.5	1	1	0.5
MTS-010	minimal	MTS-001_bin.4_rename	MTS-010_bin.8_rename	M_fe2_e	0.25	1	1	0.25
MTS-010	minimal	MTS-001_bin.4_rename	MTS-010_bin.8_rename	M_o2_e	0.25	1	1	0.25
MTS-010	minimal	MTS-001_bin.4_rename	MTS-040_bin.3_rename	M_arg__L_e	0.25	0.5	1	0.125
MTS-010	minimal	MTS-001_bin.4_rename	MTS-040_bin.3_rename	M_cu2_e	0.25	1	1	0.25
MTS-010	minimal	MTS-001_bin.4_rename	MTS-040_bin.3_rename	M_cys__L_e	0.25	0.25	1	0.0625
MTS-010	minimal	MTS-001_bin.4_rename	MTS-040_bin.3_rename	M_fe2_e	0.25	1	1	0.25
MTS-010	minimal	MTS-001_bin.4_rename	MTS-040_bin.3_rename	M_gthrd_e	0.25	0.25	1	0.0625
MTS-010	minimal	MTS-001_bin.4_rename	MTS-040_bin.3_rename	M_ins_e	0.25	0.25	1	0.0625
MTS-010	minimal	MTS-001_bin.4_rename	MTS-040_bin.3_rename	M_met__L_e	0.25	0.5	1	0.125
MTS-010	minimal	MTS-001_bin.4_rename	MTS-001_bin.5_rename	M_arg__L_e	0.25	0.5	1	0.125
MTS-010	minimal	MTS-001_bin.4_rename	MTS-001_bin.5_rename	M_cu2_e	0.25	1	1	0.25
MTS-010	minimal	MTS-001_bin.4_rename	MTS-001_bin.5_rename	M_cys__L_e	0.25	0.25	1	0.0625
MTS-010	minimal	MTS-001_bin.4_rename	MTS-001_bin.5_rename	M_fe2_e	0.25	1	1	0.25
MTS-010	minimal	MTS-001_bin.4_rename	MTS-001_bin.5_rename	M_g3pg_e	0.25	1	1	0.25
MTS-010	minimal	MTS-001_bin.4_rename	MTS-001_bin.5_rename	M_gthrd_e	0.25	0.25	1	0.0625
MTS-010	minimal	MTS-001_bin.4_rename	MTS-001_bin.5_rename	M_ins_e	0.25	0.25	1	0.0625
MTS-010	minimal	MTS-001_bin.4_rename	MTS-001_bin.5_rename	M_met__L_e	0.25	0.5	1	0.125
MTS-010	minimal	MTS-001_bin.4_rename	MTS-001_bin.9_rename	M_arg__L_e	0.25	0.5	1	0.125
MTS-010	minimal	MTS-001_bin.4_rename	MTS-001_bin.9_rename	M_cys__L_e	0.25	0.25	1	0.0625
MTS-010	minimal	MTS-001_bin.4_rename	MTS-001_bin.9_rename	M_fe2_e	0.25	1	1	0.25
MTS-010	minimal	MTS-001_bin.4_rename	MTS-001_bin.9_rename	M_g3pg_e	0.25	1	1	0.25
MTS-010	minimal	MTS-001_bin.4_rename	MTS-001_bin.9_rename	M_gthrd_e	0.25	0.25	1	0.0625
MTS-010	minimal	MTS-001_bin.4_rename	MTS-001_bin.9_rename	M_ins_e	0.25	0.25	1	0.0625
MTS-010	minimal	MTS-001_bin.4_rename	MTS-001_bin.9_rename	M_met__L_e	0.25	0.5	1	0.125
MTS-010	minimal	MTS-001_bin.4_rename	MTS-001_bin.9_rename	M_o2_e	0.25	1	1	0.25
MTS-010	minimal	MTS-001_bin.4_rename	MTS-020_bin.11_rename	M_fe2_e	0.25	1	1	0.25
MTS-010	minimal	MTS-001_bin.4_rename	MTS-020_bin.11_rename	M_ins_e	0.25	0.25	1	0.0625
MTS-010	minimal	MTS-001_bin.4_rename	MTS-060_bin.2_rename	M_arg__L_e	0.25	0.5	1	0.125
MTS-010	minimal	MTS-001_bin.4_rename	MTS-060_bin.2_rename	M_fe2_e	0.25	1	1	0.25
MTS-010	minimal	MTS-001_bin.4_rename	MTS-060_bin.2_rename	M_g3pg_e	0.25	1	1	0.25
MTS-010	minimal	MTS-001_bin.4_rename	MTS-060_bin.2_rename	M_o2_e	0.25	1	1	0.25
MTS-010	minimal	MTS-001_bin.6_rename	MTS-040_bin.3_rename	M_cu2_e	0.333333	1	1	0.333333
MTS-010	minimal	MTS-001_bin.6_rename	MTS-040_bin.3_rename	M_pi_e	0.333333	1	1	0.333333
MTS-010	minimal	MTS-001_bin.6_rename	MTS-001_bin.5_rename	M_bz_e	0.333333	1	1	0.333333
MTS-010	minimal	MTS-001_bin.6_rename	MTS-001_bin.5_rename	M_cu2_e	0.333333	1	1	0.333333
MTS-010	minimal	MTS-001_bin.6_rename	MTS-001_bin.5_rename	M_pi_e	0.333333	1	1	0.333333
MTS-010	minimal	MTS-001_bin.6_rename	MTS-001_bin.9_rename	M_o2_e	0.333333	1	1	0.333333
MTS-010	minimal	MTS-001_bin.6_rename	MTS-001_bin.9_rename	M_pi_e	0.333333	1	1	0.333333
MTS-010	minimal	MTS-001_bin.7_rename	MTS-040_bin.3_rename	M_cu2_e	0.5	1	1	0.5
MTS-010	minimal	MTS-001_bin.7_rename	MTS-040_bin.3_rename	M_fe2_e	0.5	1	1	0.5
MTS-010	minimal	MTS-001_bin.7_rename	MTS-040_bin.3_rename	M_s_e	0.5	1	1	0.5
MTS-010	minimal	MTS-001_bin.7_rename	MTS-001_bin.20_rename	M_cu2_e	1	1	1	1
MTS-010	minimal	MTS-001_bin.7_rename	MTS-001_bin.20_rename	M_fe2_e	1	1	1	1
MTS-010	minimal	MTS-001_bin.7_rename	MTS-001_bin.20_rename	M_s_e	1	1	1	1
MTS-010	minimal	MTS-001_bin.7_rename	MTS-001_bin.5_rename	M_bz_e	0.5	1	1	0.5
MTS-010	minimal	MTS-001_bin.7_rename	MTS-001_bin.5_rename	M_cu2_e	0.5	1	1	0.5
MTS-010	minimal	MTS-001_bin.7_rename	MTS-001_bin.5_rename	M_fe2_e	0.5	1	1	0.5
MTS-010	minimal	MTS-001_bin.7_rename	MTS-001_bin.5_rename	M_g3pg_e	0.5	1	1	0.5
MTS-010	minimal	MTS-001_bin.7_rename	MTS-001_bin.5_rename	M_s_e	0.5	1	1	0.5
MTS-010	minimal	MTS-001_bin.7_rename	MTS-001_bin.9_rename	M_fe2_e	0.5	1	1	0.5
MTS-010	minimal	MTS-001_bin.7_rename	MTS-001_bin.9_rename	M_g3pg_e	0.5	1	1	0.5
MTS-010	minimal	MTS-001_bin.7_rename	MTS-001_bin.9_rename	M_o2_e	0.5	1	1	0.5
MTS-010	minimal	MTS-001_bin.7_rename	MTS-001_bin.9_rename	M_s_e	0.5	1	1	0.5
MTS-010	minimal	MTS-010_bin.15_rename	MTS-001_bin.10_rename	M_cu2_e	0.4	1	1	0.4
MTS-010	minimal	MTS-010_bin.15_rename	MTS-040_bin.3_rename	M_cu2_e	0.2	1	1	0.2
MTS-010	minimal	MTS-010_bin.15_rename	MTS-001_bin.5_rename	M_bz_e	0.4	1	1	0.4
MTS-010	minimal	MTS-010_bin.15_rename	MTS-001_bin.5_rename	M_cu2_e	0.4	1	1	0.4
MTS-010	minimal	MTS-010_bin.15_rename	MTS-001_bin.5_rename	M_g3pg_e	0.4	1	1	0.4
MTS-010	minimal	MTS-010_bin.15_rename	MTS-001_bin.9_rename	M_g3pg_e	0.2	1	1	0.2
MTS-010	minimal	MTS-010_bin.15_rename	MTS-060_bin.2_rename	M_g3pg_e	0.2	1	1	0.2
MTS-010	minimal	MTS-010_bin.10_rename	MTS-010_bin.16_rename	M_lys__L_e	0.04	1	1	0.04
MTS-010	minimal	MTS-010_bin.10_rename	MTS-001_bin.10_rename	M_cu2_e	0.42	1	1	0.42
MTS-010	minimal	MTS-010_bin.10_rename	MTS-001_bin.10_rename	M_lys__L_e	0.42	1	1	0.42
MTS-010	minimal	MTS-010_bin.10_rename	MTS-001_bin.10_rename	M_o2_e	0.42	1	1	0.42
MTS-010	minimal	MTS-010_bin.10_rename	MTS-001_bin.11_rename	M_lys__L_e	0.07	1	1	0.07
MTS-010	minimal	MTS-010_bin.10_rename	MTS-001_bin.11_rename	M_o2_e	0.07	1	1	0.07
MTS-010	minimal	MTS-010_bin.10_rename	MTS-010_bin.1_rename	M_cu2_e	0.04	1	1	0.04
MTS-010	minimal	MTS-010_bin.10_rename	MTS-010_bin.1_rename	M_g3pg_e	0.04	1	1	0.04
MTS-010	minimal	MTS-010_bin.10_rename	MTS-010_bin.1_rename	M_lys__L_e	0.04	1	1	0.04
MTS-010	minimal	MTS-010_bin.10_rename	MTS-001_bin.13_rename	M_lys__L_e	0.07	1	1	0.07
MTS-010	minimal	MTS-010_bin.10_rename	MTS-001_bin.13_rename	M_o2_e	0.07	1	1	0.07
MTS-010	minimal	MTS-010_bin.10_rename	MTS-010_bin.8_rename	M_o2_e	0.48	1	1	0.48
MTS-010	minimal	MTS-010_bin.10_rename	MTS-040_bin.3_rename	M_cu2_e	0.48	1	1	0.48
MTS-010	minimal	MTS-010_bin.10_rename	MTS-040_bin.3_rename	M_lys__L_e	0.48	1	1	0.48
MTS-010	minimal	MTS-010_bin.10_rename	MTS-001_bin.16_rename	M_lys__L_e	0.04	1	1	0.04
MTS-010	minimal	MTS-010_bin.10_rename	MTS-090_bin.1_rename	M_lys__L_e	0.04	1	1	0.04
MTS-010	minimal	MTS-010_bin.10_rename	MTS-001_bin.19_rename	M_lys__L_e	0.08	1	1	0.08
MTS-010	minimal	MTS-010_bin.10_rename	MTS-010_bin.9_rename	M_lys__L_e	0.04	1	1	0.04
MTS-010	minimal	MTS-010_bin.10_rename	MTS-001_bin.20_rename	M_cu2_e	0.18	1	1	0.18
MTS-010	minimal	MTS-010_bin.10_rename	MTS-001_bin.20_rename	M_lys__L_e	0.18	1	1	0.18
MTS-010	minimal	MTS-010_bin.10_rename	MTS-001_bin.21_rename	M_lys__L_e	1	1	1	1
MTS-010	minimal	MTS-010_bin.10_rename	MTS-020_bin.6_rename	M_lys__L_e	0.03	1	1	0.03
MTS-010	minimal	MTS-010_bin.10_rename	MTS-001_bin.5_rename	M_cu2_e	0.47	1	1	0.47
MTS-010	minimal	MTS-010_bin.10_rename	MTS-001_bin.5_rename	M_g3pg_e	0.47	1	1	0.47
MTS-010	minimal	MTS-010_bin.10_rename	MTS-001_bin.5_rename	M_lys__L_e	0.47	1	1	0.47
MTS-010	minimal	MTS-010_bin.10_rename	MTS-001_bin.6_rename	M_cu2_e	0.04	1	1	0.04
MTS-010	minimal	MTS-010_bin.10_rename	MTS-001_bin.6_rename	M_lys__L_e	0.04	1	1	0.04
MTS-010	minimal	MTS-010_bin.10_rename	MTS-001_bin.7_rename	M_lys__L_e	0.04	1	1	0.04
MTS-010	minimal	MTS-010_bin.10_rename	MTS-010_bin.15_rename	M_cu2_e	0.05	1	1	0.05
MTS-010	minimal	MTS-010_bin.10_rename	MTS-010_bin.15_rename	M_lys__L_e	0.05	1	1	0.05
MTS-010	minimal	MTS-010_bin.10_rename	MTS-001_bin.9_rename	M_g3pg_e	0.09	1	1	0.09
MTS-010	minimal	MTS-010_bin.10_rename	MTS-001_bin.9_rename	M_lys__L_e	0.09	1	1	0.09
MTS-010	minimal	MTS-010_bin.10_rename	MTS-001_bin.9_rename	M_o2_e	0.09	1	1	0.09
MTS-010	minimal	MTS-010_bin.10_rename	MTS-010_bin.11_rename	M_cu2_e	0.04	1	1	0.04
MTS-010	minimal	MTS-010_bin.10_rename	MTS-010_bin.11_rename	M_lys__L_e	0.04	1	1	0.04
MTS-010	minimal	MTS-010_bin.10_rename	MTS-010_bin.12_rename	M_lys__L_e	0.03	1	1	0.03
MTS-010	minimal	MTS-010_bin.10_rename	MTS-020_bin.11_rename	M_lys__L_e	0.04	1	1	0.04
MTS-010	minimal	MTS-010_bin.10_rename	MTS-010_bin.5_rename	M_cu2_e	0.04	1	1	0.04
MTS-010	minimal	MTS-010_bin.10_rename	MTS-060_bin.2_rename	M_g3pg_e	0.08	1	1	0.08
MTS-010	minimal	MTS-010_bin.10_rename	MTS-060_bin.2_rename	M_o2_e	0.08	1	1	0.08
MTS-010	minimal	MTS-010_bin.11_rename	MTS-010_bin.8_rename	M_o2_e	0.2	1	1	0.2
MTS-010	minimal	MTS-010_bin.11_rename	MTS-010_bin.8_rename	M_thm_e	0.2	1	1	0.2
MTS-010	minimal	MTS-010_bin.11_rename	MTS-040_bin.3_rename	M_cellb_e	0.2	1	1	0.2
MTS-010	minimal	MTS-010_bin.11_rename	MTS-040_bin.3_rename	M_cgly_e	0.2	1	1	0.2
MTS-010	minimal	MTS-010_bin.11_rename	MTS-040_bin.3_rename	M_pi_e	0.2	1	1	0.2
MTS-010	minimal	MTS-010_bin.11_rename	MTS-001_bin.19_rename	M_cellb_e	0.2	1	1	0.2
MTS-010	minimal	MTS-010_bin.11_rename	MTS-001_bin.19_rename	M_istfrnB_e	0.2	1	1	0.2
MTS-010	minimal	MTS-010_bin.11_rename	MTS-001_bin.19_rename	M_pi_e	0.2	1	1	0.2
MTS-010	minimal	MTS-010_bin.11_rename	MTS-001_bin.5_rename	M_bz_e	0.2	1	1	0.2
MTS-010	minimal	MTS-010_bin.11_rename	MTS-001_bin.5_rename	M_cellb_e	0.2	1	1	0.2
MTS-010	minimal	MTS-010_bin.11_rename	MTS-001_bin.5_rename	M_cgly_e	0.2	1	1	0.2
MTS-010	minimal	MTS-010_bin.11_rename	MTS-001_bin.5_rename	M_pi_e	0.2	1	1	0.2
MTS-010	minimal	MTS-010_bin.11_rename	MTS-001_bin.9_rename	M_cgly_e	0.2	1	1	0.2
MTS-010	minimal	MTS-010_bin.11_rename	MTS-001_bin.9_rename	M_o2_e	0.2	1	1	0.2
MTS-010	minimal	MTS-010_bin.11_rename	MTS-001_bin.9_rename	M_pi_e	0.2	1	1	0.2
MTS-010	minimal	MTS-010_bin.11_rename	MTS-060_bin.2_rename	M_istfrnB_e	0.2	1	1	0.2
MTS-010	minimal	MTS-010_bin.11_rename	MTS-060_bin.2_rename	M_o2_e	0.2	1	1	0.2
MTS-010	minimal	MTS-010_bin.11_rename	MTS-060_bin.2_rename	M_pi_e	0.2	1	1	0.2
MTS-010	minimal	MTS-010_bin.12_rename	MTS-001_bin.10_rename	M_cu2_e	0.666667	1	1	0.666667
MTS-010	minimal	MTS-010_bin.12_rename	MTS-001_bin.10_rename	M_fe2_e	0.666667	0.5	1	0.333333
MTS-010	minimal	MTS-010_bin.12_rename	MTS-001_bin.10_rename	M_fe3pyovd_kt_e	0.666667	0.5	1	0.333333
MTS-010	minimal	MTS-010_bin.12_rename	MTS-001_bin.10_rename	M_o2_e	0.666667	0.5	1	0.333333
MTS-010	minimal	MTS-010_bin.12_rename	MTS-001_bin.10_rename	M_thr__L_e	0.666667	0.5	1	0.333333
MTS-010	minimal	MTS-010_bin.12_rename	MTS-010_bin.8_rename	M_fe2_e	0.333333	0.5	1	0.166667
MTS-010	minimal	MTS-010_bin.12_rename	MTS-010_bin.8_rename	M_fe3pyovd_kt_e	0.333333	0.5	1	0.166667
MTS-010	minimal	MTS-010_bin.12_rename	MTS-010_bin.8_rename	M_o2_e	0.333333	0.5	1	0.166667
MTS-010	minimal	MTS-010_bin.12_rename	MTS-040_bin.3_rename	M_cu2_e	0.333333	1	1	0.333333
MTS-010	minimal	MTS-010_bin.12_rename	MTS-040_bin.3_rename	M_fe2_e	0.333333	0.5	1	0.166667
MTS-010	minimal	MTS-010_bin.12_rename	MTS-040_bin.3_rename	M_fe3pyovd_kt_e	0.333333	0.5	1	0.166667
MTS-010	minimal	MTS-010_bin.12_rename	MTS-040_bin.3_rename	M_pi_e	0.333333	1	1	0.333333
MTS-010	minimal	MTS-010_bin.12_rename	MTS-040_bin.3_rename	M_thr__L_e	0.333333	0.5	1	0.166667
MTS-010	minimal	MTS-010_bin.12_rename	MTS-001_bin.5_rename	M_bz_e	0.333333	1	1	0.333333
MTS-010	minimal	MTS-010_bin.12_rename	MTS-001_bin.5_rename	M_cu2_e	0.333333	1	1	0.333333
MTS-010	minimal	MTS-010_bin.12_rename	MTS-001_bin.5_rename	M_fe2_e	0.333333	0.5	1	0.166667
MTS-010	minimal	MTS-010_bin.12_rename	MTS-001_bin.5_rename	M_fe3pyovd_kt_e	0.333333	0.5	1	0.166667
MTS-010	minimal	MTS-010_bin.12_rename	MTS-001_bin.5_rename	M_pi_e	0.333333	1	1	0.333333
MTS-010	minimal	MTS-010_bin.12_rename	MTS-001_bin.5_rename	M_thr__L_e	0.333333	0.5	1	0.166667
MTS-010	minimal	MTS-010_bin.12_rename	MTS-001_bin.9_rename	M_fe2_e	0.333333	0.5	1	0.166667
MTS-010	minimal	MTS-010_bin.12_rename	MTS-001_bin.9_rename	M_fe3pyovd_kt_e	0.333333	0.5	1	0.166667
MTS-010	minimal	MTS-010_bin.12_rename	MTS-001_bin.9_rename	M_o2_e	0.333333	0.5	1	0.166667
MTS-010	minimal	MTS-010_bin.12_rename	MTS-001_bin.9_rename	M_pi_e	0.333333	1	1	0.333333
MTS-010	minimal	MTS-010_bin.12_rename	MTS-001_bin.9_rename	M_thr__L_e	0.333333	0.5	1	0.166667
MTS-010	minimal	MTS-020_bin.11_rename	MTS-001_bin.10_rename	M_cu2_e	0.333333	1	1	0.333333
MTS-010	minimal	MTS-020_bin.11_rename	MTS-001_bin.10_rename	M_no2_e	0.333333	1	1	0.333333
MTS-010	minimal	MTS-020_bin.11_rename	MTS-040_bin.3_rename	M_cu2_e	0.333333	1	1	0.333333
MTS-010	minimal	MTS-020_bin.11_rename	MTS-040_bin.3_rename	M_gsn_e	0.333333	1	1	0.333333
MTS-010	minimal	MTS-020_bin.11_rename	MTS-040_bin.3_rename	M_pi_e	0.333333	1	1	0.333333
MTS-010	minimal	MTS-020_bin.11_rename	MTS-001_bin.5_rename	M_cu2_e	0.333333	1	1	0.333333
MTS-010	minimal	MTS-020_bin.11_rename	MTS-001_bin.5_rename	M_gsn_e	0.333333	1	1	0.333333
MTS-010	minimal	MTS-020_bin.11_rename	MTS-001_bin.5_rename	M_pi_e	0.333333	1	1	0.333333
MTS-010	minimal	MTS-020_bin.11_rename	MTS-001_bin.9_rename	M_gsn_e	0.333333	1	1	0.333333
MTS-010	minimal	MTS-020_bin.11_rename	MTS-001_bin.9_rename	M_pi_e	0.333333	1	1	0.333333
MTS-010	minimal	MTS-010_bin.5_rename	MTS-001_bin.10_rename	M_anhgm_e	0.333333	1	1	0.333333
MTS-010	minimal	MTS-010_bin.5_rename	MTS-001_bin.10_rename	M_arg__L_e	0.333333	1	1	0.333333
MTS-010	minimal	MTS-010_bin.5_rename	MTS-001_bin.10_rename	M_cu2_e	0.333333	1	1	0.333333
MTS-010	minimal	MTS-010_bin.5_rename	MTS-001_bin.10_rename	M_fe2_e	0.333333	1	1	0.333333
MTS-010	minimal	MTS-010_bin.5_rename	MTS-001_bin.10_rename	M_glc__D_e	0.333333	0.5	1	0.166667
MTS-010	minimal	MTS-010_bin.5_rename	MTS-001_bin.10_rename	M_meoh_e	0.333333	1	1	0.333333
MTS-010	minimal	MTS-010_bin.5_rename	MTS-001_bin.10_rename	M_o2_e	0.333333	1	1	0.333333
MTS-010	minimal	MTS-010_bin.5_rename	MTS-040_bin.3_rename	M_anhgm_e	0.333333	1	1	0.333333
MTS-010	minimal	MTS-010_bin.5_rename	MTS-040_bin.3_rename	M_arg__L_e	0.333333	1	1	0.333333
MTS-010	minimal	MTS-010_bin.5_rename	MTS-040_bin.3_rename	M_cu2_e	0.333333	1	1	0.333333
MTS-010	minimal	MTS-010_bin.5_rename	MTS-040_bin.3_rename	M_fe2_e	0.333333	1	1	0.333333
MTS-010	minimal	MTS-010_bin.5_rename	MTS-040_bin.3_rename	M_glc__D_e	0.333333	0.5	1	0.166667
MTS-010	minimal	MTS-010_bin.5_rename	MTS-040_bin.3_rename	M_met__L_e	0.333333	1	1	0.333333
MTS-010	minimal	MTS-010_bin.5_rename	MTS-001_bin.5_rename	M_anhgm_e	0.333333	1	1	0.333333
MTS-010	minimal	MTS-010_bin.5_rename	MTS-001_bin.5_rename	M_arg__L_e	0.333333	1	1	0.333333
MTS-010	minimal	MTS-010_bin.5_rename	MTS-001_bin.5_rename	M_bz_e	0.333333	1	1	0.333333
MTS-010	minimal	MTS-010_bin.5_rename	MTS-001_bin.5_rename	M_cu2_e	0.333333	1	1	0.333333
MTS-010	minimal	MTS-010_bin.5_rename	MTS-001_bin.5_rename	M_fe2_e	0.333333	1	1	0.333333
MTS-010	minimal	MTS-010_bin.5_rename	MTS-001_bin.5_rename	M_g3pg_e	0.333333	1	1	0.333333
MTS-010	minimal	MTS-010_bin.5_rename	MTS-001_bin.5_rename	M_glc__D_e	0.333333	0.5	1	0.166667
MTS-010	minimal	MTS-010_bin.5_rename	MTS-001_bin.5_rename	M_met__L_e	0.333333	1	1	0.333333
MTS-010	minimal	MTS-010_bin.5_rename	MTS-001_bin.9_rename	M_anhgm_e	0.333333	1	1	0.333333
MTS-010	minimal	MTS-010_bin.5_rename	MTS-001_bin.9_rename	M_arg__L_e	0.333333	1	1	0.333333
MTS-010	minimal	MTS-010_bin.5_rename	MTS-001_bin.9_rename	M_fe2_e	0.333333	1	1	0.333333
MTS-010	minimal	MTS-010_bin.5_rename	MTS-001_bin.9_rename	M_g3pg_e	0.333333	1	1	0.333333
MTS-010	minimal	MTS-010_bin.5_rename	MTS-001_bin.9_rename	M_glc__D_e	0.333333	0.5	1	0.166667
MTS-010	minimal	MTS-010_bin.5_rename	MTS-001_bin.9_rename	M_meoh_e	0.333333	1	1	0.333333
MTS-010	minimal	MTS-010_bin.5_rename	MTS-001_bin.9_rename	M_met__L_e	0.333333	1	1	0.333333
MTS-010	minimal	MTS-010_bin.5_rename	MTS-001_bin.9_rename	M_o2_e	0.333333	1	1	0.333333
MTS-010	minimal	MTS-060_bin.2_rename	MTS-001_bin.10_rename	M_arg__L_e	0.4	0.047619	1	0.0190476
MTS-010	minimal	MTS-060_bin.2_rename	MTS-001_bin.10_rename	M_cu2_e	0.4	1	1	0.4
MTS-010	minimal	MTS-060_bin.2_rename	MTS-001_bin.10_rename	M_cys__L_e	0.4	0.238095	1	0.0952381
MTS-010	minimal	MTS-060_bin.2_rename	MTS-001_bin.10_rename	M_fe2_e	0.4	0.47619	1	0.190476
MTS-010	minimal	MTS-060_bin.2_rename	MTS-001_bin.10_rename	M_o2_e	0.4	0.428571	1	0.171429
MTS-010	minimal	MTS-060_bin.2_rename	MTS-001_bin.10_rename	M_s_e	0.4	0.047619	1	0.0190476
MTS-010	minimal	MTS-060_bin.2_rename	MTS-010_bin.1_rename	M_arg__L_e	0.1	0.047619	1	0.0047619
MTS-010	minimal	MTS-060_bin.2_rename	MTS-010_bin.1_rename	M_cgly_e	0.1	0.333333	1	0.0333333
MTS-010	minimal	MTS-060_bin.2_rename	MTS-010_bin.1_rename	M_cu2_e	0.1	1	1	0.1
MTS-010	minimal	MTS-060_bin.2_rename	MTS-010_bin.1_rename	M_cys__L_e	0.1	0.238095	1	0.0238095
MTS-010	minimal	MTS-060_bin.2_rename	MTS-010_bin.1_rename	M_fe2_e	0.1	0.47619	1	0.047619
MTS-010	minimal	MTS-060_bin.2_rename	MTS-010_bin.1_rename	M_gthrd_e	0.1	0.238095	1	0.0238095
MTS-010	minimal	MTS-060_bin.2_rename	MTS-010_bin.1_rename	M_istfrnA_e	0.1	0.238095	1	0.0238095
MTS-010	minimal	MTS-060_bin.2_rename	MTS-010_bin.1_rename	M_istfrnB_e	0.1	0.285714	1	0.0285714
MTS-010	minimal	MTS-060_bin.2_rename	MTS-010_bin.1_rename	M_met__L_e	0.1	0.047619	1	0.0047619
MTS-010	minimal	MTS-060_bin.2_rename	MTS-010_bin.1_rename	M_pi_e	0.1	0.761905	1	0.0761905
MTS-010	minimal	MTS-060_bin.2_rename	MTS-010_bin.1_rename	M_s_e	0.1	0.047619	1	0.0047619
MTS-010	minimal	MTS-060_bin.2_rename	MTS-010_bin.8_rename	M_fe2_e	0.4	0.47619	1	0.190476
MTS-010	minimal	MTS-060_bin.2_rename	MTS-010_bin.8_rename	M_o2_e	0.4	0.428571	1	0.171429
MTS-010	minimal	MTS-060_bin.2_rename	MTS-040_bin.3_rename	M_arg__L_e	0.1	0.047619	1	0.0047619
MTS-010	minimal	MTS-060_bin.2_rename	MTS-040_bin.3_rename	M_cgly_e	0.1	0.333333	1	0.0333333
MTS-010	minimal	MTS-060_bin.2_rename	MTS-040_bin.3_rename	M_cu2_e	0.1	1	1	0.1
MTS-010	minimal	MTS-060_bin.2_rename	MTS-040_bin.3_rename	M_cys__L_e	0.1	0.238095	1	0.0238095
MTS-010	minimal	MTS-060_bin.2_rename	MTS-040_bin.3_rename	M_fe2_e	0.1	0.47619	1	0.047619
MTS-010	minimal	MTS-060_bin.2_rename	MTS-040_bin.3_rename	M_gthrd_e	0.1	0.238095	1	0.0238095
MTS-010	minimal	MTS-060_bin.2_rename	MTS-040_bin.3_rename	M_met__L_e	0.1	0.047619	1	0.0047619
MTS-010	minimal	MTS-060_bin.2_rename	MTS-040_bin.3_rename	M_pi_e	0.1	0.761905	1	0.0761905
MTS-010	minimal	MTS-060_bin.2_rename	MTS-040_bin.3_rename	M_s_e	0.1	0.047619	1	0.0047619
MTS-010	minimal	MTS-060_bin.2_rename	MTS-001_bin.16_rename	M_arg__L_e	0.1	0.047619	1	0.0047619
MTS-010	minimal	MTS-060_bin.2_rename	MTS-001_bin.16_rename	M_cgly_e	0.1	0.333333	1	0.0333333
MTS-010	minimal	MTS-060_bin.2_rename	MTS-001_bin.16_rename	M_fe2_e	0.1	0.47619	1	0.047619
MTS-010	minimal	MTS-060_bin.2_rename	MTS-001_bin.16_rename	M_gthrd_e	0.1	0.238095	1	0.0238095
MTS-010	minimal	MTS-060_bin.2_rename	MTS-001_bin.16_rename	M_pi_e	0.1	0.761905	1	0.0761905
MTS-010	minimal	MTS-060_bin.2_rename	MTS-001_bin.16_rename	M_s_e	0.1	0.047619	1	0.0047619
MTS-010	minimal	MTS-060_bin.2_rename	MTS-010_bin.9_rename	M_fe2_e	0.2	0.47619	1	0.0952381
MTS-010	minimal	MTS-060_bin.2_rename	MTS-010_bin.9_rename	M_pi_e	0.2	0.761905	1	0.152381
MTS-010	minimal	MTS-060_bin.2_rename	MTS-010_bin.9_rename	M_s_e	0.2	0.047619	1	0.00952381
MTS-010	minimal	MTS-060_bin.2_rename	MTS-001_bin.20_rename	M_arg__L_e	0.1	0.047619	1	0.0047619
MTS-010	minimal	MTS-060_bin.2_rename	MTS-001_bin.20_rename	M_cgly_e	0.1	0.333333	1	0.0333333
MTS-010	minimal	MTS-060_bin.2_rename	MTS-001_bin.20_rename	M_cu2_e	0.1	1	1	0.1
MTS-010	minimal	MTS-060_bin.2_rename	MTS-001_bin.20_rename	M_cys__L_e	0.1	0.238095	1	0.0238095
MTS-010	minimal	MTS-060_bin.2_rename	MTS-001_bin.20_rename	M_fe2_e	0.1	0.47619	1	0.047619
MTS-010	minimal	MTS-060_bin.2_rename	MTS-001_bin.20_rename	M_glcur_e	0.1	0.571429	1	0.0571429
MTS-010	minimal	MTS-060_bin.2_rename	MTS-001_bin.20_rename	M_gthrd_e	0.1	0.238095	1	0.0238095
MTS-010	minimal	MTS-060_bin.2_rename	MTS-001_bin.20_rename	M_istfrnA_e	0.1	0.238095	1	0.0238095
MTS-010	minimal	MTS-060_bin.2_rename	MTS-001_bin.20_rename	M_istfrnB_e	0.1	0.285714	1	0.0285714
MTS-010	minimal	MTS-060_bin.2_rename	MTS-001_bin.20_rename	M_met__D_e	0.1	0.0952381	1	0.00952381
MTS-010	minimal	MTS-060_bin.2_rename	MTS-001_bin.20_rename	M_met__L_e	0.1	0.047619	1	0.0047619
MTS-010	minimal	MTS-060_bin.2_rename	MTS-001_bin.20_rename	M_pi_e	0.1	0.761905	1	0.0761905
MTS-010	minimal	MTS-060_bin.2_rename	MTS-001_bin.20_rename	M_s_e	0.1	0.047619	1	0.0047619
MTS-010	minimal	MTS-060_bin.2_rename	MTS-020_bin.6_rename	M_arg__L_e	0.1	0.047619	1	0.0047619
MTS-010	minimal	MTS-060_bin.2_rename	MTS-020_bin.6_rename	M_cgly_e	0.1	0.333333	1	0.0333333
MTS-010	minimal	MTS-060_bin.2_rename	MTS-020_bin.6_rename	M_cys__L_e	0.1	0.238095	1	0.0238095
MTS-010	minimal	MTS-060_bin.2_rename	MTS-020_bin.6_rename	M_fe2_e	0.1	0.47619	1	0.047619
MTS-010	minimal	MTS-060_bin.2_rename	MTS-020_bin.6_rename	M_gthrd_e	0.1	0.238095	1	0.0238095
MTS-010	minimal	MTS-060_bin.2_rename	MTS-020_bin.6_rename	M_s_e	0.1	0.047619	1	0.0047619
MTS-010	minimal	MTS-060_bin.2_rename	MTS-001_bin.5_rename	M_arg__L_e	0.1	0.047619	1	0.0047619
MTS-010	minimal	MTS-060_bin.2_rename	MTS-001_bin.5_rename	M_cgly_e	0.1	0.333333	1	0.0333333
MTS-010	minimal	MTS-060_bin.2_rename	MTS-001_bin.5_rename	M_cu2_e	0.1	1	1	0.1
MTS-010	minimal	MTS-060_bin.2_rename	MTS-001_bin.5_rename	M_cys__L_e	0.1	0.238095	1	0.0238095
MTS-010	minimal	MTS-060_bin.2_rename	MTS-001_bin.5_rename	M_fe2_e	0.1	0.47619	1	0.047619
MTS-010	minimal	MTS-060_bin.2_rename	MTS-001_bin.5_rename	M_gthrd_e	0.1	0.238095	1	0.0238095
MTS-010	minimal	MTS-060_bin.2_rename	MTS-001_bin.5_rename	M_met__L_e	0.1	0.047619	1	0.0047619
MTS-010	minimal	MTS-060_bin.2_rename	MTS-001_bin.5_rename	M_pi_e	0.1	0.761905	1	0.0761905
MTS-010	minimal	MTS-060_bin.2_rename	MTS-001_bin.5_rename	M_s_e	0.1	0.047619	1	0.0047619
MTS-010	minimal	MTS-060_bin.2_rename	MTS-010_bin.15_rename	M_arg__L_e	0.1	0.047619	1	0.0047619
MTS-010	minimal	MTS-060_bin.2_rename	MTS-010_bin.15_rename	M_cu2_e	0.1	1	1	0.1
MTS-010	minimal	MTS-060_bin.2_rename	MTS-010_bin.15_rename	M_fe2_e	0.1	0.47619	1	0.047619
MTS-010	minimal	MTS-060_bin.2_rename	MTS-010_bin.15_rename	M_istfrnA_e	0.1	0.238095	1	0.0238095
MTS-010	minimal	MTS-060_bin.2_rename	MTS-010_bin.15_rename	M_istfrnB_e	0.1	0.285714	1	0.0285714
MTS-010	minimal	MTS-060_bin.2_rename	MTS-010_bin.15_rename	M_s_e	0.1	0.047619	1	0.0047619
MTS-010	minimal	MTS-060_bin.2_rename	MTS-001_bin.9_rename	M_arg__L_e	0.4	0.047619	1	0.0190476
MTS-010	minimal	MTS-060_bin.2_rename	MTS-001_bin.9_rename	M_cgly_e	0.4	0.333333	1	0.133333
MTS-010	minimal	MTS-060_bin.2_rename	MTS-001_bin.9_rename	M_cys__L_e	0.4	0.238095	1	0.0952381
MTS-010	minimal	MTS-060_bin.2_rename	MTS-001_bin.9_rename	M_fe2_e	0.4	0.47619	1	0.190476
MTS-010	minimal	MTS-060_bin.2_rename	MTS-001_bin.9_rename	M_gthrd_e	0.4	0.238095	1	0.0952381
MTS-010	minimal	MTS-060_bin.2_rename	MTS-001_bin.9_rename	M_met__L_e	0.4	0.047619	1	0.0190476
MTS-010	minimal	MTS-060_bin.2_rename	MTS-001_bin.9_rename	M_o2_e	0.4	0.428571	1	0.171429
MTS-010	minimal	MTS-060_bin.2_rename	MTS-001_bin.9_rename	M_pi_e	0.4	0.761905	1	0.304762
MTS-010	minimal	MTS-060_bin.2_rename	MTS-001_bin.9_rename	M_s_e	0.4	0.047619	1	0.0190476
MTS-010	minimal	MTS-060_bin.2_rename	MTS-010_bin.11_rename	M_cu2_e	0.1	1	1	0.1
MTS-010	minimal	MTS-060_bin.2_rename	MTS-010_bin.11_rename	M_fe2_e	0.1	0.47619	1	0.047619
MTS-020	minimal	MTS-001_bin.10_rename	MTS-040_bin.3_rename	M_LalaDgluMdap_e	0.333333	0.07	1	0.0233333
MTS-020	minimal	MTS-001_bin.10_rename	MTS-040_bin.3_rename	M_agm_e	0.333333	0.06	1	0.02
MTS-020	minimal	MTS-001_bin.10_rename	MTS-040_bin.3_rename	M_arg__L_e	0.333333	0.07	1	0.0233333
MTS-020	minimal	MTS-001_bin.10_rename	MTS-040_bin.3_rename	M_asp__L_e	0.333333	0.06	1	0.02
MTS-020	minimal	MTS-001_bin.10_rename	MTS-040_bin.3_rename	M_cellb_e	0.333333	0.11	1	0.0366667
MTS-020	minimal	MTS-001_bin.10_rename	MTS-040_bin.3_rename	M_cgly_e	0.333333	0.02	1	0.00666667
MTS-020	minimal	MTS-001_bin.10_rename	MTS-040_bin.3_rename	M_cu2_e	0.333333	0.93	1	0.31
MTS-020	minimal	MTS-001_bin.10_rename	MTS-040_bin.3_rename	M_cys__L_e	0.333333	0.01	1	0.00333333
MTS-020	minimal	MTS-001_bin.10_rename	MTS-040_bin.3_rename	M_dha_e	0.333333	0.7	1	0.233333
MTS-020	minimal	MTS-001_bin.10_rename	MTS-040_bin.3_rename	M_fe2_e	0.333333	0.37	1	0.123333
MTS-020	minimal	MTS-001_bin.10_rename	MTS-040_bin.3_rename	M_fe3_e	0.333333	0.01	1	0.00333333
MTS-020	minimal	MTS-001_bin.10_rename	MTS-040_bin.3_rename	M_glc__D_e	0.333333	0.09	1	0.03
MTS-020	minimal	MTS-001_bin.10_rename	MTS-040_bin.3_rename	M_glyc_e	0.333333	0.01	1	0.00333333
MTS-020	minimal	MTS-001_bin.10_rename	MTS-040_bin.3_rename	M_gsn_e	0.333333	0.04	1	0.0133333
MTS-020	minimal	MTS-001_bin.10_rename	MTS-040_bin.3_rename	M_gthrd_e	0.333333	0.53	1	0.176667
MTS-020	minimal	MTS-001_bin.10_rename	MTS-040_bin.3_rename	M_gua_e	0.333333	0.02	1	0.00666667
MTS-020	minimal	MTS-001_bin.10_rename	MTS-040_bin.3_rename	M_h2s_e	0.333333	0.01	1	0.00333333
MTS-020	minimal	MTS-001_bin.10_rename	MTS-040_bin.3_rename	M_h_e	0.333333	0.01	1	0.00333333
MTS-020	minimal	MTS-001_bin.10_rename	MTS-040_bin.3_rename	M_hxan_e	0.333333	0.04	1	0.0133333
MTS-020	minimal	MTS-001_bin.10_rename	MTS-040_bin.3_rename	M_ins_e	0.333333	0.04	1	0.0133333
MTS-020	minimal	MTS-001_bin.10_rename	MTS-040_bin.3_rename	M_lys__L_e	0.333333	0.02	1	0.00666667
MTS-020	minimal	MTS-001_bin.10_rename	MTS-040_bin.3_rename	M_nh4_e	0.333333	0.01	1	0.00333333
MTS-020	minimal	MTS-001_bin.10_rename	MTS-040_bin.3_rename	M_orn_e	0.333333	0.06	1	0.02
MTS-020	minimal	MTS-001_bin.10_rename	MTS-040_bin.3_rename	M_pi_e	0.333333	1	1	0.333333
MTS-020	minimal	MTS-001_bin.10_rename	MTS-001_bin.16_rename	M_arg__L_e	0.333333	0.07	1	0.0233333
MTS-020	minimal	MTS-001_bin.10_rename	MTS-001_bin.16_rename	M_cellb_e	0.333333	0.11	1	0.0366667
MTS-020	minimal	MTS-001_bin.10_rename	MTS-001_bin.16_rename	M_cgly_e	0.333333	0.02	1	0.00666667
MTS-020	minimal	MTS-001_bin.10_rename	MTS-001_bin.16_rename	M_fe2_e	0.333333	0.37	1	0.123333
MTS-020	minimal	MTS-001_bin.10_rename	MTS-001_bin.16_rename	M_fe3_e	0.333333	0.01	1	0.00333333
MTS-020	minimal	MTS-001_bin.10_rename	MTS-001_bin.16_rename	M_glc__D_e	0.333333	0.09	1	0.03
MTS-020	minimal	MTS-001_bin.10_rename	MTS-001_bin.16_rename	M_glyc_e	0.333333	0.01	1	0.00333333
MTS-020	minimal	MTS-001_bin.10_rename	MTS-001_bin.16_rename	M_gthrd_e	0.333333	0.53	1	0.176667
MTS-020	minimal	MTS-001_bin.10_rename	MTS-001_bin.16_rename	M_gua_e	0.333333	0.02	1	0.00666667
MTS-020	minimal	MTS-001_bin.10_rename	MTS-001_bin.16_rename	M_h2s_e	0.333333	0.01	1	0.00333333
MTS-020	minimal	MTS-001_bin.10_rename	MTS-001_bin.16_rename	M_h_e	0.333333	0.01	1	0.00333333
MTS-020	minimal	MTS-001_bin.10_rename	MTS-001_bin.16_rename	M_lys__L_e	0.333333	0.02	1	0.00666667
MTS-020	minimal	MTS-001_bin.10_rename	MTS-001_bin.16_rename	M_nh4_e	0.333333	0.01	1	0.00333333
MTS-020	minimal	MTS-001_bin.10_rename	MTS-001_bin.16_rename	M_orn_e	0.333333	0.06	1	0.02
MTS-020	minimal	MTS-001_bin.10_rename	MTS-001_bin.16_rename	M_pi_e	0.333333	1	1	0.333333
MTS-020	minimal	MTS-001_bin.10_rename	MTS-001_bin.5_rename	M_LalaDgluMdap_e	0.333333	0.07	1	0.0233333
MTS-020	minimal	MTS-001_bin.10_rename	MTS-001_bin.5_rename	M_agm_e	0.333333	0.06	1	0.02
MTS-020	minimal	MTS-001_bin.10_rename	MTS-001_bin.5_rename	M_arg__L_e	0.333333	0.07	1	0.0233333
MTS-020	minimal	MTS-001_bin.10_rename	MTS-001_bin.5_rename	M_asp__L_e	0.333333	0.06	1	0.02
MTS-020	minimal	MTS-001_bin.10_rename	MTS-001_bin.5_rename	M_bz_e	0.333333	1	1	0.333333
MTS-020	minimal	MTS-001_bin.10_rename	MTS-001_bin.5_rename	M_cellb_e	0.333333	0.11	1	0.0366667
MTS-020	minimal	MTS-001_bin.10_rename	MTS-001_bin.5_rename	M_cgly_e	0.333333	0.02	1	0.00666667
MTS-020	minimal	MTS-001_bin.10_rename	MTS-001_bin.5_rename	M_cu2_e	0.333333	0.93	1	0.31
MTS-020	minimal	MTS-001_bin.10_rename	MTS-001_bin.5_rename	M_cys__L_e	0.333333	0.01	1	0.00333333
MTS-020	minimal	MTS-001_bin.10_rename	MTS-001_bin.5_rename	M_dha_e	0.333333	0.7	1	0.233333
MTS-020	minimal	MTS-001_bin.10_rename	MTS-001_bin.5_rename	M_fe2_e	0.333333	0.37	1	0.123333
MTS-020	minimal	MTS-001_bin.10_rename	MTS-001_bin.5_rename	M_fe3_e	0.333333	0.01	1	0.00333333
MTS-020	minimal	MTS-001_bin.10_rename	MTS-001_bin.5_rename	M_glc__D_e	0.333333	0.09	1	0.03
MTS-020	minimal	MTS-001_bin.10_rename	MTS-001_bin.5_rename	M_glyc_e	0.333333	0.01	1	0.00333333
MTS-020	minimal	MTS-001_bin.10_rename	MTS-001_bin.5_rename	M_gsn_e	0.333333	0.04	1	0.0133333
MTS-020	minimal	MTS-001_bin.10_rename	MTS-001_bin.5_rename	M_gthrd_e	0.333333	0.53	1	0.176667
MTS-020	minimal	MTS-001_bin.10_rename	MTS-001_bin.5_rename	M_gua_e	0.333333	0.02	1	0.00666667
MTS-020	minimal	MTS-001_bin.10_rename	MTS-001_bin.5_rename	M_h2s_e	0.333333	0.01	1	0.00333333
MTS-020	minimal	MTS-001_bin.10_rename	MTS-001_bin.5_rename	M_h_e	0.333333	0.01	1	0.00333333
MTS-020	minimal	MTS-001_bin.10_rename	MTS-001_bin.5_rename	M_hxan_e	0.333333	0.04	1	0.0133333
MTS-020	minimal	MTS-001_bin.10_rename	MTS-001_bin.5_rename	M_ins_e	0.333333	0.04	1	0.0133333
MTS-020	minimal	MTS-001_bin.10_rename	MTS-001_bin.5_rename	M_lys__L_e	0.333333	0.02	1	0.00666667
MTS-020	minimal	MTS-001_bin.10_rename	MTS-001_bin.5_rename	M_nh4_e	0.333333	0.01	1	0.00333333
MTS-020	minimal	MTS-001_bin.10_rename	MTS-001_bin.5_rename	M_ocdcea_e	0.333333	0.02	1	0.00666667
MTS-020	minimal	MTS-001_bin.10_rename	MTS-001_bin.5_rename	M_orn_e	0.333333	0.06	1	0.02
MTS-020	minimal	MTS-001_bin.10_rename	MTS-001_bin.5_rename	M_pi_e	0.333333	1	1	0.333333
MTS-020	minimal	MTS-001_bin.10_rename	MTS-001_bin.5_rename	M_urea_e	0.333333	0.01	1	0.00333333
MTS-020	minimal	MTS-001_bin.11_rename	MTS-001_bin.10_rename	M_acald_e	0.526316	0.01	1	0.00526316
MTS-020	minimal	MTS-001_bin.11_rename	MTS-001_bin.10_rename	M_arg__L_e	0.526316	0.01	1	0.00526316
MTS-020	minimal	MTS-001_bin.11_rename	MTS-001_bin.10_rename	M_cit_e	0.526316	0.01	1	0.00526316
MTS-020	minimal	MTS-001_bin.11_rename	MTS-001_bin.10_rename	M_cu2_e	0.526316	1	1	0.526316
MTS-020	minimal	MTS-001_bin.11_rename	MTS-001_bin.10_rename	M_cys__L_e	0.526316	0.36	1	0.189474
MTS-020	minimal	MTS-001_bin.11_rename	MTS-001_bin.10_rename	M_etoh_e	0.526316	0.02	1	0.0105263
MTS-020	minimal	MTS-001_bin.11_rename	MTS-001_bin.10_rename	M_fe2_e	0.526316	0.52	1	0.273684
MTS-020	minimal	MTS-001_bin.11_rename	MTS-001_bin.10_rename	M_fe3_e	0.526316	0.28	1	0.147368
MTS-020	minimal	MTS-001_bin.11_rename	MTS-001_bin.10_rename	M_fe3pyovd_kt_e	0.526316	0.01	1	0.00526316
MTS-020	minimal	MTS-001_bin.11_rename	MTS-001_bin.10_rename	M_h2s_e	0.526316	0.09	1	0.0473684
MTS-020	minimal	MTS-001_bin.11_rename	MTS-001_bin.10_rename	M_o2_e	0.526316	1	1	0.526316
MTS-020	minimal	MTS-001_bin.11_rename	MTS-001_bin.10_rename	M_s_e	0.526316	0.01	1	0.00526316
MTS-020	minimal	MTS-001_bin.11_rename	MTS-010_bin.1_rename	M_acald_e	0.0526316	0.01	1	0.000526316
MTS-020	minimal	MTS-001_bin.11_rename	MTS-010_bin.1_rename	M_arg__L_e	0.0526316	0.01	1	0.000526316
MTS-020	minimal	MTS-001_bin.11_rename	MTS-010_bin.1_rename	M_cgly_e	0.0526316	0.04	1	0.00210526
MTS-020	minimal	MTS-001_bin.11_rename	MTS-010_bin.1_rename	M_cu2_e	0.0526316	1	1	0.0526316
MTS-020	minimal	MTS-001_bin.11_rename	MTS-010_bin.1_rename	M_cys__L_e	0.0526316	0.36	1	0.0189474
MTS-020	minimal	MTS-001_bin.11_rename	MTS-010_bin.1_rename	M_etoh_e	0.0526316	0.02	1	0.00105263
MTS-020	minimal	MTS-001_bin.11_rename	MTS-010_bin.1_rename	M_fe2_e	0.0526316	0.52	1	0.0273684
MTS-020	minimal	MTS-001_bin.11_rename	MTS-010_bin.1_rename	M_fe3_e	0.0526316	0.28	1	0.0147368
MTS-020	minimal	MTS-001_bin.11_rename	MTS-010_bin.1_rename	M_fe3pyovd_kt_e	0.0526316	0.01	1	0.000526316
MTS-020	minimal	MTS-001_bin.11_rename	MTS-010_bin.1_rename	M_g3pe_e	0.0526316	0.8	1	0.0421053
MTS-020	minimal	MTS-001_bin.11_rename	MTS-010_bin.1_rename	M_h2s_e	0.0526316	0.09	1	0.00473684
MTS-020	minimal	MTS-001_bin.11_rename	MTS-010_bin.1_rename	M_met__L_e	0.0526316	0.17	1	0.00894737
MTS-020	minimal	MTS-001_bin.11_rename	MTS-010_bin.1_rename	M_pi_e	0.0526316	0.2	1	0.0105263
MTS-020	minimal	MTS-001_bin.11_rename	MTS-010_bin.1_rename	M_s_e	0.0526316	0.01	1	0.000526316
MTS-020	minimal	MTS-001_bin.11_rename	MTS-001_bin.13_rename	M_acald_e	0.0526316	0.01	1	0.000526316
MTS-020	minimal	MTS-001_bin.11_rename	MTS-001_bin.13_rename	M_arg__L_e	0.0526316	0.01	1	0.000526316
MTS-020	minimal	MTS-001_bin.11_rename	MTS-001_bin.13_rename	M_cys__L_e	0.0526316	0.36	1	0.0189474
MTS-020	minimal	MTS-001_bin.11_rename	MTS-001_bin.13_rename	M_etoh_e	0.0526316	0.02	1	0.00105263
MTS-020	minimal	MTS-001_bin.11_rename	MTS-001_bin.13_rename	M_fe2_e	0.0526316	0.52	1	0.0273684
MTS-020	minimal	MTS-001_bin.11_rename	MTS-001_bin.13_rename	M_fe3_e	0.0526316	0.28	1	0.0147368
MTS-020	minimal	MTS-001_bin.11_rename	MTS-001_bin.13_rename	M_fe3pyovd_kt_e	0.0526316	0.01	1	0.000526316
MTS-020	minimal	MTS-001_bin.11_rename	MTS-001_bin.13_rename	M_h2s_e	0.0526316	0.09	1	0.00473684
MTS-020	minimal	MTS-001_bin.11_rename	MTS-001_bin.13_rename	M_s_e	0.0526316	0.01	1	0.000526316
MTS-020	minimal	MTS-001_bin.11_rename	MTS-010_bin.8_rename	M_acald_e	0.5	0.01	1	0.005
MTS-020	minimal	MTS-001_bin.11_rename	MTS-010_bin.8_rename	M_fe2_e	0.5	0.52	1	0.26
MTS-020	minimal	MTS-001_bin.11_rename	MTS-010_bin.8_rename	M_fe3_e	0.5	0.28	1	0.14
MTS-020	minimal	MTS-001_bin.11_rename	MTS-010_bin.8_rename	M_fe3pyovd_kt_e	0.5	0.01	1	0.005
MTS-020	minimal	MTS-001_bin.11_rename	MTS-010_bin.8_rename	M_gal_e	0.5	0.01	1	0.005
MTS-020	minimal	MTS-001_bin.11_rename	MTS-010_bin.8_rename	M_h2s_e	0.5	0.09	1	0.045
MTS-020	minimal	MTS-001_bin.11_rename	MTS-010_bin.8_rename	M_o2_e	0.5	1	1	0.5
MTS-020	minimal	MTS-001_bin.11_rename	MTS-040_bin.3_rename	M_acald_e	0.157895	0.01	1	0.00157895
MTS-020	minimal	MTS-001_bin.11_rename	MTS-040_bin.3_rename	M_arg__L_e	0.157895	0.01	1	0.00157895
MTS-020	minimal	MTS-001_bin.11_rename	MTS-040_bin.3_rename	M_cellb_e	0.157895	0.01	1	0.00157895
MTS-020	minimal	MTS-001_bin.11_rename	MTS-040_bin.3_rename	M_cgly_e	0.157895	0.04	1	0.00631579
MTS-020	minimal	MTS-001_bin.11_rename	MTS-040_bin.3_rename	M_cit_e	0.157895	0.01	1	0.00157895
MTS-020	minimal	MTS-001_bin.11_rename	MTS-040_bin.3_rename	M_cu2_e	0.157895	1	1	0.157895
MTS-020	minimal	MTS-001_bin.11_rename	MTS-040_bin.3_rename	M_cys__L_e	0.157895	0.36	1	0.0568421
MTS-020	minimal	MTS-001_bin.11_rename	MTS-040_bin.3_rename	M_etoh_e	0.157895	0.02	1	0.00315789
MTS-020	minimal	MTS-001_bin.11_rename	MTS-040_bin.3_rename	M_fe2_e	0.157895	0.52	1	0.0821053
MTS-020	minimal	MTS-001_bin.11_rename	MTS-040_bin.3_rename	M_fe3_e	0.157895	0.28	1	0.0442105
MTS-020	minimal	MTS-001_bin.11_rename	MTS-040_bin.3_rename	M_fe3pyovd_kt_e	0.157895	0.01	1	0.00157895
MTS-020	minimal	MTS-001_bin.11_rename	MTS-040_bin.3_rename	M_fum_e	0.157895	0.01	1	0.00157895
MTS-020	minimal	MTS-001_bin.11_rename	MTS-040_bin.3_rename	M_gal_e	0.157895	0.01	1	0.00157895
MTS-020	minimal	MTS-001_bin.11_rename	MTS-040_bin.3_rename	M_h2s_e	0.157895	0.09	1	0.0142105
MTS-020	minimal	MTS-001_bin.11_rename	MTS-040_bin.3_rename	M_met__L_e	0.157895	0.17	1	0.0268421
MTS-020	minimal	MTS-001_bin.11_rename	MTS-040_bin.3_rename	M_pi_e	0.157895	0.2	1	0.0315789
MTS-020	minimal	MTS-001_bin.11_rename	MTS-040_bin.3_rename	M_s_e	0.157895	0.01	1	0.00157895
MTS-020	minimal	MTS-001_bin.11_rename	MTS-001_bin.16_rename	M_acald_e	0.131579	0.01	1	0.00131579
MTS-020	minimal	MTS-001_bin.11_rename	MTS-001_bin.16_rename	M_arg__L_e	0.131579	0.01	1	0.00131579
MTS-020	minimal	MTS-001_bin.11_rename	MTS-001_bin.16_rename	M_cellb_e	0.131579	0.01	1	0.00131579
MTS-020	minimal	MTS-001_bin.11_rename	MTS-001_bin.16_rename	M_cgly_e	0.131579	0.04	1	0.00526316
MTS-020	minimal	MTS-001_bin.11_rename	MTS-001_bin.16_rename	M_fe2_e	0.131579	0.52	1	0.0684211
MTS-020	minimal	MTS-001_bin.11_rename	MTS-001_bin.16_rename	M_fe3_e	0.131579	0.28	1	0.0368421
MTS-020	minimal	MTS-001_bin.11_rename	MTS-001_bin.16_rename	M_fe3pyovd_kt_e	0.131579	0.01	1	0.00131579
MTS-020	minimal	MTS-001_bin.11_rename	MTS-001_bin.16_rename	M_gal_e	0.131579	0.01	1	0.00131579
MTS-020	minimal	MTS-001_bin.11_rename	MTS-001_bin.16_rename	M_h2s_e	0.131579	0.09	1	0.0118421
MTS-020	minimal	MTS-001_bin.11_rename	MTS-001_bin.16_rename	M_pi_e	0.131579	0.2	1	0.0263158
MTS-020	minimal	MTS-001_bin.11_rename	MTS-001_bin.16_rename	M_s_e	0.131579	0.01	1	0.00131579
MTS-020	minimal	MTS-001_bin.11_rename	MTS-090_bin.1_rename	M_acald_e	0.0526316	0.01	1	0.000526316
MTS-020	minimal	MTS-001_bin.11_rename	MTS-090_bin.1_rename	M_arg__L_e	0.0526316	0.01	1	0.000526316
MTS-020	minimal	MTS-001_bin.11_rename	MTS-090_bin.1_rename	M_cgly_e	0.0526316	0.04	1	0.00210526
MTS-020	minimal	MTS-001_bin.11_rename	MTS-090_bin.1_rename	M_etoh_e	0.0526316	0.02	1	0.00105263
MTS-020	minimal	MTS-001_bin.11_rename	MTS-090_bin.1_rename	M_fe2_e	0.0526316	0.52	1	0.0273684
MTS-020	minimal	MTS-001_bin.11_rename	MTS-090_bin.1_rename	M_fe3_e	0.0526316	0.28	1	0.0147368
MTS-020	minimal	MTS-001_bin.11_rename	MTS-090_bin.1_rename	M_fe3pyovd_kt_e	0.0526316	0.01	1	0.000526316
MTS-020	minimal	MTS-001_bin.11_rename	MTS-090_bin.1_rename	M_h2s_e	0.0526316	0.09	1	0.00473684
MTS-020	minimal	MTS-001_bin.11_rename	MTS-090_bin.1_rename	M_s_e	0.0526316	0.01	1	0.000526316
MTS-020	minimal	MTS-001_bin.11_rename	MTS-020_bin.6_rename	M_acald_e	0.0526316	0.01	1	0.000526316
MTS-020	minimal	MTS-001_bin.11_rename	MTS-020_bin.6_rename	M_arg__L_e	0.0526316	0.01	1	0.000526316
MTS-020	minimal	MTS-001_bin.11_rename	MTS-020_bin.6_rename	M_cgly_e	0.0526316	0.04	1	0.00210526
MTS-020	minimal	MTS-001_bin.11_rename	MTS-020_bin.6_rename	M_cit_e	0.0526316	0.01	1	0.000526316
MTS-020	minimal	MTS-001_bin.11_rename	MTS-020_bin.6_rename	M_cys__L_e	0.0526316	0.36	1	0.0189474
MTS-020	minimal	MTS-001_bin.11_rename	MTS-020_bin.6_rename	M_etoh_e	0.0526316	0.02	1	0.00105263
MTS-020	minimal	MTS-001_bin.11_rename	MTS-020_bin.6_rename	M_fe2_e	0.0526316	0.52	1	0.0273684
MTS-020	minimal	MTS-001_bin.11_rename	MTS-020_bin.6_rename	M_fe3_e	0.0526316	0.28	1	0.0147368
MTS-020	minimal	MTS-001_bin.11_rename	MTS-020_bin.6_rename	M_fe3pyovd_kt_e	0.0526316	0.01	1	0.000526316
MTS-020	minimal	MTS-001_bin.11_rename	MTS-020_bin.6_rename	M_h2s_e	0.0526316	0.09	1	0.00473684
MTS-020	minimal	MTS-001_bin.11_rename	MTS-020_bin.6_rename	M_s_e	0.0526316	0.01	1	0.000526316
MTS-020	minimal	MTS-001_bin.11_rename	MTS-001_bin.4_rename	M_acald_e	0.131579	0.01	1	0.00131579
MTS-020	minimal	MTS-001_bin.11_rename	MTS-001_bin.4_rename	M_bz_e	0.131579	1	1	0.131579
MTS-020	minimal	MTS-001_bin.11_rename	MTS-001_bin.4_rename	M_etoh_e	0.131579	0.02	1	0.00263158
MTS-020	minimal	MTS-001_bin.11_rename	MTS-001_bin.4_rename	M_fe3_e	0.131579	0.28	1	0.0368421
MTS-020	minimal	MTS-001_bin.11_rename	MTS-001_bin.4_rename	M_fe3pyovd_kt_e	0.131579	0.01	1	0.00131579
MTS-020	minimal	MTS-001_bin.11_rename	MTS-001_bin.4_rename	M_gal_e	0.131579	0.01	1	0.00131579
MTS-020	minimal	MTS-001_bin.11_rename	MTS-001_bin.4_rename	M_h2s_e	0.131579	0.09	1	0.0118421
MTS-020	minimal	MTS-001_bin.11_rename	MTS-001_bin.4_rename	M_pi_e	0.131579	0.2	1	0.0263158
MTS-020	minimal	MTS-001_bin.11_rename	MTS-001_bin.4_rename	M_s_e	0.131579	0.01	1	0.00131579
MTS-020	minimal	MTS-001_bin.11_rename	MTS-001_bin.5_rename	M_acald_e	0.815789	0.01	1	0.00815789
MTS-020	minimal	MTS-001_bin.11_rename	MTS-001_bin.5_rename	M_arg__L_e	0.815789	0.01	1	0.00815789
MTS-020	minimal	MTS-001_bin.11_rename	MTS-001_bin.5_rename	M_bz_e	0.815789	1	1	0.815789
MTS-020	minimal	MTS-001_bin.11_rename	MTS-001_bin.5_rename	M_cellb_e	0.815789	0.01	1	0.00815789
MTS-020	minimal	MTS-001_bin.11_rename	MTS-001_bin.5_rename	M_cgly_e	0.815789	0.04	1	0.0326316
MTS-020	minimal	MTS-001_bin.11_rename	MTS-001_bin.5_rename	M_cu2_e	0.815789	1	1	0.815789
MTS-020	minimal	MTS-001_bin.11_rename	MTS-001_bin.5_rename	M_cys__L_e	0.815789	0.36	1	0.293684
MTS-020	minimal	MTS-001_bin.11_rename	MTS-001_bin.5_rename	M_etoh_e	0.815789	0.02	1	0.0163158
MTS-020	minimal	MTS-001_bin.11_rename	MTS-001_bin.5_rename	M_fe2_e	0.815789	0.52	1	0.424211
MTS-020	minimal	MTS-001_bin.11_rename	MTS-001_bin.5_rename	M_fe3_e	0.815789	0.28	1	0.228421
MTS-020	minimal	MTS-001_bin.11_rename	MTS-001_bin.5_rename	M_fe3pyovd_kt_e	0.815789	0.01	1	0.00815789
MTS-020	minimal	MTS-001_bin.11_rename	MTS-001_bin.5_rename	M_fum_e	0.815789	0.01	1	0.00815789
MTS-020	minimal	MTS-001_bin.11_rename	MTS-001_bin.5_rename	M_g3pe_e	0.815789	0.8	1	0.652632
MTS-020	minimal	MTS-001_bin.11_rename	MTS-001_bin.5_rename	M_gal_e	0.815789	0.01	1	0.00815789
MTS-020	minimal	MTS-001_bin.11_rename	MTS-001_bin.5_rename	M_h2s_e	0.815789	0.09	1	0.0734211
MTS-020	minimal	MTS-001_bin.11_rename	MTS-001_bin.5_rename	M_met__L_e	0.815789	0.17	1	0.138684
MTS-020	minimal	MTS-001_bin.11_rename	MTS-001_bin.5_rename	M_pi_e	0.815789	0.2	1	0.163158
MTS-020	minimal	MTS-001_bin.11_rename	MTS-001_bin.5_rename	M_s_e	0.815789	0.01	1	0.00815789
MTS-020	minimal	MTS-001_bin.11_rename	MTS-001_bin.6_rename	M_acald_e	0.0526316	0.01	1	0.000526316
MTS-020	minimal	MTS-001_bin.11_rename	MTS-001_bin.6_rename	M_cit_e	0.0526316	0.01	1	0.000526316
MTS-020	minimal	MTS-001_bin.11_rename	MTS-001_bin.6_rename	M_cu2_e	0.0526316	1	1	0.0526316
MTS-020	minimal	MTS-001_bin.11_rename	MTS-001_bin.6_rename	M_fe2_e	0.0526316	0.52	1	0.0273684
MTS-020	minimal	MTS-001_bin.11_rename	MTS-001_bin.6_rename	M_fe3_e	0.0526316	0.28	1	0.0147368
MTS-020	minimal	MTS-001_bin.11_rename	MTS-001_bin.6_rename	M_fe3pyovd_kt_e	0.0526316	0.01	1	0.000526316
MTS-020	minimal	MTS-001_bin.11_rename	MTS-001_bin.6_rename	M_h2s_e	0.0526316	0.09	1	0.00473684
MTS-020	minimal	MTS-001_bin.11_rename	MTS-001_bin.6_rename	M_s_e	0.0526316	0.01	1	0.000526316
MTS-020	minimal	MTS-001_bin.11_rename	MTS-001_bin.7_rename	M_acald_e	0.0526316	0.01	1	0.000526316
MTS-020	minimal	MTS-001_bin.11_rename	MTS-001_bin.7_rename	M_etoh_e	0.0526316	0.02	1	0.00105263
MTS-020	minimal	MTS-001_bin.11_rename	MTS-001_bin.7_rename	M_fe2_e	0.0526316	0.52	1	0.0273684
MTS-020	minimal	MTS-001_bin.11_rename	MTS-001_bin.7_rename	M_fe3_e	0.0526316	0.28	1	0.0147368
MTS-020	minimal	MTS-001_bin.11_rename	MTS-001_bin.7_rename	M_fe3pyovd_kt_e	0.0526316	0.01	1	0.000526316
MTS-020	minimal	MTS-001_bin.11_rename	MTS-001_bin.7_rename	M_gal_e	0.0526316	0.01	1	0.000526316
MTS-020	minimal	MTS-001_bin.11_rename	MTS-001_bin.7_rename	M_h2s_e	0.0526316	0.09	1	0.00473684
MTS-020	minimal	MTS-001_bin.11_rename	MTS-001_bin.7_rename	M_pi_e	0.0526316	0.2	1	0.0105263
MTS-020	minimal	MTS-001_bin.11_rename	MTS-001_bin.7_rename	M_s_e	0.0526316	0.01	1	0.000526316
MTS-020	minimal	MTS-001_bin.11_rename	MTS-010_bin.15_rename	M_acald_e	0.0526316	0.01	1	0.000526316
MTS-020	minimal	MTS-001_bin.11_rename	MTS-010_bin.15_rename	M_arg__L_e	0.0526316	0.01	1	0.000526316
MTS-020	minimal	MTS-001_bin.11_rename	MTS-010_bin.15_rename	M_cit_e	0.0526316	0.01	1	0.000526316
MTS-020	minimal	MTS-001_bin.11_rename	MTS-010_bin.15_rename	M_cu2_e	0.0526316	1	1	0.0526316
MTS-020	minimal	MTS-001_bin.11_rename	MTS-010_bin.15_rename	M_etoh_e	0.0526316	0.02	1	0.00105263
MTS-020	minimal	MTS-001_bin.11_rename	MTS-010_bin.15_rename	M_fe2_e	0.0526316	0.52	1	0.0273684
MTS-020	minimal	MTS-001_bin.11_rename	MTS-010_bin.15_rename	M_fe3_e	0.0526316	0.28	1	0.0147368
MTS-020	minimal	MTS-001_bin.11_rename	MTS-010_bin.15_rename	M_fe3pyovd_kt_e	0.0526316	0.01	1	0.000526316
MTS-020	minimal	MTS-001_bin.11_rename	MTS-010_bin.15_rename	M_h2s_e	0.0526316	0.09	1	0.00473684
MTS-020	minimal	MTS-001_bin.11_rename	MTS-010_bin.15_rename	M_s_e	0.0526316	0.01	1	0.000526316
MTS-020	minimal	MTS-001_bin.11_rename	MTS-010_bin.11_rename	M_acald_e	0.0526316	0.01	1	0.000526316
MTS-020	minimal	MTS-001_bin.11_rename	MTS-010_bin.11_rename	M_cu2_e	0.0526316	1	1	0.0526316
MTS-020	minimal	MTS-001_bin.11_rename	MTS-010_bin.11_rename	M_etoh_e	0.0526316	0.02	1	0.00105263
MTS-020	minimal	MTS-001_bin.11_rename	MTS-010_bin.11_rename	M_fe2_e	0.0526316	0.52	1	0.0273684
MTS-020	minimal	MTS-001_bin.11_rename	MTS-010_bin.11_rename	M_fe3_e	0.0526316	0.28	1	0.0147368
MTS-020	minimal	MTS-001_bin.11_rename	MTS-010_bin.11_rename	M_fe3pyovd_kt_e	0.0526316	0.01	1	0.000526316
MTS-020	minimal	MTS-001_bin.11_rename	MTS-010_bin.11_rename	M_h2s_e	0.0526316	0.09	1	0.00473684
MTS-020	minimal	MTS-001_bin.11_rename	MTS-010_bin.12_rename	M_acald_e	0.0526316	0.01	1	0.000526316
MTS-020	minimal	MTS-001_bin.11_rename	MTS-010_bin.12_rename	M_arg__L_e	0.0526316	0.01	1	0.000526316
MTS-020	minimal	MTS-001_bin.11_rename	MTS-010_bin.12_rename	M_etoh_e	0.0526316	0.02	1	0.00105263
MTS-020	minimal	MTS-001_bin.11_rename	MTS-010_bin.12_rename	M_fe2_e	0.0526316	0.52	1	0.0273684
MTS-020	minimal	MTS-001_bin.11_rename	MTS-010_bin.12_rename	M_fe3_e	0.0526316	0.28	1	0.0147368
MTS-020	minimal	MTS-001_bin.11_rename	MTS-010_bin.12_rename	M_fe3pyovd_kt_e	0.0526316	0.01	1	0.000526316
MTS-020	minimal	MTS-001_bin.11_rename	MTS-010_bin.12_rename	M_gal_e	0.0526316	0.01	1	0.000526316
MTS-020	minimal	MTS-001_bin.11_rename	MTS-010_bin.12_rename	M_h2s_e	0.0526316	0.09	1	0.00473684
MTS-020	minimal	MTS-001_bin.11_rename	MTS-010_bin.12_rename	M_s_e	0.0526316	0.01	1	0.000526316
MTS-020	minimal	MTS-001_bin.11_rename	MTS-020_bin.11_rename	M_acald_e	0.0526316	0.01	1	0.000526316
MTS-020	minimal	MTS-001_bin.11_rename	MTS-020_bin.11_rename	M_cit_e	0.0526316	0.01	1	0.000526316
MTS-020	minimal	MTS-001_bin.11_rename	MTS-020_bin.11_rename	M_etoh_e	0.0526316	0.02	1	0.00105263
MTS-020	minimal	MTS-001_bin.11_rename	MTS-020_bin.11_rename	M_fe2_e	0.0526316	0.52	1	0.0273684
MTS-020	minimal	MTS-001_bin.11_rename	MTS-020_bin.11_rename	M_fe3_e	0.0526316	0.28	1	0.0147368
MTS-020	minimal	MTS-001_bin.11_rename	MTS-020_bin.11_rename	M_fe3pyovd_kt_e	0.0526316	0.01	1	0.000526316
MTS-020	minimal	MTS-001_bin.11_rename	MTS-020_bin.11_rename	M_h2s_e	0.0526316	0.09	1	0.00473684
MTS-020	minimal	MTS-001_bin.11_rename	MTS-020_bin.11_rename	M_s_e	0.0526316	0.01	1	0.000526316
MTS-020	minimal	MTS-001_bin.11_rename	MTS-060_bin.2_rename	M_acald_e	0.0526316	0.01	1	0.000526316
MTS-020	minimal	MTS-001_bin.11_rename	MTS-060_bin.2_rename	M_arg__L_e	0.0526316	0.01	1	0.000526316
MTS-020	minimal	MTS-001_bin.11_rename	MTS-060_bin.2_rename	M_etoh_e	0.0526316	0.02	1	0.00105263
MTS-020	minimal	MTS-001_bin.11_rename	MTS-060_bin.2_rename	M_fe2_e	0.0526316	0.52	1	0.0273684
MTS-020	minimal	MTS-001_bin.11_rename	MTS-060_bin.2_rename	M_fe3_e	0.0526316	0.28	1	0.0147368
MTS-020	minimal	MTS-001_bin.11_rename	MTS-060_bin.2_rename	M_fe3pyovd_kt_e	0.0526316	0.01	1	0.000526316
MTS-020	minimal	MTS-001_bin.11_rename	MTS-060_bin.2_rename	M_gal_e	0.0526316	0.01	1	0.000526316
MTS-020	minimal	MTS-001_bin.11_rename	MTS-060_bin.2_rename	M_h2s_e	0.0526316	0.09	1	0.00473684
MTS-020	minimal	MTS-001_bin.11_rename	MTS-060_bin.2_rename	M_s_e	0.0526316	0.01	1	0.000526316
MTS-020	minimal	MTS-010_bin.1_rename	MTS-001_bin.10_rename	M_LalaDgluMdap_e	0.333333	0.04	1	0.0133333
MTS-020	minimal	MTS-010_bin.1_rename	MTS-001_bin.10_rename	M_acald_e	0.333333	0.05	1	0.0166667
MTS-020	minimal	MTS-010_bin.1_rename	MTS-001_bin.10_rename	M_arg__L_e	0.333333	0.02	1	0.00666667
MTS-020	minimal	MTS-010_bin.1_rename	MTS-001_bin.10_rename	M_cit_e	0.333333	0.56	1	0.186667
MTS-020	minimal	MTS-010_bin.1_rename	MTS-001_bin.10_rename	M_cu2_e	0.333333	1	1	0.333333
MTS-020	minimal	MTS-010_bin.1_rename	MTS-001_bin.10_rename	M_fe2_e	0.333333	0.26	1	0.0866667
MTS-020	minimal	MTS-010_bin.1_rename	MTS-001_bin.10_rename	M_fe3_e	0.333333	0.16	1	0.0533333
MTS-020	minimal	MTS-010_bin.1_rename	MTS-001_bin.10_rename	M_h2s_e	0.333333	0.01	1	0.00333333
MTS-020	minimal	MTS-010_bin.1_rename	MTS-001_bin.10_rename	M_no2_e	0.333333	0.12	1	0.04
MTS-020	minimal	MTS-010_bin.1_rename	MTS-001_bin.10_rename	M_o2_e	0.333333	0.44	1	0.146667
MTS-020	minimal	MTS-010_bin.1_rename	MTS-001_bin.10_rename	M_ser__L_e	0.333333	0.08	1	0.0266667
MTS-020	minimal	MTS-010_bin.1_rename	MTS-001_bin.10_rename	M_ura_e	0.333333	0.06	1	0.02
MTS-020	minimal	MTS-010_bin.1_rename	MTS-010_bin.8_rename	M_acald_e	0.666667	0.05	1	0.0333333
MTS-020	minimal	MTS-010_bin.1_rename	MTS-010_bin.8_rename	M_fe2_e	0.666667	0.26	1	0.173333
MTS-020	minimal	MTS-010_bin.1_rename	MTS-010_bin.8_rename	M_fe3_e	0.666667	0.16	1	0.106667
MTS-020	minimal	MTS-010_bin.1_rename	MTS-010_bin.8_rename	M_glyc3p_e	0.666667	0.21	1	0.14
MTS-020	minimal	MTS-010_bin.1_rename	MTS-010_bin.8_rename	M_h2s_e	0.666667	0.01	1	0.00666667
MTS-020	minimal	MTS-010_bin.1_rename	MTS-010_bin.8_rename	M_o2_e	0.666667	0.44	1	0.293333
MTS-020	minimal	MTS-010_bin.1_rename	MTS-040_bin.3_rename	M_LalaDgluMdapDala_e	0.333333	0.02	1	0.00666667
MTS-020	minimal	MTS-010_bin.1_rename	MTS-040_bin.3_rename	M_LalaDgluMdap_e	0.333333	0.04	1	0.0133333
MTS-020	minimal	MTS-010_bin.1_rename	MTS-040_bin.3_rename	M_acald_e	0.333333	0.05	1	0.0166667
MTS-020	minimal	MTS-010_bin.1_rename	MTS-040_bin.3_rename	M_alaala_e	0.333333	0.01	1	0.00333333
MTS-020	minimal	MTS-010_bin.1_rename	MTS-040_bin.3_rename	M_arg__L_e	0.333333	0.02	1	0.00666667
MTS-020	minimal	MTS-010_bin.1_rename	MTS-040_bin.3_rename	M_cgly_e	0.333333	0.15	1	0.05
MTS-020	minimal	MTS-010_bin.1_rename	MTS-040_bin.3_rename	M_cit_e	0.333333	0.56	1	0.186667
MTS-020	minimal	MTS-010_bin.1_rename	MTS-040_bin.3_rename	M_cu2_e	0.333333	1	1	0.333333
MTS-020	minimal	MTS-010_bin.1_rename	MTS-040_bin.3_rename	M_fe2_e	0.333333	0.26	1	0.0866667
MTS-020	minimal	MTS-010_bin.1_rename	MTS-040_bin.3_rename	M_fe3_e	0.333333	0.16	1	0.0533333
MTS-020	minimal	MTS-010_bin.1_rename	MTS-040_bin.3_rename	M_gthrd_e	0.333333	0.11	1	0.0366667
MTS-020	minimal	MTS-010_bin.1_rename	MTS-040_bin.3_rename	M_h2s_e	0.333333	0.01	1	0.00333333
MTS-020	minimal	MTS-010_bin.1_rename	MTS-040_bin.3_rename	M_pi_e	0.333333	0.01	1	0.00333333
MTS-020	minimal	MTS-010_bin.1_rename	MTS-040_bin.3_rename	M_ser__L_e	0.333333	0.08	1	0.0266667
MTS-020	minimal	MTS-010_bin.1_rename	MTS-040_bin.3_rename	M_ura_e	0.333333	0.06	1	0.02
MTS-020	minimal	MTS-010_bin.1_rename	MTS-001_bin.16_rename	M_acald_e	0.333333	0.05	1	0.0166667
MTS-020	minimal	MTS-010_bin.1_rename	MTS-001_bin.16_rename	M_arg__L_e	0.333333	0.02	1	0.00666667
MTS-020	minimal	MTS-010_bin.1_rename	MTS-001_bin.16_rename	M_cgly_e	0.333333	0.15	1	0.05
MTS-020	minimal	MTS-010_bin.1_rename	MTS-001_bin.16_rename	M_fe2_e	0.333333	0.26	1	0.0866667
MTS-020	minimal	MTS-010_bin.1_rename	MTS-001_bin.16_rename	M_fe3_e	0.333333	0.16	1	0.0533333
MTS-020	minimal	MTS-010_bin.1_rename	MTS-001_bin.16_rename	M_gthrd_e	0.333333	0.11	1	0.0366667
MTS-020	minimal	MTS-010_bin.1_rename	MTS-001_bin.16_rename	M_h2s_e	0.333333	0.01	1	0.00333333
MTS-020	minimal	MTS-010_bin.1_rename	MTS-001_bin.16_rename	M_pi_e	0.333333	0.01	1	0.00333333
MTS-020	minimal	MTS-010_bin.1_rename	MTS-001_bin.16_rename	M_ura_e	0.333333	0.06	1	0.02
MTS-020	minimal	MTS-010_bin.1_rename	MTS-001_bin.5_rename	M_LalaDgluMdapDala_e	0.333333	0.02	1	0.00666667
MTS-020	minimal	MTS-010_bin.1_rename	MTS-001_bin.5_rename	M_LalaDgluMdap_e	0.333333	0.04	1	0.0133333
MTS-020	minimal	MTS-010_bin.1_rename	MTS-001_bin.5_rename	M_acald_e	0.333333	0.05	1	0.0166667
MTS-020	minimal	MTS-010_bin.1_rename	MTS-001_bin.5_rename	M_alaala_e	0.333333	0.01	1	0.00333333
MTS-020	minimal	MTS-010_bin.1_rename	MTS-001_bin.5_rename	M_arg__L_e	0.333333	0.02	1	0.00666667
MTS-020	minimal	MTS-010_bin.1_rename	MTS-001_bin.5_rename	M_bz_e	0.333333	1	1	0.333333
MTS-020	minimal	MTS-010_bin.1_rename	MTS-001_bin.5_rename	M_cgly_e	0.333333	0.15	1	0.05
MTS-020	minimal	MTS-010_bin.1_rename	MTS-001_bin.5_rename	M_cu2_e	0.333333	1	1	0.333333
MTS-020	minimal	MTS-010_bin.1_rename	MTS-001_bin.5_rename	M_fe2_e	0.333333	0.26	1	0.0866667
MTS-020	minimal	MTS-010_bin.1_rename	MTS-001_bin.5_rename	M_fe3_e	0.333333	0.16	1	0.0533333
MTS-020	minimal	MTS-010_bin.1_rename	MTS-001_bin.5_rename	M_g3pe_e	0.333333	0.32	1	0.106667
MTS-020	minimal	MTS-010_bin.1_rename	MTS-001_bin.5_rename	M_g3pg_e	0.333333	0.46	1	0.153333
MTS-020	minimal	MTS-010_bin.1_rename	MTS-001_bin.5_rename	M_glyc3p_e	0.333333	0.21	1	0.07
MTS-020	minimal	MTS-010_bin.1_rename	MTS-001_bin.5_rename	M_gthrd_e	0.333333	0.11	1	0.0366667
MTS-020	minimal	MTS-010_bin.1_rename	MTS-001_bin.5_rename	M_h2s_e	0.333333	0.01	1	0.00333333
MTS-020	minimal	MTS-010_bin.1_rename	MTS-001_bin.5_rename	M_pi_e	0.333333	0.01	1	0.00333333
MTS-020	minimal	MTS-010_bin.1_rename	MTS-001_bin.5_rename	M_ser__L_e	0.333333	0.08	1	0.0266667
MTS-020	minimal	MTS-010_bin.1_rename	MTS-001_bin.5_rename	M_ura_e	0.333333	0.06	1	0.02
MTS-020	minimal	MTS-001_bin.13_rename	MTS-001_bin.10_rename	M_acald_e	0.514286	0.0306122	1	0.0157434
MTS-020	minimal	MTS-001_bin.13_rename	MTS-001_bin.10_rename	M_cu2_e	0.514286	1	1	0.514286
MTS-020	minimal	MTS-001_bin.13_rename	MTS-001_bin.10_rename	M_cys__L_e	0.514286	0.153061	1	0.0787172
MTS-020	minimal	MTS-001_bin.13_rename	MTS-001_bin.10_rename	M_fe3_e	0.514286	0.642857	1	0.330612
MTS-020	minimal	MTS-001_bin.13_rename	MTS-001_bin.10_rename	M_h2s_e	0.514286	0.469388	1	0.241399
MTS-020	minimal	MTS-001_bin.13_rename	MTS-001_bin.10_rename	M_o2_e	0.514286	1	1	0.514286
MTS-020	minimal	MTS-001_bin.13_rename	MTS-001_bin.10_rename	M_s_e	0.514286	0.122449	1	0.0629738
MTS-020	minimal	MTS-001_bin.13_rename	MTS-001_bin.11_rename	M_acald_e	0.0571429	0.0306122	1	0.00174927
MTS-020	minimal	MTS-001_bin.13_rename	MTS-001_bin.11_rename	M_fe3_e	0.0571429	0.642857	1	0.0367347
MTS-020	minimal	MTS-001_bin.13_rename	MTS-001_bin.11_rename	M_h2s_e	0.0571429	0.469388	1	0.0268222
MTS-020	minimal	MTS-001_bin.13_rename	MTS-001_bin.11_rename	M_s_e	0.0571429	0.122449	1	0.00699708
MTS-020	minimal	MTS-001_bin.13_rename	MTS-010_bin.1_rename	M_acald_e	0.0571429	0.0306122	1	0.00174927
MTS-020	minimal	MTS-001_bin.13_rename	MTS-010_bin.1_rename	M_agm_e	0.0571429	0.0306122	1	0.00174927
MTS-020	minimal	MTS-001_bin.13_rename	MTS-010_bin.1_rename	M_cgly_e	0.0571429	0.0510204	1	0.00291545
MTS-020	minimal	MTS-001_bin.13_rename	MTS-010_bin.1_rename	M_cu2_e	0.0571429	1	1	0.0571429
MTS-020	minimal	MTS-001_bin.13_rename	MTS-010_bin.1_rename	M_cys__L_e	0.0571429	0.153061	1	0.00874636
MTS-020	minimal	MTS-001_bin.13_rename	MTS-010_bin.1_rename	M_fe3_e	0.0571429	0.642857	1	0.0367347
[truncated: 2,014 more rows]

## Sheet: Run_2
community	medium	receiver	donor	compound	scs	mus	mps	smetana
1	minimal	MTS-010_bin.16_rename	MTS-010_bin.8_rename	M_anhgm_e	0.5	0.02	1	0.01
1	minimal	MTS-010_bin.16_rename	MTS-010_bin.8_rename	M_fe3_e	0.5	0.02	1	0.01
1	minimal	MTS-010_bin.16_rename	MTS-010_bin.8_rename	M_glc__D_e	0.5	0.01	1	0.005
1	minimal	MTS-010_bin.16_rename	MTS-010_bin.8_rename	M_glu__L_e	0.5	0.01	1	0.005
1	minimal	MTS-010_bin.16_rename	MTS-010_bin.8_rename	M_glyc3p_e	0.5	0.12	1	0.06
1	minimal	MTS-010_bin.16_rename	MTS-010_bin.8_rename	M_glyc_e	0.5	0.01	1	0.005
1	minimal	MTS-010_bin.16_rename	MTS-010_bin.8_rename	M_h2s_e	0.5	0.01	1	0.005
1	minimal	MTS-010_bin.16_rename	MTS-010_bin.8_rename	M_h_e	0.5	0.01	1	0.005
1	minimal	MTS-010_bin.16_rename	MTS-010_bin.8_rename	M_nh4_e	0.5	0.01	1	0.005
1	minimal	MTS-010_bin.16_rename	MTS-010_bin.8_rename	M_o2_e	0.5	1	1	0.5
1	minimal	MTS-010_bin.16_rename	MTS-010_bin.8_rename	M_orn_e	0.5	0.01	1	0.005
1	minimal	MTS-010_bin.16_rename	MTS-010_bin.8_rename	M_spmd_e	0.5	0.01	1	0.005
1	minimal	MTS-010_bin.16_rename	MTS-040_bin.3_rename	M_LalaDgluMdapDala_e	0.5	0.01	1	0.005
1	minimal	MTS-010_bin.16_rename	MTS-040_bin.3_rename	M_agm_e	0.5	0.01	1	0.005
1	minimal	MTS-010_bin.16_rename	MTS-040_bin.3_rename	M_ala__D_e	0.5	0.01	1	0.005
1	minimal	MTS-010_bin.16_rename	MTS-040_bin.3_rename	M_alaala_e	0.5	0.02	1	0.01
1	minimal	MTS-010_bin.16_rename	MTS-040_bin.3_rename	M_anhgm_e	0.5	0.02	1	0.01
1	minimal	MTS-010_bin.16_rename	MTS-040_bin.3_rename	M_arg__L_e	0.5	0.04	1	0.02
1	minimal	MTS-010_bin.16_rename	MTS-040_bin.3_rename	M_cellb_e	0.5	0.03	1	0.015
1	minimal	MTS-010_bin.16_rename	MTS-040_bin.3_rename	M_cgly_e	0.5	0.01	1	0.005
1	minimal	MTS-010_bin.16_rename	MTS-040_bin.3_rename	M_cu2_e	0.5	1	1	0.5
1	minimal	MTS-010_bin.16_rename	MTS-040_bin.3_rename	M_cys__L_e	0.5	0.01	1	0.005
1	minimal	MTS-010_bin.16_rename	MTS-040_bin.3_rename	M_etoh_e	0.5	0.01	1	0.005
1	minimal	MTS-010_bin.16_rename	MTS-040_bin.3_rename	M_fe3_e	0.5	0.02	1	0.01
1	minimal	MTS-010_bin.16_rename	MTS-040_bin.3_rename	M_glc__D_e	0.5	0.01	1	0.005
1	minimal	MTS-010_bin.16_rename	MTS-040_bin.3_rename	M_glu__L_e	0.5	0.01	1	0.005
1	minimal	MTS-010_bin.16_rename	MTS-040_bin.3_rename	M_gly_e	0.5	0.02	1	0.01
1	minimal	MTS-010_bin.16_rename	MTS-040_bin.3_rename	M_glyc_e	0.5	0.01	1	0.005
1	minimal	MTS-010_bin.16_rename	MTS-040_bin.3_rename	M_gthrd_e	0.5	0.01	1	0.005
1	minimal	MTS-010_bin.16_rename	MTS-040_bin.3_rename	M_gua_e	0.5	0.04	1	0.02
1	minimal	MTS-010_bin.16_rename	MTS-040_bin.3_rename	M_h2s_e	0.5	0.01	1	0.005
1	minimal	MTS-010_bin.16_rename	MTS-040_bin.3_rename	M_h_e	0.5	0.01	1	0.005
1	minimal	MTS-010_bin.16_rename	MTS-040_bin.3_rename	M_hxan_e	0.5	0.01	1	0.005
1	minimal	MTS-010_bin.16_rename	MTS-040_bin.3_rename	M_leu__L_e	0.5	0.01	1	0.005
1	minimal	MTS-010_bin.16_rename	MTS-040_bin.3_rename	M_lys__L_e	0.5	0.01	1	0.005
1	minimal	MTS-010_bin.16_rename	MTS-040_bin.3_rename	M_nh4_e	0.5	0.01	1	0.005
1	minimal	MTS-010_bin.16_rename	MTS-040_bin.3_rename	M_orn_e	0.5	0.01	1	0.005
1	minimal	MTS-010_bin.16_rename	MTS-040_bin.3_rename	M_pi_e	0.5	0.01	1	0.005
1	minimal	MTS-010_bin.16_rename	MTS-040_bin.3_rename	M_s_e	0.5	0.01	1	0.005
1	minimal	MTS-010_bin.16_rename	MTS-040_bin.3_rename	M_thr__L_e	0.5	0.01	1	0.005
1	minimal	MTS-010_bin.16_rename	MTS-040_bin.3_rename	M_thym_e	0.5	0.01	1	0.005
1	minimal	MTS-010_bin.16_rename	MTS-040_bin.3_rename	M_tyr__L_e	0.5	0.01	1	0.005
1	minimal	MTS-010_bin.16_rename	MTS-040_bin.3_rename	M_ump_e	0.5	0.01	1	0.005
1	minimal	MTS-010_bin.16_rename	MTS-040_bin.3_rename	M_ura_e	0.5	0.01	1	0.005
1	minimal	MTS-010_bin.16_rename	MTS-040_bin.3_rename	M_val__L_e	0.5	0.01	1	0.005
1	minimal	MTS-010_bin.16_rename	MTS-001_bin.20_rename	M_LalaDgluMdapDala_e	0.5	0.01	1	0.005
1	minimal	MTS-010_bin.16_rename	MTS-001_bin.20_rename	M_agm_e	0.5	0.01	1	0.005
1	minimal	MTS-010_bin.16_rename	MTS-001_bin.20_rename	M_ala__D_e	0.5	0.01	1	0.005
1	minimal	MTS-010_bin.16_rename	MTS-001_bin.20_rename	M_alaala_e	0.5	0.02	1	0.01
1	minimal	MTS-010_bin.16_rename	MTS-001_bin.20_rename	M_anhgm_e	0.5	0.02	1	0.01
1	minimal	MTS-010_bin.16_rename	MTS-001_bin.20_rename	M_arg__L_e	0.5	0.04	1	0.02
1	minimal	MTS-010_bin.16_rename	MTS-001_bin.20_rename	M_cellb_e	0.5	0.03	1	0.015
1	minimal	MTS-010_bin.16_rename	MTS-001_bin.20_rename	M_cgly_e	0.5	0.01	1	0.005
1	minimal	MTS-010_bin.16_rename	MTS-001_bin.20_rename	M_cu2_e	0.5	1	1	0.5
1	minimal	MTS-010_bin.16_rename	MTS-001_bin.20_rename	M_cys__L_e	0.5	0.01	1	0.005
1	minimal	MTS-010_bin.16_rename	MTS-001_bin.20_rename	M_etoh_e	0.5	0.01	1	0.005
1	minimal	MTS-010_bin.16_rename	MTS-001_bin.20_rename	M_fe3_e	0.5	0.02	1	0.01
1	minimal	MTS-010_bin.16_rename	MTS-001_bin.20_rename	M_g3pe_e	0.5	0.85	1	0.425
1	minimal	MTS-010_bin.16_rename	MTS-001_bin.20_rename	M_glc__D_e	0.5	0.01	1	0.005
1	minimal	MTS-010_bin.16_rename	MTS-001_bin.20_rename	M_glu__L_e	0.5	0.01	1	0.005
1	minimal	MTS-010_bin.16_rename	MTS-001_bin.20_rename	M_gly_e	0.5	0.02	1	0.01
1	minimal	MTS-010_bin.16_rename	MTS-001_bin.20_rename	M_glyc3p_e	0.5	0.12	1	0.06
1	minimal	MTS-010_bin.16_rename	MTS-001_bin.20_rename	M_glyc_e	0.5	0.01	1	0.005
1	minimal	MTS-010_bin.16_rename	MTS-001_bin.20_rename	M_gthrd_e	0.5	0.01	1	0.005
1	minimal	MTS-010_bin.16_rename	MTS-001_bin.20_rename	M_gua_e	0.5	0.04	1	0.02
1	minimal	MTS-010_bin.16_rename	MTS-001_bin.20_rename	M_h2s_e	0.5	0.01	1	0.005
1	minimal	MTS-010_bin.16_rename	MTS-001_bin.20_rename	M_h_e	0.5	0.01	1	0.005
1	minimal	MTS-010_bin.16_rename	MTS-001_bin.20_rename	M_hxan_e	0.5	0.01	1	0.005
1	minimal	MTS-010_bin.16_rename	MTS-001_bin.20_rename	M_istfrnA_e	0.5	0.91	1	0.455
1	minimal	MTS-010_bin.16_rename	MTS-001_bin.20_rename	M_leu__L_e	0.5	0.01	1	0.005
1	minimal	MTS-010_bin.16_rename	MTS-001_bin.20_rename	M_lys__L_e	0.5	0.01	1	0.005
1	minimal	MTS-010_bin.16_rename	MTS-001_bin.20_rename	M_meoh_e	0.5	0.01	1	0.005
1	minimal	MTS-010_bin.16_rename	MTS-001_bin.20_rename	M_nh4_e	0.5	0.01	1	0.005
1	minimal	MTS-010_bin.16_rename	MTS-001_bin.20_rename	M_orn_e	0.5	0.01	1	0.005
1	minimal	MTS-010_bin.16_rename	MTS-001_bin.20_rename	M_pi_e	0.5	0.01	1	0.005
1	minimal	MTS-010_bin.16_rename	MTS-001_bin.20_rename	M_s_e	0.5	0.01	1	0.005
1	minimal	MTS-010_bin.16_rename	MTS-001_bin.20_rename	M_thr__L_e	0.5	0.01	1	0.005
1	minimal	MTS-010_bin.16_rename	MTS-001_bin.20_rename	M_thym_e	0.5	0.01	1	0.005
1	minimal	MTS-010_bin.16_rename	MTS-001_bin.20_rename	M_ura_e	0.5	0.01	1	0.005
1	minimal	MTS-010_bin.16_rename	MTS-001_bin.20_rename	M_urea_e	0.5	0.01	1	0.005
1	minimal	MTS-010_bin.16_rename	MTS-001_bin.20_rename	M_val__L_e	0.5	0.01	1	0.005
1	minimal	MTS-010_bin.16_rename	MTS-001_bin.9_rename	M_LalaDgluMdapDala_e	0.5	0.01	1	0.005
1	minimal	MTS-010_bin.16_rename	MTS-001_bin.9_rename	M_ala__D_e	0.5	0.01	1	0.005
1	minimal	MTS-010_bin.16_rename	MTS-001_bin.9_rename	M_alaala_e	0.5	0.02	1	0.01
1	minimal	MTS-010_bin.16_rename	MTS-001_bin.9_rename	M_anhgm_e	0.5	0.02	1	0.01
1	minimal	MTS-010_bin.16_rename	MTS-001_bin.9_rename	M_arg__L_e	0.5	0.04	1	0.02
1	minimal	MTS-010_bin.16_rename	MTS-001_bin.9_rename	M_cgly_e	0.5	0.01	1	0.005
1	minimal	MTS-010_bin.16_rename	MTS-001_bin.9_rename	M_cys__L_e	0.5	0.01	1	0.005
1	minimal	MTS-010_bin.16_rename	MTS-001_bin.9_rename	M_etoh_e	0.5	0.01	1	0.005
1	minimal	MTS-010_bin.16_rename	MTS-001_bin.9_rename	M_fe3_e	0.5	0.02	1	0.01
1	minimal	MTS-010_bin.16_rename	MTS-001_bin.9_rename	M_g3pe_e	0.5	0.85	1	0.425
1	minimal	MTS-010_bin.16_rename	MTS-001_bin.9_rename	M_glc__D_e	0.5	0.01	1	0.005
1	minimal	MTS-010_bin.16_rename	MTS-001_bin.9_rename	M_glu__L_e	0.5	0.01	1	0.005
1	minimal	MTS-010_bin.16_rename	MTS-001_bin.9_rename	M_glyc_e	0.5	0.01	1	0.005
1	minimal	MTS-010_bin.16_rename	MTS-001_bin.9_rename	M_gthrd_e	0.5	0.01	1	0.005
1	minimal	MTS-010_bin.16_rename	MTS-001_bin.9_rename	M_gua_e	0.5	0.04	1	0.02
1	minimal	MTS-010_bin.16_rename	MTS-001_bin.9_rename	M_h2s_e	0.5	0.01	1	0.005
1	minimal	MTS-010_bin.16_rename	MTS-001_bin.9_rename	M_h_e	0.5	0.01	1	0.005
1	minimal	MTS-010_bin.16_rename	MTS-001_bin.9_rename	M_leu__L_e	0.5	0.01	1	0.005
1	minimal	MTS-010_bin.16_rename	MTS-001_bin.9_rename	M_lys__L_e	0.5	0.01	1	0.005
1	minimal	MTS-010_bin.16_rename	MTS-001_bin.9_rename	M_meoh_e	0.5	0.01	1	0.005
1	minimal	MTS-010_bin.16_rename	MTS-001_bin.9_rename	M_nh4_e	0.5	0.01	1	0.005
1	minimal	MTS-010_bin.16_rename	MTS-001_bin.9_rename	M_o2_e	0.5	1	1	0.5
1	minimal	MTS-010_bin.16_rename	MTS-001_bin.9_rename	M_pi_e	0.5	0.01	1	0.005
1	minimal	MTS-010_bin.16_rename	MTS-001_bin.9_rename	M_s_e	0.5	0.01	1	0.005
1	minimal	MTS-010_bin.16_rename	MTS-001_bin.9_rename	M_thr__L_e	0.5	0.01	1	0.005
1	minimal	MTS-010_bin.16_rename	MTS-001_bin.9_rename	M_thym_e	0.5	0.01	1	0.005
1	minimal	MTS-010_bin.16_rename	MTS-001_bin.9_rename	M_tyr__L_e	0.5	0.01	1	0.005
1	minimal	MTS-010_bin.16_rename	MTS-001_bin.9_rename	M_ura_e	0.5	0.01	1	0.005
1	minimal	MTS-010_bin.16_rename	MTS-001_bin.9_rename	M_urea_e	0.5	0.01	1	0.005
1	minimal	MTS-010_bin.16_rename	MTS-001_bin.9_rename	M_val__L_e	0.5	0.01	1	0.005
1	minimal	MTS-001_bin.10_rename	MTS-040_bin.3_rename	M_acald_e	0.333333	0.02	1	0.00666667
1	minimal	MTS-001_bin.10_rename	MTS-040_bin.3_rename	M_agm_e	0.333333	0.01	1	0.00333333
1	minimal	MTS-001_bin.10_rename	MTS-040_bin.3_rename	M_ala__L_e	0.333333	0.02	1	0.00666667
1	minimal	MTS-001_bin.10_rename	MTS-040_bin.3_rename	M_anhgm_e	0.333333	0.02	1	0.00666667
1	minimal	MTS-001_bin.10_rename	MTS-040_bin.3_rename	M_arg__L_e	0.333333	0.02	1	0.00666667
1	minimal	MTS-001_bin.10_rename	MTS-040_bin.3_rename	M_asp__L_e	0.333333	0.01	1	0.00333333
1	minimal	MTS-001_bin.10_rename	MTS-040_bin.3_rename	M_cellb_e	0.333333	0.03	1	0.01
1	minimal	MTS-001_bin.10_rename	MTS-040_bin.3_rename	M_cgly_e	0.333333	0.01	1	0.00333333
1	minimal	MTS-001_bin.10_rename	MTS-040_bin.3_rename	M_cu2_e	0.333333	0.96	1	0.32
1	minimal	MTS-001_bin.10_rename	MTS-040_bin.3_rename	M_cys__L_e	0.333333	0.01	1	0.00333333
1	minimal	MTS-001_bin.10_rename	MTS-040_bin.3_rename	M_dha_e	0.333333	0.02	1	0.00666667
1	minimal	MTS-001_bin.10_rename	MTS-040_bin.3_rename	M_etoh_e	0.333333	0.02	1	0.00666667
1	minimal	MTS-001_bin.10_rename	MTS-040_bin.3_rename	M_fe3_e	0.333333	0.12	1	0.04
1	minimal	MTS-001_bin.10_rename	MTS-040_bin.3_rename	M_gal_e	0.333333	0.01	1	0.00333333
1	minimal	MTS-001_bin.10_rename	MTS-040_bin.3_rename	M_glc__D_e	0.333333	0.07	1	0.0233333
1	minimal	MTS-001_bin.10_rename	MTS-040_bin.3_rename	M_glyald_e	0.333333	0.01	1	0.00333333
1	minimal	MTS-001_bin.10_rename	MTS-040_bin.3_rename	M_glyc_e	0.333333	0.01	1	0.00333333
1	minimal	MTS-001_bin.10_rename	MTS-040_bin.3_rename	M_gsn_e	0.333333	0.02	1	0.00666667
1	minimal	MTS-001_bin.10_rename	MTS-040_bin.3_rename	M_gthrd_e	0.333333	0.08	1	0.0266667
1	minimal	MTS-001_bin.10_rename	MTS-040_bin.3_rename	M_h_e	0.333333	0.01	1	0.00333333
1	minimal	MTS-001_bin.10_rename	MTS-040_bin.3_rename	M_hxan_e	0.333333	0.33	1	0.11
1	minimal	MTS-001_bin.10_rename	MTS-040_bin.3_rename	M_lys__L_e	0.333333	0.01	1	0.00333333
1	minimal	MTS-001_bin.10_rename	MTS-040_bin.3_rename	M_pi_e	0.333333	1	1	0.333333
1	minimal	MTS-001_bin.10_rename	MTS-040_bin.3_rename	M_tyr__L_e	0.333333	0.51	1	0.17
1	minimal	MTS-001_bin.10_rename	MTS-001_bin.20_rename	M_acald_e	0.333333	0.02	1	0.00666667
1	minimal	MTS-001_bin.10_rename	MTS-001_bin.20_rename	M_actn__R_e	0.333333	0.01	1	0.00333333
1	minimal	MTS-001_bin.10_rename	MTS-001_bin.20_rename	M_agm_e	0.333333	0.01	1	0.00333333
1	minimal	MTS-001_bin.10_rename	MTS-001_bin.20_rename	M_anhgm_e	0.333333	0.02	1	0.00666667
1	minimal	MTS-001_bin.10_rename	MTS-001_bin.20_rename	M_arg__L_e	0.333333	0.02	1	0.00666667
1	minimal	MTS-001_bin.10_rename	MTS-001_bin.20_rename	M_asp__L_e	0.333333	0.01	1	0.00333333
1	minimal	MTS-001_bin.10_rename	MTS-001_bin.20_rename	M_cellb_e	0.333333	0.03	1	0.01
1	minimal	MTS-001_bin.10_rename	MTS-001_bin.20_rename	M_cgly_e	0.333333	0.01	1	0.00333333
1	minimal	MTS-001_bin.10_rename	MTS-001_bin.20_rename	M_cu2_e	0.333333	0.96	1	0.32
1	minimal	MTS-001_bin.10_rename	MTS-001_bin.20_rename	M_cys__L_e	0.333333	0.01	1	0.00333333
1	minimal	MTS-001_bin.10_rename	MTS-001_bin.20_rename	M_etoh_e	0.333333	0.02	1	0.00666667
1	minimal	MTS-001_bin.10_rename	MTS-001_bin.20_rename	M_fe3_e	0.333333	0.12	1	0.04
1	minimal	MTS-001_bin.10_rename	MTS-001_bin.20_rename	M_glc__D_e	0.333333	0.07	1	0.0233333
1	minimal	MTS-001_bin.10_rename	MTS-001_bin.20_rename	M_glyald_e	0.333333	0.01	1	0.00333333
1	minimal	MTS-001_bin.10_rename	MTS-001_bin.20_rename	M_glyc_e	0.333333	0.01	1	0.00333333
1	minimal	MTS-001_bin.10_rename	MTS-001_bin.20_rename	M_gthrd_e	0.333333	0.08	1	0.0266667
1	minimal	MTS-001_bin.10_rename	MTS-001_bin.20_rename	M_h_e	0.333333	0.01	1	0.00333333
1	minimal	MTS-001_bin.10_rename	MTS-001_bin.20_rename	M_hxan_e	0.333333	0.33	1	0.11
1	minimal	MTS-001_bin.10_rename	MTS-001_bin.20_rename	M_lys__L_e	0.333333	0.01	1	0.00333333
1	minimal	MTS-001_bin.10_rename	MTS-001_bin.20_rename	M_meoh_e	0.333333	0.01	1	0.00333333
1	minimal	MTS-001_bin.10_rename	MTS-001_bin.20_rename	M_pi_e	0.333333	1	1	0.333333
1	minimal	MTS-001_bin.10_rename	MTS-001_bin.5_rename	M_acald_e	0.333333	0.02	1	0.00666667
1	minimal	MTS-001_bin.10_rename	MTS-001_bin.5_rename	M_agm_e	0.333333	0.01	1	0.00333333
1	minimal	MTS-001_bin.10_rename	MTS-001_bin.5_rename	M_ala__L_e	0.333333	0.02	1	0.00666667
1	minimal	MTS-001_bin.10_rename	MTS-001_bin.5_rename	M_anhgm_e	0.333333	0.02	1	0.00666667
1	minimal	MTS-001_bin.10_rename	MTS-001_bin.5_rename	M_arg__L_e	0.333333	0.02	1	0.00666667
1	minimal	MTS-001_bin.10_rename	MTS-001_bin.5_rename	M_bz_e	0.333333	1	1	0.333333
1	minimal	MTS-001_bin.10_rename	MTS-001_bin.5_rename	M_cellb_e	0.333333	0.03	1	0.01
1	minimal	MTS-001_bin.10_rename	MTS-001_bin.5_rename	M_cgly_e	0.333333	0.01	1	0.00333333
1	minimal	MTS-001_bin.10_rename	MTS-001_bin.5_rename	M_cu2_e	0.333333	0.96	1	0.32
1	minimal	MTS-001_bin.10_rename	MTS-001_bin.5_rename	M_cys__L_e	0.333333	0.01	1	0.00333333
1	minimal	MTS-001_bin.10_rename	MTS-001_bin.5_rename	M_dha_e	0.333333	0.02	1	0.00666667
1	minimal	MTS-001_bin.10_rename	MTS-001_bin.5_rename	M_etoh_e	0.333333	0.02	1	0.00666667
1	minimal	MTS-001_bin.10_rename	MTS-001_bin.5_rename	M_fe3_e	0.333333	0.12	1	0.04
1	minimal	MTS-001_bin.10_rename	MTS-001_bin.5_rename	M_glyald_e	0.333333	0.01	1	0.00333333
1	minimal	MTS-001_bin.10_rename	MTS-001_bin.5_rename	M_glyc_e	0.333333	0.01	1	0.00333333
1	minimal	MTS-001_bin.10_rename	MTS-001_bin.5_rename	M_gsn_e	0.333333	0.02	1	0.00666667
1	minimal	MTS-001_bin.10_rename	MTS-001_bin.5_rename	M_gthrd_e	0.333333	0.08	1	0.0266667
1	minimal	MTS-001_bin.10_rename	MTS-001_bin.5_rename	M_h_e	0.333333	0.01	1	0.00333333
1	minimal	MTS-001_bin.10_rename	MTS-001_bin.5_rename	M_hxan_e	0.333333	0.33	1	0.11
1	minimal	MTS-001_bin.10_rename	MTS-001_bin.5_rename	M_lys__L_e	0.333333	0.01	1	0.00333333
1	minimal	MTS-001_bin.10_rename	MTS-001_bin.5_rename	M_pi_e	0.333333	1	1	0.333333
1	minimal	MTS-001_bin.10_rename	MTS-001_bin.5_rename	M_tyr__L_e	0.333333	0.51	1	0.17
1	minimal	MTS-001_bin.11_rename	MTS-040_bin.3_rename	M_acald_e	0.5	0.09	1	0.045
1	minimal	MTS-001_bin.11_rename	MTS-040_bin.3_rename	M_cgly_e	0.5	0.01	1	0.005
1	minimal	MTS-001_bin.11_rename	MTS-040_bin.3_rename	M_cu2_e	0.5	1	1	0.5
1	minimal	MTS-001_bin.11_rename	MTS-040_bin.3_rename	M_cys__L_e	0.5	0.16	1	0.08
1	minimal	MTS-001_bin.11_rename	MTS-040_bin.3_rename	M_fe3_e	0.5	0.15	1	0.075
1	minimal	MTS-001_bin.11_rename	MTS-040_bin.3_rename	M_h2s_e	0.5	0.33	1	0.165
1	minimal	MTS-001_bin.11_rename	MTS-040_bin.3_rename	M_met__L_e	0.5	0.14	1	0.07
1	minimal	MTS-001_bin.11_rename	MTS-040_bin.3_rename	M_pi_e	0.5	0.01	1	0.005
1	minimal	MTS-001_bin.11_rename	MTS-040_bin.3_rename	M_s_e	0.5	0.12	1	0.06
1	minimal	MTS-001_bin.11_rename	MTS-001_bin.20_rename	M_acald_e	1	0.09	1	0.09
1	minimal	MTS-001_bin.11_rename	MTS-001_bin.20_rename	M_cgly_e	1	0.01	1	0.01
1	minimal	MTS-001_bin.11_rename	MTS-001_bin.20_rename	M_cu2_e	1	1	1	1
1	minimal	MTS-001_bin.11_rename	MTS-001_bin.20_rename	M_cys__L_e	1	0.16	1	0.16
1	minimal	MTS-001_bin.11_rename	MTS-001_bin.20_rename	M_fe3_e	1	0.15	1	0.15
1	minimal	MTS-001_bin.11_rename	MTS-001_bin.20_rename	M_g3pe_e	1	0.99	1	0.99
1	minimal	MTS-001_bin.11_rename	MTS-001_bin.20_rename	M_glcur_e	1	0.99	1	0.99
1	minimal	MTS-001_bin.11_rename	MTS-001_bin.20_rename	M_h2s_e	1	0.33	1	0.33
1	minimal	MTS-001_bin.11_rename	MTS-001_bin.20_rename	M_met__L_e	1	0.14	1	0.14
1	minimal	MTS-001_bin.11_rename	MTS-001_bin.20_rename	M_pi_e	1	0.01	1	0.01
1	minimal	MTS-001_bin.11_rename	MTS-001_bin.20_rename	M_s_e	1	0.12	1	0.12
1	minimal	MTS-001_bin.11_rename	MTS-001_bin.5_rename	M_acald_e	0.5	0.09	1	0.045
1	minimal	MTS-001_bin.11_rename	MTS-001_bin.5_rename	M_bz_e	0.5	1	1	0.5
1	minimal	MTS-001_bin.11_rename	MTS-001_bin.5_rename	M_cgly_e	0.5	0.01	1	0.005
1	minimal	MTS-001_bin.11_rename	MTS-001_bin.5_rename	M_cu2_e	0.5	1	1	0.5
1	minimal	MTS-001_bin.11_rename	MTS-001_bin.5_rename	M_cys__L_e	0.5	0.16	1	0.08
1	minimal	MTS-001_bin.11_rename	MTS-001_bin.5_rename	M_fe3_e	0.5	0.15	1	0.075
1	minimal	MTS-001_bin.11_rename	MTS-001_bin.5_rename	M_g3pe_e	0.5	0.99	1	0.495
1	minimal	MTS-001_bin.11_rename	MTS-001_bin.5_rename	M_h2s_e	0.5	0.33	1	0.165
1	minimal	MTS-001_bin.11_rename	MTS-001_bin.5_rename	M_met__L_e	0.5	0.14	1	0.07
1	minimal	MTS-001_bin.11_rename	MTS-001_bin.5_rename	M_pi_e	0.5	0.01	1	0.005
1	minimal	MTS-001_bin.11_rename	MTS-001_bin.5_rename	M_s_e	0.5	0.12	1	0.06
1	minimal	MTS-010_bin.1_rename	MTS-001_bin.11_rename	M_acald_e	0.333333	0.04	1	0.0133333
1	minimal	MTS-010_bin.1_rename	MTS-001_bin.11_rename	M_fe3_e	0.333333	0.87	1	0.29
1	minimal	MTS-010_bin.1_rename	MTS-001_bin.11_rename	M_h2s_e	0.333333	0.26	1	0.0866667
1	minimal	MTS-010_bin.1_rename	MTS-001_bin.11_rename	M_o2_e	0.333333	0.69	1	0.23
1	minimal	MTS-010_bin.1_rename	MTS-040_bin.3_rename	M_LalaDgluMdapDala_e	0.333333	0.01	1	0.00333333
1	minimal	MTS-010_bin.1_rename	MTS-040_bin.3_rename	M_LalaDgluMdap_e	0.333333	0.01	1	0.00333333
1	minimal	MTS-010_bin.1_rename	MTS-040_bin.3_rename	M_acald_e	0.333333	0.04	1	0.0133333
1	minimal	MTS-010_bin.1_rename	MTS-040_bin.3_rename	M_alaala_e	0.333333	0.03	1	0.01
1	minimal	MTS-010_bin.1_rename	MTS-040_bin.3_rename	M_anhgm_e	0.333333	0.03	1	0.01
1	minimal	MTS-010_bin.1_rename	MTS-040_bin.3_rename	M_arg__L_e	0.333333	0.02	1	0.00666667
1	minimal	MTS-010_bin.1_rename	MTS-040_bin.3_rename	M_cellb_e	0.333333	0.14	1	0.0466667
1	minimal	MTS-010_bin.1_rename	MTS-040_bin.3_rename	M_cu2_e	0.333333	1	1	0.333333
1	minimal	MTS-010_bin.1_rename	MTS-040_bin.3_rename	M_cys__L_e	0.333333	0.01	1	0.00333333
1	minimal	MTS-010_bin.1_rename	MTS-040_bin.3_rename	M_fe3_e	0.333333	0.87	1	0.29
1	minimal	MTS-010_bin.1_rename	MTS-040_bin.3_rename	M_glu__L_e	0.333333	0.26	1	0.0866667
1	minimal	MTS-010_bin.1_rename	MTS-040_bin.3_rename	M_gthrd_e	0.333333	0.14	1	0.0466667
1	minimal	MTS-010_bin.1_rename	MTS-040_bin.3_rename	M_h2s_e	0.333333	0.26	1	0.0866667
1	minimal	MTS-010_bin.1_rename	MTS-040_bin.3_rename	M_met__L_e	0.333333	0.13	1	0.0433333
1	minimal	MTS-010_bin.1_rename	MTS-040_bin.3_rename	M_pi_e	0.333333	0.27	1	0.09
1	minimal	MTS-010_bin.1_rename	MTS-001_bin.19_rename	M_acald_e	0.333333	0.04	1	0.0133333
1	minimal	MTS-010_bin.1_rename	MTS-001_bin.19_rename	M_cellb_e	0.333333	0.14	1	0.0466667
1	minimal	MTS-010_bin.1_rename	MTS-001_bin.19_rename	M_fe3_e	0.333333	0.87	1	0.29
1	minimal	MTS-010_bin.1_rename	MTS-001_bin.19_rename	M_gthrd_e	0.333333	0.14	1	0.0466667
1	minimal	MTS-010_bin.1_rename	MTS-001_bin.19_rename	M_h2s_e	0.333333	0.26	1	0.0866667
1	minimal	MTS-010_bin.1_rename	MTS-001_bin.19_rename	M_istfrnA_e	0.333333	0.13	1	0.0433333
1	minimal	MTS-010_bin.1_rename	MTS-001_bin.19_rename	M_pi_e	0.333333	0.27	1	0.09
1	minimal	MTS-010_bin.1_rename	MTS-001_bin.20_rename	M_LalaDgluMdapDala_e	1	0.01	1	0.01
1	minimal	MTS-010_bin.1_rename	MTS-001_bin.20_rename	M_LalaDgluMdap_e	1	0.01	1	0.01
1	minimal	MTS-010_bin.1_rename	MTS-001_bin.20_rename	M_acald_e	1	0.04	1	0.04
1	minimal	MTS-010_bin.1_rename	MTS-001_bin.20_rename	M_alaala_e	1	0.03	1	0.03
1	minimal	MTS-010_bin.1_rename	MTS-001_bin.20_rename	M_anhgm_e	1	0.03	1	0.03
1	minimal	MTS-010_bin.1_rename	MTS-001_bin.20_rename	M_arg__L_e	1	0.02	1	0.02
1	minimal	MTS-010_bin.1_rename	MTS-001_bin.20_rename	M_cellb_e	1	0.14	1	0.14
1	minimal	MTS-010_bin.1_rename	MTS-001_bin.20_rename	M_cu2_e	1	1	1	1
1	minimal	MTS-010_bin.1_rename	MTS-001_bin.20_rename	M_cys__L_e	1	0.01	1	0.01
1	minimal	MTS-010_bin.1_rename	MTS-001_bin.20_rename	M_fe3_e	1	0.87	1	0.87
1	minimal	MTS-010_bin.1_rename	MTS-001_bin.20_rename	M_g3pe_e	1	0.18	1	0.18
1	minimal	MTS-010_bin.1_rename	MTS-001_bin.20_rename	M_glu__L_e	1	0.26	1	0.26
1	minimal	MTS-010_bin.1_rename	MTS-001_bin.20_rename	M_glyc3p_e	1	0.26	1	0.26
1	minimal	MTS-010_bin.1_rename	MTS-001_bin.20_rename	M_gthrd_e	1	0.14	1	0.14
1	minimal	MTS-010_bin.1_rename	MTS-001_bin.20_rename	M_h2s_e	1	0.26	1	0.26
1	minimal	MTS-010_bin.1_rename	MTS-001_bin.20_rename	M_istfrnA_e	1	0.13	1	0.13
1	minimal	MTS-010_bin.1_rename	MTS-001_bin.20_rename	M_met__D_e	1	0.15	1	0.15
1	minimal	MTS-010_bin.1_rename	MTS-001_bin.20_rename	M_met__L_e	1	0.13	1	0.13
1	minimal	MTS-010_bin.1_rename	MTS-001_bin.20_rename	M_pi_e	1	0.27	1	0.27
1	minimal	MTS-010_bin.1_rename	MTS-001_bin.5_rename	M_LalaDgluMdapDala_e	0.333333	0.01	1	0.00333333
1	minimal	MTS-010_bin.1_rename	MTS-001_bin.5_rename	M_LalaDgluMdap_e	0.333333	0.01	1	0.00333333
1	minimal	MTS-010_bin.1_rename	MTS-001_bin.5_rename	M_acald_e	0.333333	0.04	1	0.0133333
1	minimal	MTS-010_bin.1_rename	MTS-001_bin.5_rename	M_alaala_e	0.333333	0.03	1	0.01
1	minimal	MTS-010_bin.1_rename	MTS-001_bin.5_rename	M_anhgm_e	0.333333	0.03	1	0.01
1	minimal	MTS-010_bin.1_rename	MTS-001_bin.5_rename	M_arg__L_e	0.333333	0.02	1	0.00666667
1	minimal	MTS-010_bin.1_rename	MTS-001_bin.5_rename	M_bz_e	0.333333	1	1	0.333333
1	minimal	MTS-010_bin.1_rename	MTS-001_bin.5_rename	M_cellb_e	0.333333	0.14	1	0.0466667
1	minimal	MTS-010_bin.1_rename	MTS-001_bin.5_rename	M_cu2_e	0.333333	1	1	0.333333
1	minimal	MTS-010_bin.1_rename	MTS-001_bin.5_rename	M_cys__L_e	0.333333	0.01	1	0.00333333
1	minimal	MTS-010_bin.1_rename	MTS-001_bin.5_rename	M_fe3_e	0.333333	0.87	1	0.29
1	minimal	MTS-010_bin.1_rename	MTS-001_bin.5_rename	M_g3pe_e	0.333333	0.18	1	0.06
1	minimal	MTS-010_bin.1_rename	MTS-001_bin.5_rename	M_g3pg_e	0.333333	0.29	1	0.0966667
1	minimal	MTS-010_bin.1_rename	MTS-001_bin.5_rename	M_glu__L_e	0.333333	0.26	1	0.0866667
1	minimal	MTS-010_bin.1_rename	MTS-001_bin.5_rename	M_glyc3p_e	0.333333	0.26	1	0.0866667
1	minimal	MTS-010_bin.1_rename	MTS-001_bin.5_rename	M_gthrd_e	0.333333	0.14	1	0.0466667
1	minimal	MTS-010_bin.1_rename	MTS-001_bin.5_rename	M_h2s_e	0.333333	0.26	1	0.0866667
1	minimal	MTS-010_bin.1_rename	MTS-001_bin.5_rename	M_met__L_e	0.333333	0.13	1	0.0433333
1	minimal	MTS-010_bin.1_rename	MTS-001_bin.5_rename	M_pi_e	0.333333	0.27	1	0.09
1	minimal	MTS-010_bin.1_rename	MTS-001_bin.9_rename	M_LalaDgluMdapDala_e	0.333333	0.01	1	0.00333333
1	minimal	MTS-010_bin.1_rename	MTS-001_bin.9_rename	M_LalaDgluMdap_e	0.333333	0.01	1	0.00333333
1	minimal	MTS-010_bin.1_rename	MTS-001_bin.9_rename	M_acald_e	0.333333	0.04	1	0.0133333
1	minimal	MTS-010_bin.1_rename	MTS-001_bin.9_rename	M_alaala_e	0.333333	0.03	1	0.01
1	minimal	MTS-010_bin.1_rename	MTS-001_bin.9_rename	M_anhgm_e	0.333333	0.03	1	0.01
1	minimal	MTS-010_bin.1_rename	MTS-001_bin.9_rename	M_arg__L_e	0.333333	0.02	1	0.00666667
1	minimal	MTS-010_bin.1_rename	MTS-001_bin.9_rename	M_cys__L_e	0.333333	0.01	1	0.00333333
1	minimal	MTS-010_bin.1_rename	MTS-001_bin.9_rename	M_fe3_e	0.333333	0.87	1	0.29
1	minimal	MTS-010_bin.1_rename	MTS-001_bin.9_rename	M_g3pe_e	0.333333	0.18	1	0.06
1	minimal	MTS-010_bin.1_rename	MTS-001_bin.9_rename	M_g3pg_e	0.333333	0.29	1	0.0966667
1	minimal	MTS-010_bin.1_rename	MTS-001_bin.9_rename	M_glu__L_e	0.333333	0.26	1	0.0866667
1	minimal	MTS-010_bin.1_rename	MTS-001_bin.9_rename	M_gthrd_e	0.333333	0.14	1	0.0466667
1	minimal	MTS-010_bin.1_rename	MTS-001_bin.9_rename	M_h2s_e	0.333333	0.26	1	0.0866667
1	minimal	MTS-010_bin.1_rename	MTS-001_bin.9_rename	M_met__L_e	0.333333	0.13	1	0.0433333
1	minimal	MTS-010_bin.1_rename	MTS-001_bin.9_rename	M_o2_e	0.333333	0.69	1	0.23
1	minimal	MTS-010_bin.1_rename	MTS-001_bin.9_rename	M_pi_e	0.333333	0.27	1	0.09
1	minimal	MTS-010_bin.1_rename	MTS-060_bin.2_rename	M_acald_e	0.333333	0.04	1	0.0133333
1	minimal	MTS-010_bin.1_rename	MTS-060_bin.2_rename	M_anhgm_e	0.333333	0.03	1	0.01
1	minimal	MTS-010_bin.1_rename	MTS-060_bin.2_rename	M_arg__L_e	0.333333	0.02	1	0.00666667
1	minimal	MTS-010_bin.1_rename	MTS-060_bin.2_rename	M_fe3_e	0.333333	0.87	1	0.29
1	minimal	MTS-010_bin.1_rename	MTS-060_bin.2_rename	M_h2s_e	0.333333	0.26	1	0.0866667
1	minimal	MTS-010_bin.1_rename	MTS-060_bin.2_rename	M_istfrnA_e	0.333333	0.13	1	0.0433333
1	minimal	MTS-010_bin.1_rename	MTS-060_bin.2_rename	M_o2_e	0.333333	0.69	1	0.23
1	minimal	MTS-001_bin.13_rename	MTS-040_bin.3_rename	M_4abut_e	0.5	0.0816327	1	0.0408163
1	minimal	MTS-001_bin.13_rename	MTS-040_bin.3_rename	M_acald_e	0.5	0.367347	1	0.183673
1	minimal	MTS-001_bin.13_rename	MTS-040_bin.3_rename	M_arg__L_e	0.5	0.0306122	1	0.0153061
1	minimal	MTS-001_bin.13_rename	MTS-040_bin.3_rename	M_cgly_e	0.5	0.132653	1	0.0663265
1	minimal	MTS-001_bin.13_rename	MTS-040_bin.3_rename	M_cu2_e	0.5	1	1	0.5
1	minimal	MTS-001_bin.13_rename	MTS-040_bin.3_rename	M_cys__L_e	0.5	0.0204082	1	0.0102041
1	minimal	MTS-001_bin.13_rename	MTS-040_bin.3_rename	M_fe3_e	0.5	0.469388	1	0.234694
1	minimal	MTS-001_bin.13_rename	MTS-040_bin.3_rename	M_gthrd_e	0.5	0.0918367	1	0.0459184
1	minimal	MTS-001_bin.13_rename	MTS-040_bin.3_rename	M_h2s_e	0.5	0.357143	1	0.178571
1	minimal	MTS-001_bin.13_rename	MTS-040_bin.3_rename	M_met__L_e	0.5	0.0612245	1	0.0306122
1	minimal	MTS-001_bin.13_rename	MTS-040_bin.3_rename	M_s_e	0.5	0.0816327	1	0.0408163
1	minimal	MTS-001_bin.13_rename	MTS-040_bin.3_rename	M_uri_e	0.5	1	1	0.5
1	minimal	MTS-001_bin.13_rename	MTS-001_bin.20_rename	M_4abut_e	1	0.0816327	1	0.0816327
1	minimal	MTS-001_bin.13_rename	MTS-001_bin.20_rename	M_acald_e	1	0.367347	1	0.367347
1	minimal	MTS-001_bin.13_rename	MTS-001_bin.20_rename	M_arg__L_e	1	0.0306122	1	0.0306122
1	minimal	MTS-001_bin.13_rename	MTS-001_bin.20_rename	M_cgly_e	1	0.132653	1	0.132653
1	minimal	MTS-001_bin.13_rename	MTS-001_bin.20_rename	M_cu2_e	1	1	1	1
1	minimal	MTS-001_bin.13_rename	MTS-001_bin.20_rename	M_cys__L_e	1	0.0204082	1	0.0204082
1	minimal	MTS-001_bin.13_rename	MTS-001_bin.20_rename	M_fe3_e	1	0.469388	1	0.469388
1	minimal	MTS-001_bin.13_rename	MTS-001_bin.20_rename	M_g3pe_e	1	0.428571	1	0.428571
1	minimal	MTS-001_bin.13_rename	MTS-001_bin.20_rename	M_glcur_e	1	0.367347	1	0.367347
1	minimal	MTS-001_bin.13_rename	MTS-001_bin.20_rename	M_gthrd_e	1	0.0918367	1	0.0918367
1	minimal	MTS-001_bin.13_rename	MTS-001_bin.20_rename	M_h2s_e	1	0.357143	1	0.357143
1	minimal	MTS-001_bin.13_rename	MTS-001_bin.20_rename	M_met__L_e	1	0.0612245	1	0.0612245
1	minimal	MTS-001_bin.13_rename	MTS-001_bin.20_rename	M_s_e	1	0.0816327	1	0.0816327
1	minimal	MTS-001_bin.13_rename	MTS-001_bin.20_rename	M_uri_e	1	1	1	1
1	minimal	MTS-001_bin.13_rename	MTS-001_bin.5_rename	M_4abut_e	0.5	0.0816327	1	0.0408163
1	minimal	MTS-001_bin.13_rename	MTS-001_bin.5_rename	M_acald_e	0.5	0.367347	1	0.183673
1	minimal	MTS-001_bin.13_rename	MTS-001_bin.5_rename	M_arg__L_e	0.5	0.0306122	1	0.0153061
1	minimal	MTS-001_bin.13_rename	MTS-001_bin.5_rename	M_bz_e	0.5	1	1	0.5
1	minimal	MTS-001_bin.13_rename	MTS-001_bin.5_rename	M_cgly_e	0.5	0.132653	1	0.0663265
1	minimal	MTS-001_bin.13_rename	MTS-001_bin.5_rename	M_cu2_e	0.5	1	1	0.5
1	minimal	MTS-001_bin.13_rename	MTS-001_bin.5_rename	M_cys__L_e	0.5	0.0204082	1	0.0102041
1	minimal	MTS-001_bin.13_rename	MTS-001_bin.5_rename	M_fe3_e	0.5	0.469388	1	0.234694
1	minimal	MTS-001_bin.13_rename	MTS-001_bin.5_rename	M_g3pe_e	0.5	0.428571	1	0.214286
1	minimal	MTS-001_bin.13_rename	MTS-001_bin.5_rename	M_g3pg_e	0.5	0.571429	1	0.285714
1	minimal	MTS-001_bin.13_rename	MTS-001_bin.5_rename	M_gthrd_e	0.5	0.0918367	1	0.0459184
1	minimal	MTS-001_bin.13_rename	MTS-001_bin.5_rename	M_h2s_e	0.5	0.357143	1	0.178571
1	minimal	MTS-001_bin.13_rename	MTS-001_bin.5_rename	M_met__L_e	0.5	0.0612245	1	0.0306122
1	minimal	MTS-001_bin.13_rename	MTS-001_bin.5_rename	M_s_e	0.5	0.0816327	1	0.0408163
1	minimal	MTS-001_bin.13_rename	MTS-001_bin.5_rename	M_uri_e	0.5	1	1	0.5
1	minimal	MTS-010_bin.8_rename	MTS-010_bin.16_rename	M_4abut_e	0.142857	0.01	1	0.00142857
1	minimal	MTS-010_bin.8_rename	MTS-010_bin.16_rename	M_acald_e	0.142857	0.02	1	0.00285714
1	minimal	MTS-010_bin.8_rename	MTS-010_bin.16_rename	M_arg__L_e	0.142857	0.02	1	0.00285714
1	minimal	MTS-010_bin.8_rename	MTS-010_bin.16_rename	M_cgly_e	0.142857	0.14	1	0.02
1	minimal	MTS-010_bin.8_rename	MTS-010_bin.16_rename	M_cys__L_e	0.142857	0.22	1	0.0314286
1	minimal	MTS-010_bin.8_rename	MTS-010_bin.16_rename	M_fe3_e	0.142857	0.13	1	0.0185714
1	minimal	MTS-010_bin.8_rename	MTS-010_bin.16_rename	M_g3pe_e	0.142857	0.08	1	0.0114286
1	minimal	MTS-010_bin.8_rename	MTS-010_bin.16_rename	M_glu__L_e	0.142857	0.09	1	0.0128571
1	minimal	MTS-010_bin.8_rename	MTS-010_bin.16_rename	M_glyald_e	0.142857	0.03	1	0.00428571
1	minimal	MTS-010_bin.8_rename	MTS-010_bin.16_rename	M_glyc_e	0.142857	0.01	1	0.00142857
1	minimal	MTS-010_bin.8_rename	MTS-010_bin.16_rename	M_gthrd_e	0.142857	0.3	1	0.0428571
1	minimal	MTS-010_bin.8_rename	MTS-010_bin.16_rename	M_h2s_e	0.142857	0.1	1	0.0142857
1	minimal	MTS-010_bin.8_rename	MTS-010_bin.16_rename	M_nh4_e	0.142857	0.01	1	0.00142857
1	minimal	MTS-010_bin.8_rename	MTS-010_bin.16_rename	M_rib__D_e	0.142857	0.04	1	0.00571429
1	minimal	MTS-010_bin.8_rename	MTS-010_bin.16_rename	M_thym_e	0.142857	1	1	0.142857
1	minimal	MTS-010_bin.8_rename	MTS-040_bin.3_rename	M_4abut_e	0.142857	0.01	1	0.00142857
1	minimal	MTS-010_bin.8_rename	MTS-040_bin.3_rename	M_acald_e	0.142857	0.02	1	0.00285714
1	minimal	MTS-010_bin.8_rename	MTS-040_bin.3_rename	M_agm_e	0.142857	0.01	1	0.00142857
1	minimal	MTS-010_bin.8_rename	MTS-040_bin.3_rename	M_arg__L_e	0.142857	0.02	1	0.00285714
1	minimal	MTS-010_bin.8_rename	MTS-040_bin.3_rename	M_cellb_e	0.142857	0.18	1	0.0257143
1	minimal	MTS-010_bin.8_rename	MTS-040_bin.3_rename	M_cgly_e	0.142857	0.14	1	0.02
1	minimal	MTS-010_bin.8_rename	MTS-040_bin.3_rename	M_cu2_e	0.142857	1	1	0.142857
1	minimal	MTS-010_bin.8_rename	MTS-040_bin.3_rename	M_cys__L_e	0.142857	0.22	1	0.0314286
1	minimal	MTS-010_bin.8_rename	MTS-040_bin.3_rename	M_fe3_e	0.142857	0.13	1	0.0185714
1	minimal	MTS-010_bin.8_rename	MTS-040_bin.3_rename	M_gal_e	0.142857	0.01	1	0.00142857
1	minimal	MTS-010_bin.8_rename	MTS-040_bin.3_rename	M_glu__L_e	0.142857	0.09	1	0.0128571
1	minimal	MTS-010_bin.8_rename	MTS-040_bin.3_rename	M_glyald_e	0.142857	0.03	1	0.00428571
1	minimal	MTS-010_bin.8_rename	MTS-040_bin.3_rename	M_glyc_e	0.142857	0.01	1	0.00142857
1	minimal	MTS-010_bin.8_rename	MTS-040_bin.3_rename	M_gthrd_e	0.142857	0.3	1	0.0428571
1	minimal	MTS-010_bin.8_rename	MTS-040_bin.3_rename	M_h2s_e	0.142857	0.1	1	0.0142857
1	minimal	MTS-010_bin.8_rename	MTS-040_bin.3_rename	M_hxan_e	0.142857	0.01	1	0.00142857
1	minimal	MTS-010_bin.8_rename	MTS-040_bin.3_rename	M_nh4_e	0.142857	0.01	1	0.00142857
1	minimal	MTS-010_bin.8_rename	MTS-040_bin.3_rename	M_rib__D_e	0.142857	0.04	1	0.00571429
1	minimal	MTS-010_bin.8_rename	MTS-040_bin.3_rename	M_thym_e	0.142857	1	1	0.142857
1	minimal	MTS-010_bin.8_rename	MTS-040_bin.3_rename	M_tyr__L_e	0.142857	0.01	1	0.00142857
1	minimal	MTS-010_bin.8_rename	MTS-001_bin.16_rename	M_acald_e	0.142857	0.02	1	0.00285714
1	minimal	MTS-010_bin.8_rename	MTS-001_bin.16_rename	M_arg__L_e	0.142857	0.02	1	0.00285714
1	minimal	MTS-010_bin.8_rename	MTS-001_bin.16_rename	M_cellb_e	0.142857	0.18	1	0.0257143
1	minimal	MTS-010_bin.8_rename	MTS-001_bin.16_rename	M_cgly_e	0.142857	0.14	1	0.02
1	minimal	MTS-010_bin.8_rename	MTS-001_bin.16_rename	M_fe3_e	0.142857	0.13	1	0.0185714
1	minimal	MTS-010_bin.8_rename	MTS-001_bin.16_rename	M_glu__L_e	0.142857	0.09	1	0.0128571
1	minimal	MTS-010_bin.8_rename	MTS-001_bin.16_rename	M_glyc_e	0.142857	0.01	1	0.00142857
1	minimal	MTS-010_bin.8_rename	MTS-001_bin.16_rename	M_gthrd_e	0.142857	0.3	1	0.0428571
1	minimal	MTS-010_bin.8_rename	MTS-001_bin.16_rename	M_h2s_e	0.142857	0.1	1	0.0142857
1	minimal	MTS-010_bin.8_rename	MTS-001_bin.16_rename	M_nh4_e	0.142857	0.01	1	0.00142857
1	minimal	MTS-010_bin.8_rename	MTS-001_bin.16_rename	M_rib__D_e	0.142857	0.04	1	0.00571429
1	minimal	MTS-010_bin.8_rename	MTS-001_bin.16_rename	M_thym_e	0.142857	1	1	0.142857
1	minimal	MTS-010_bin.8_rename	MTS-001_bin.19_rename	M_acald_e	0.142857	0.02	1	0.00285714
1	minimal	MTS-010_bin.8_rename	MTS-001_bin.19_rename	M_cellb_e	0.142857	0.18	1	0.0257143
1	minimal	MTS-010_bin.8_rename	MTS-001_bin.19_rename	M_fe3_e	0.142857	0.13	1	0.0185714
1	minimal	MTS-010_bin.8_rename	MTS-001_bin.19_rename	M_glyc_e	0.142857	0.01	1	0.00142857
1	minimal	MTS-010_bin.8_rename	MTS-001_bin.19_rename	M_gthrd_e	0.142857	0.3	1	0.0428571
1	minimal	MTS-010_bin.8_rename	MTS-001_bin.19_rename	M_h2s_e	0.142857	0.1	1	0.0142857
1	minimal	MTS-010_bin.8_rename	MTS-001_bin.19_rename	M_istfrnB_e	0.142857	0.52	1	0.0742857
1	minimal	MTS-010_bin.8_rename	MTS-001_bin.19_rename	M_nh4_e	0.142857	0.01	1	0.00142857
1	minimal	MTS-010_bin.8_rename	MTS-001_bin.19_rename	M_rib__D_e	0.142857	0.04	1	0.00571429
1	minimal	MTS-010_bin.8_rename	MTS-001_bin.19_rename	M_thym_e	0.142857	1	1	0.142857
1	minimal	MTS-010_bin.8_rename	MTS-010_bin.9_rename	M_acald_e	0.142857	0.02	1	0.00285714
1	minimal	MTS-010_bin.8_rename	MTS-010_bin.9_rename	M_fe3_e	0.142857	0.13	1	0.0185714
1	minimal	MTS-010_bin.8_rename	MTS-010_bin.9_rename	M_glu__L_e	0.142857	0.09	1	0.0128571
1	minimal	MTS-010_bin.8_rename	MTS-010_bin.9_rename	M_glyc_e	0.142857	0.01	1	0.00142857
1	minimal	MTS-010_bin.8_rename	MTS-010_bin.9_rename	M_h2s_e	0.142857	0.1	1	0.0142857
1	minimal	MTS-010_bin.8_rename	MTS-010_bin.9_rename	M_nh4_e	0.142857	0.01	1	0.00142857
1	minimal	MTS-010_bin.8_rename	MTS-010_bin.9_rename	M_rib__D_e	0.142857	0.04	1	0.00571429
1	minimal	MTS-010_bin.8_rename	MTS-010_bin.9_rename	M_thym_e	0.142857	1	1	0.142857
1	minimal	MTS-010_bin.8_rename	MTS-010_bin.9_rename	M_tyr__L_e	0.142857	0.01	1	0.00142857
1	minimal	MTS-010_bin.8_rename	MTS-001_bin.20_rename	M_4abut_e	0.142857	0.01	1	0.00142857
1	minimal	MTS-010_bin.8_rename	MTS-001_bin.20_rename	M_acald_e	0.142857	0.02	1	0.00285714
1	minimal	MTS-010_bin.8_rename	MTS-001_bin.20_rename	M_agm_e	0.142857	0.01	1	0.00142857
1	minimal	MTS-010_bin.8_rename	MTS-001_bin.20_rename	M_arg__L_e	0.142857	0.02	1	0.00285714
1	minimal	MTS-010_bin.8_rename	MTS-001_bin.20_rename	M_cellb_e	0.142857	0.18	1	0.0257143
1	minimal	MTS-010_bin.8_rename	MTS-001_bin.20_rename	M_cgly_e	0.142857	0.14	1	0.02
1	minimal	MTS-010_bin.8_rename	MTS-001_bin.20_rename	M_cu2_e	0.142857	1	1	0.142857
1	minimal	MTS-010_bin.8_rename	MTS-001_bin.20_rename	M_cys__L_e	0.142857	0.22	1	0.0314286
1	minimal	MTS-010_bin.8_rename	MTS-001_bin.20_rename	M_fe3_e	0.142857	0.13	1	0.0185714
1	minimal	MTS-010_bin.8_rename	MTS-001_bin.20_rename	M_g3pe_e	0.142857	0.08	1	0.0114286
1	minimal	MTS-010_bin.8_rename	MTS-001_bin.20_rename	M_glu__L_e	0.142857	0.09	1	0.0128571
1	minimal	MTS-010_bin.8_rename	MTS-001_bin.20_rename	M_glyald_e	0.142857	0.03	1	0.00428571
1	minimal	MTS-010_bin.8_rename	MTS-001_bin.20_rename	M_glyc3p_e	0.142857	0.1	1	0.0142857
1	minimal	MTS-010_bin.8_rename	MTS-001_bin.20_rename	M_glyc_e	0.142857	0.01	1	0.00142857
1	minimal	MTS-010_bin.8_rename	MTS-001_bin.20_rename	M_gthrd_e	0.142857	0.3	1	0.0428571
1	minimal	MTS-010_bin.8_rename	MTS-001_bin.20_rename	M_h2s_e	0.142857	0.1	1	0.0142857
1	minimal	MTS-010_bin.8_rename	MTS-001_bin.20_rename	M_hxan_e	0.142857	0.01	1	0.00142857
1	minimal	MTS-010_bin.8_rename	MTS-001_bin.20_rename	M_ile__L_e	0.142857	0.01	1	0.00142857
1	minimal	MTS-010_bin.8_rename	MTS-001_bin.20_rename	M_istfrnB_e	0.142857	0.52	1	0.0742857
1	minimal	MTS-010_bin.8_rename	MTS-001_bin.20_rename	M_nh4_e	0.142857	0.01	1	0.00142857
1	minimal	MTS-010_bin.8_rename	MTS-001_bin.20_rename	M_rib__D_e	0.142857	0.04	1	0.00571429
1	minimal	MTS-010_bin.8_rename	MTS-001_bin.20_rename	M_thym_e	0.142857	1	1	0.142857
1	minimal	MTS-010_bin.8_rename	MTS-001_bin.5_rename	M_4abut_e	0.142857	0.01	1	0.00142857
1	minimal	MTS-010_bin.8_rename	MTS-001_bin.5_rename	M_acald_e	0.142857	0.02	1	0.00285714
1	minimal	MTS-010_bin.8_rename	MTS-001_bin.5_rename	M_agm_e	0.142857	0.01	1	0.00142857
1	minimal	MTS-010_bin.8_rename	MTS-001_bin.5_rename	M_arg__L_e	0.142857	0.02	1	0.00285714
1	minimal	MTS-010_bin.8_rename	MTS-001_bin.5_rename	M_bz_e	0.142857	1	1	0.142857
1	minimal	MTS-010_bin.8_rename	MTS-001_bin.5_rename	M_cellb_e	0.142857	0.18	1	0.0257143
1	minimal	MTS-010_bin.8_rename	MTS-001_bin.5_rename	M_cgly_e	0.142857	0.14	1	0.02
1	minimal	MTS-010_bin.8_rename	MTS-001_bin.5_rename	M_cu2_e	0.142857	1	1	0.142857
1	minimal	MTS-010_bin.8_rename	MTS-001_bin.5_rename	M_cys__L_e	0.142857	0.22	1	0.0314286
1	minimal	MTS-010_bin.8_rename	MTS-001_bin.5_rename	M_fe3_e	0.142857	0.13	1	0.0185714
1	minimal	MTS-010_bin.8_rename	MTS-001_bin.5_rename	M_g3pe_e	0.142857	0.08	1	0.0114286
1	minimal	MTS-010_bin.8_rename	MTS-001_bin.5_rename	M_g3pg_e	0.142857	0.82	1	0.117143
1	minimal	MTS-010_bin.8_rename	MTS-001_bin.5_rename	M_glu__L_e	0.142857	0.09	1	0.0128571
1	minimal	MTS-010_bin.8_rename	MTS-001_bin.5_rename	M_glyald_e	0.142857	0.03	1	0.00428571
1	minimal	MTS-010_bin.8_rename	MTS-001_bin.5_rename	M_glyc3p_e	0.142857	0.1	1	0.0142857
1	minimal	MTS-010_bin.8_rename	MTS-001_bin.5_rename	M_glyc_e	0.142857	0.01	1	0.00142857
1	minimal	MTS-010_bin.8_rename	MTS-001_bin.5_rename	M_gthrd_e	0.142857	0.3	1	0.0428571
1	minimal	MTS-010_bin.8_rename	MTS-001_bin.5_rename	M_h2s_e	0.142857	0.1	1	0.0142857
1	minimal	MTS-010_bin.8_rename	MTS-001_bin.5_rename	M_hxan_e	0.142857	0.01	1	0.00142857
1	minimal	MTS-010_bin.8_rename	MTS-001_bin.5_rename	M_nh4_e	0.142857	0.01	1	0.00142857
1	minimal	MTS-010_bin.8_rename	MTS-001_bin.5_rename	M_rib__D_e	0.142857	0.04	1	0.00571429
1	minimal	MTS-010_bin.8_rename	MTS-001_bin.5_rename	M_thym_e	0.142857	1	1	0.142857
1	minimal	MTS-010_bin.8_rename	MTS-001_bin.5_rename	M_tyr__L_e	0.142857	0.01	1	0.00142857
1	minimal	MTS-040_bin.3_rename	MTS-001_bin.20_rename	M_12ppd__R_e	1	0.01	1	0.01
1	minimal	MTS-040_bin.3_rename	MTS-001_bin.20_rename	M_12ppd__S_e	1	0.02	1	0.02
1	minimal	MTS-040_bin.3_rename	MTS-001_bin.20_rename	M_4abut_e	1	0.03	1	0.03
1	minimal	MTS-040_bin.3_rename	MTS-001_bin.20_rename	M_LalaDgluMdapDala_e	1	0.04	1	0.04
1	minimal	MTS-040_bin.3_rename	MTS-001_bin.20_rename	M_LalaDgluMdap_e	1	0.03	1	0.03
1	minimal	MTS-040_bin.3_rename	MTS-001_bin.20_rename	M_acald_e	1	0.02	1	0.02
1	minimal	MTS-040_bin.3_rename	MTS-001_bin.20_rename	M_anhgm_e	1	0.01	1	0.01
1	minimal	MTS-040_bin.3_rename	MTS-001_bin.20_rename	M_arg__L_e	1	0.05	1	0.05
1	minimal	MTS-040_bin.3_rename	MTS-001_bin.20_rename	M_cellb_e	1	0.08	1	0.08
1	minimal	MTS-040_bin.3_rename	MTS-001_bin.20_rename	M_cu2_e	1	1	1	1
1	minimal	MTS-040_bin.3_rename	MTS-001_bin.20_rename	M_fe3_e	1	0.01	1	0.01
1	minimal	MTS-040_bin.3_rename	MTS-001_bin.20_rename	M_fe3pyovd_kt_e	1	0.77	1	0.77
1	minimal	MTS-040_bin.3_rename	MTS-001_bin.20_rename	M_g3pe_e	1	0.2	1	0.2
1	minimal	MTS-040_bin.3_rename	MTS-001_bin.20_rename	M_glc__D_e	1	0.12	1	0.12
1	minimal	MTS-040_bin.3_rename	MTS-001_bin.20_rename	M_glyc3p_e	1	0.05	1	0.05
1	minimal	MTS-040_bin.3_rename	MTS-001_bin.20_rename	M_gthrd_e	1	0.07	1	0.07
1	minimal	MTS-040_bin.3_rename	MTS-001_bin.20_rename	M_gua_e	1	0.04	1	0.04
1	minimal	MTS-040_bin.3_rename	MTS-001_bin.20_rename	M_istfrnB_e	1	0.22	1	0.22
1	minimal	MTS-040_bin.3_rename	MTS-001_bin.20_rename	M_met__D_e	1	0.07	1	0.07
1	minimal	MTS-040_bin.3_rename	MTS-001_bin.20_rename	M_pi_e	1	0.05	1	0.05
1	minimal	MTS-040_bin.3_rename	MTS-001_bin.20_rename	M_thymd_e	1	0.11	1	0.11
1	minimal	MTS-040_bin.3_rename	MTS-001_bin.20_rename	M_uri_e	1	0.04	1	0.04
1	minimal	MTS-040_bin.3_rename	MTS-001_bin.9_rename	M_LalaDgluMdapDala_e	1	0.04	1	0.04
1	minimal	MTS-040_bin.3_rename	MTS-001_bin.9_rename	M_LalaDgluMdap_e	1	0.03	1	0.03
1	minimal	MTS-040_bin.3_rename	MTS-001_bin.9_rename	M_acald_e	1	0.02	1	0.02
1	minimal	MTS-040_bin.3_rename	MTS-001_bin.9_rename	M_anhgm_e	1	0.01	1	0.01
1	minimal	MTS-040_bin.3_rename	MTS-001_bin.9_rename	M_arg__L_e	1	0.05	1	0.05
1	minimal	MTS-040_bin.3_rename	MTS-001_bin.9_rename	M_fe3_e	1	0.01	1	0.01
1	minimal	MTS-040_bin.3_rename	MTS-001_bin.9_rename	M_fe3pyovd_kt_e	1	0.77	1	0.77
1	minimal	MTS-040_bin.3_rename	MTS-001_bin.9_rename	M_g3pe_e	1	0.2	1	0.2
1	minimal	MTS-040_bin.3_rename	MTS-001_bin.9_rename	M_g3pg_e	1	0.12	1	0.12
1	minimal	MTS-040_bin.3_rename	MTS-001_bin.9_rename	M_glc__D_e	1	0.12	1	0.12
1	minimal	MTS-040_bin.3_rename	MTS-001_bin.9_rename	M_gsn_e	1	0.02	1	0.02
1	minimal	MTS-040_bin.3_rename	MTS-001_bin.9_rename	M_gthrd_e	1	0.07	1	0.07
1	minimal	MTS-040_bin.3_rename	MTS-001_bin.9_rename	M_gua_e	1	0.04	1	0.04
1	minimal	MTS-040_bin.3_rename	MTS-001_bin.9_rename	M_ins_e	1	0.01	1	0.01
1	minimal	MTS-040_bin.3_rename	MTS-001_bin.9_rename	M_o2_e	1	0.36	1	0.36
1	minimal	MTS-040_bin.3_rename	MTS-001_bin.9_rename	M_pi_e	1	0.05	1	0.05
1	minimal	MTS-001_bin.16_rename	MTS-001_bin.20_rename	M_arg__L_e	1	0.03125	1	0.03125
1	minimal	MTS-001_bin.16_rename	MTS-001_bin.20_rename	M_cellb_e	1	0.395833	1	0.395833
1	minimal	MTS-001_bin.16_rename	MTS-001_bin.20_rename	M_cgly_e	1	0.0104167	1	0.0104167
1	minimal	MTS-001_bin.16_rename	MTS-001_bin.20_rename	M_cu2_e	1	1	1	1
1	minimal	MTS-001_bin.16_rename	MTS-001_bin.20_rename	M_fe3pyovd_kt_e	1	0.208333	1	0.208333
1	minimal	MTS-001_bin.16_rename	MTS-001_bin.20_rename	M_glyc3p_e	1	0.3125	1	0.3125
1	minimal	MTS-001_bin.16_rename	MTS-001_bin.20_rename	M_ile__L_e	1	1	1	1
1	minimal	MTS-001_bin.16_rename	MTS-001_bin.20_rename	M_indole_e	1	0.302083	1	0.302083
1	minimal	MTS-001_bin.16_rename	MTS-001_bin.20_rename	M_istfrnA_e	1	0.270833	1	0.270833
1	minimal	MTS-001_bin.16_rename	MTS-001_bin.20_rename	M_pi_e	1	0.125	1	0.125
1	minimal	MTS-001_bin.16_rename	MTS-001_bin.5_rename	M_arg__L_e	1	0.03125	1	0.03125
1	minimal	MTS-001_bin.16_rename	MTS-001_bin.5_rename	M_bz_e	1	1	1	1
1	minimal	MTS-001_bin.16_rename	MTS-001_bin.5_rename	M_cellb_e	1	0.395833	1	0.395833
1	minimal	MTS-001_bin.16_rename	MTS-001_bin.5_rename	M_cgly_e	1	0.0104167	1	0.0104167
1	minimal	MTS-001_bin.16_rename	MTS-001_bin.5_rename	M_cu2_e	1	1	1	1
1	minimal	MTS-001_bin.16_rename	MTS-001_bin.5_rename	M_fe3pyovd_kt_e	1	0.208333	1	0.208333
1	minimal	MTS-001_bin.16_rename	MTS-001_bin.5_rename	M_glyc3p_e	1	0.3125	1	0.3125
1	minimal	MTS-001_bin.16_rename	MTS-001_bin.5_rename	M_indole_e	1	0.302083	1	0.302083
1	minimal	MTS-001_bin.16_rename	MTS-001_bin.5_rename	M_pi_e	1	0.125	1	0.125
1	minimal	MTS-001_bin.16_rename	MTS-001_bin.5_rename	M_ump_e	1	0.395833	1	0.395833
1	minimal	MTS-001_bin.16_rename	MTS-060_bin.2_rename	M_5dglcn_e	1	0.0625	1	0.0625
1	minimal	MTS-001_bin.16_rename	MTS-060_bin.2_rename	M_arg__L_e	1	0.03125	1	0.03125
1	minimal	MTS-001_bin.16_rename	MTS-060_bin.2_rename	M_fe3pyovd_kt_e	1	0.208333	1	0.208333
1	minimal	MTS-001_bin.16_rename	MTS-060_bin.2_rename	M_indole_e	1	0.302083	1	0.302083
1	minimal	MTS-001_bin.16_rename	MTS-060_bin.2_rename	M_istfrnA_e	1	0.270833	1	0.270833
1	minimal	MTS-001_bin.16_rename	MTS-060_bin.2_rename	M_o2_e	1	1	1	1
1	minimal	MTS-090_bin.1_rename	MTS-040_bin.3_rename	M_arg__L_e	1	0.0674157	1	0.0674157
1	minimal	MTS-090_bin.1_rename	MTS-040_bin.3_rename	M_cellb_e	1	0.011236	1	0.011236
1	minimal	MTS-090_bin.1_rename	MTS-040_bin.3_rename	M_cu2_e	1	1	1	1
1	minimal	MTS-090_bin.1_rename	MTS-040_bin.3_rename	M_cys__L_e	1	0.0224719	1	0.0224719
1	minimal	MTS-090_bin.1_rename	MTS-040_bin.3_rename	M_etoh_e	1	0.0224719	1	0.0224719
1	minimal	MTS-090_bin.1_rename	MTS-040_bin.3_rename	M_fe3pyovd_kt_e	1	0.629213	1	0.629213
1	minimal	MTS-090_bin.1_rename	MTS-040_bin.3_rename	M_glu__L_e	1	0.258427	1	0.258427
1	minimal	MTS-090_bin.1_rename	MTS-040_bin.3_rename	M_gthrd_e	1	0.786517	1	0.786517
1	minimal	MTS-090_bin.1_rename	MTS-040_bin.3_rename	M_h2s_e	1	0.146067	1	0.146067
1	minimal	MTS-090_bin.1_rename	MTS-040_bin.3_rename	M_pi_e	1	0.011236	1	0.011236
1	minimal	MTS-090_bin.1_rename	MTS-040_bin.3_rename	M_s_e	1	0.0449438	1	0.0449438
1	minimal	MTS-090_bin.1_rename	MTS-001_bin.20_rename	M_actn__R_e	1	0.0337079	1	0.0337079
1	minimal	MTS-090_bin.1_rename	MTS-001_bin.20_rename	M_arg__L_e	1	0.0674157	1	0.0674157
1	minimal	MTS-090_bin.1_rename	MTS-001_bin.20_rename	M_cellb_e	1	0.011236	1	0.011236
1	minimal	MTS-090_bin.1_rename	MTS-001_bin.20_rename	M_cu2_e	1	1	1	1
1	minimal	MTS-090_bin.1_rename	MTS-001_bin.20_rename	M_cys__L_e	1	0.0224719	1	0.0224719
1	minimal	MTS-090_bin.1_rename	MTS-001_bin.20_rename	M_etoh_e	1	0.0224719	1	0.0224719
1	minimal	MTS-090_bin.1_rename	MTS-001_bin.20_rename	M_fe3pyovd_kt_e	1	0.629213	1	0.629213
1	minimal	MTS-090_bin.1_rename	MTS-001_bin.20_rename	M_glu__L_e	1	0.258427	1	0.258427
1	minimal	MTS-090_bin.1_rename	MTS-001_bin.20_rename	M_gthrd_e	1	0.786517	1	0.786517
1	minimal	MTS-090_bin.1_rename	MTS-001_bin.20_rename	M_h2s_e	1	0.146067	1	0.146067
1	minimal	MTS-090_bin.1_rename	MTS-001_bin.20_rename	M_istfrnB_e	1	0.224719	1	0.224719
1	minimal	MTS-090_bin.1_rename	MTS-001_bin.20_rename	M_met__D_e	1	0.011236	1	0.011236
1	minimal	MTS-090_bin.1_rename	MTS-001_bin.20_rename	M_pi_e	1	0.011236	1	0.011236
1	minimal	MTS-090_bin.1_rename	MTS-001_bin.20_rename	M_s_e	1	0.0449438	1	0.0449438
1	minimal	MTS-090_bin.1_rename	MTS-001_bin.9_rename	M_arg__L_e	1	0.0674157	1	0.0674157
1	minimal	MTS-090_bin.1_rename	MTS-001_bin.9_rename	M_cys__L_e	1	0.0224719	1	0.0224719
1	minimal	MTS-090_bin.1_rename	MTS-001_bin.9_rename	M_etoh_e	1	0.0224719	1	0.0224719
1	minimal	MTS-090_bin.1_rename	MTS-001_bin.9_rename	M_fe3pyovd_kt_e	1	0.629213	1	0.629213
1	minimal	MTS-090_bin.1_rename	MTS-001_bin.9_rename	M_g3pg_e	1	0.988764	1	0.988764
1	minimal	MTS-090_bin.1_rename	MTS-001_bin.9_rename	M_glu__L_e	1	0.258427	1	0.258427
1	minimal	MTS-090_bin.1_rename	MTS-001_bin.9_rename	M_gthrd_e	1	0.786517	1	0.786517
1	minimal	MTS-090_bin.1_rename	MTS-001_bin.9_rename	M_h2s_e	1	0.146067	1	0.146067
1	minimal	MTS-090_bin.1_rename	MTS-001_bin.9_rename	M_o2_e	1	1	1	1
1	minimal	MTS-090_bin.1_rename	MTS-001_bin.9_rename	M_pi_e	1	0.011236	1	0.011236
1	minimal	MTS-090_bin.1_rename	MTS-001_bin.9_rename	M_s_e	1	0.0449438	1	0.0449438
1	minimal	MTS-001_bin.18_rename	MTS-040_bin.3_rename	M_4hbz_e	0.25	0.0340909	1	0.00852273
1	minimal	MTS-001_bin.18_rename	MTS-040_bin.3_rename	M_acald_e	0.25	0.0795455	1	0.0198864
1	minimal	MTS-001_bin.18_rename	MTS-040_bin.3_rename	M_cgly_e	0.25	0.102273	1	0.0255682
1	minimal	MTS-001_bin.18_rename	MTS-040_bin.3_rename	M_cu2_e	0.25	1	1	0.25
1	minimal	MTS-001_bin.18_rename	MTS-040_bin.3_rename	M_cys__L_e	0.25	0.0340909	1	0.00852273
1	minimal	MTS-001_bin.18_rename	MTS-040_bin.3_rename	M_etoh_e	0.25	0.0113636	1	0.00284091
1	minimal	MTS-001_bin.18_rename	MTS-040_bin.3_rename	M_fe3_e	0.25	0.0113636	1	0.00284091
1	minimal	MTS-001_bin.18_rename	MTS-040_bin.3_rename	M_fe3pyovd_kt_e	0.25	0.738636	1	0.184659
1	minimal	MTS-001_bin.18_rename	MTS-040_bin.3_rename	M_glc__D_e	0.25	0.602273	1	0.150568
1	minimal	MTS-001_bin.18_rename	MTS-040_bin.3_rename	M_gthrd_e	0.25	0.409091	1	0.102273
1	minimal	MTS-001_bin.18_rename	MTS-040_bin.3_rename	M_h2s_e	0.25	0.159091	1	0.0397727
1	minimal	MTS-001_bin.18_rename	MTS-040_bin.3_rename	M_pi_e	0.25	0.465909	1	0.116477
1	minimal	MTS-001_bin.18_rename	MTS-040_bin.3_rename	M_rib__D_e	0.25	1	1	0.25
1	minimal	MTS-001_bin.18_rename	MTS-040_bin.3_rename	M_s_e	0.25	0.227273	1	0.0568182
1	minimal	MTS-001_bin.18_rename	MTS-040_bin.3_rename	M_tyr__L_e	0.25	0.113636	1	0.0284091
1	minimal	MTS-001_bin.18_rename	MTS-001_bin.16_rename	M_4hbz_e	0.25	0.0340909	1	0.00852273
1	minimal	MTS-001_bin.18_rename	MTS-001_bin.16_rename	M_acald_e	0.25	0.0795455	1	0.0198864
1	minimal	MTS-001_bin.18_rename	MTS-001_bin.16_rename	M_cgly_e	0.25	0.102273	1	0.0255682
1	minimal	MTS-001_bin.18_rename	MTS-001_bin.16_rename	M_fe3_e	0.25	0.0113636	1	0.00284091
1	minimal	MTS-001_bin.18_rename	MTS-001_bin.16_rename	M_fe3pyovd_kt_e	0.25	0.738636	1	0.184659
1	minimal	MTS-001_bin.18_rename	MTS-001_bin.16_rename	M_glc__D_e	0.25	0.602273	1	0.150568
1	minimal	MTS-001_bin.18_rename	MTS-001_bin.16_rename	M_gthrd_e	0.25	0.409091	1	0.102273
1	minimal	MTS-001_bin.18_rename	MTS-001_bin.16_rename	M_h2s_e	0.25	0.159091	1	0.0397727
1	minimal	MTS-001_bin.18_rename	MTS-001_bin.16_rename	M_pi_e	0.25	0.465909	1	0.116477
1	minimal	MTS-001_bin.18_rename	MTS-001_bin.16_rename	M_rib__D_e	0.25	1	1	0.25
1	minimal	MTS-001_bin.18_rename	MTS-001_bin.16_rename	M_s_e	0.25	0.227273	1	0.0568182
1	minimal	MTS-001_bin.18_rename	MTS-001_bin.20_rename	M_4hbz_e	0.25	0.0340909	1	0.00852273
1	minimal	MTS-001_bin.18_rename	MTS-001_bin.20_rename	M_acald_e	0.25	0.0795455	1	0.0198864
1	minimal	MTS-001_bin.18_rename	MTS-001_bin.20_rename	M_cgly_e	0.25	0.102273	1	0.0255682
1	minimal	MTS-001_bin.18_rename	MTS-001_bin.20_rename	M_cu2_e	0.25	1	1	0.25
1	minimal	MTS-001_bin.18_rename	MTS-001_bin.20_rename	M_cys__L_e	0.25	0.0340909	1	0.00852273
1	minimal	MTS-001_bin.18_rename	MTS-001_bin.20_rename	M_etoh_e	0.25	0.0113636	1	0.00284091
1	minimal	MTS-001_bin.18_rename	MTS-001_bin.20_rename	M_fe3_e	0.25	0.0113636	1	0.00284091
1	minimal	MTS-001_bin.18_rename	MTS-001_bin.20_rename	M_fe3pyovd_kt_e	0.25	0.738636	1	0.184659
1	minimal	MTS-001_bin.18_rename	MTS-001_bin.20_rename	M_g3pe_e	0.25	0.318182	1	0.0795455
1	minimal	MTS-001_bin.18_rename	MTS-001_bin.20_rename	M_glc__D_e	0.25	0.602273	1	0.150568
1	minimal	MTS-001_bin.18_rename	MTS-001_bin.20_rename	M_glyc3p_e	0.25	0.0568182	1	0.0142045
1	minimal	MTS-001_bin.18_rename	MTS-001_bin.20_rename	M_gthrd_e	0.25	0.409091	1	0.102273
1	minimal	MTS-001_bin.18_rename	MTS-001_bin.20_rename	M_h2s_e	0.25	0.159091	1	0.0397727
1	minimal	MTS-001_bin.18_rename	MTS-001_bin.20_rename	M_istfrnA_e	0.25	0.0340909	1	0.00852273
1	minimal	MTS-001_bin.18_rename	MTS-001_bin.20_rename	M_pi_e	0.25	0.465909	1	0.116477
1	minimal	MTS-001_bin.18_rename	MTS-001_bin.20_rename	M_rib__D_e	0.25	1	1	0.25
1	minimal	MTS-001_bin.18_rename	MTS-001_bin.20_rename	M_s_e	0.25	0.227273	1	0.0568182
1	minimal	MTS-001_bin.18_rename	MTS-001_bin.5_rename	M_4hbz_e	0.25	0.0340909	1	0.00852273
1	minimal	MTS-001_bin.18_rename	MTS-001_bin.5_rename	M_acald_e	0.25	0.0795455	1	0.0198864
1	minimal	MTS-001_bin.18_rename	MTS-001_bin.5_rename	M_bz_e	0.25	1	1	0.25
1	minimal	MTS-001_bin.18_rename	MTS-001_bin.5_rename	M_cgly_e	0.25	0.102273	1	0.0255682
1	minimal	MTS-001_bin.18_rename	MTS-001_bin.5_rename	M_cu2_e	0.25	1	1	0.25
1	minimal	MTS-001_bin.18_rename	MTS-001_bin.5_rename	M_cys__L_e	0.25	0.0340909	1	0.00852273
1	minimal	MTS-001_bin.18_rename	MTS-001_bin.5_rename	M_etoh_e	0.25	0.0113636	1	0.00284091
1	minimal	MTS-001_bin.18_rename	MTS-001_bin.5_rename	M_fe3_e	0.25	0.0113636	1	0.00284091
1	minimal	MTS-001_bin.18_rename	MTS-001_bin.5_rename	M_fe3pyovd_kt_e	0.25	0.738636	1	0.184659
1	minimal	MTS-001_bin.18_rename	MTS-001_bin.5_rename	M_g3pe_e	0.25	0.318182	1	0.0795455
1	minimal	MTS-001_bin.18_rename	MTS-001_bin.5_rename	M_g3pg_e	0.25	0.159091	1	0.0397727
1	minimal	MTS-001_bin.18_rename	MTS-001_bin.5_rename	M_glyc3p_e	0.25	0.0568182	1	0.0142045
1	minimal	MTS-001_bin.18_rename	MTS-001_bin.5_rename	M_gthrd_e	0.25	0.409091	1	0.102273
1	minimal	MTS-001_bin.18_rename	MTS-001_bin.5_rename	M_h2s_e	0.25	0.159091	1	0.0397727
1	minimal	MTS-001_bin.18_rename	MTS-001_bin.5_rename	M_pi_e	0.25	0.465909	1	0.116477
1	minimal	MTS-001_bin.18_rename	MTS-001_bin.5_rename	M_rib__D_e	0.25	1	1	0.25
1	minimal	MTS-001_bin.18_rename	MTS-001_bin.5_rename	M_s_e	0.25	0.227273	1	0.0568182
1	minimal	MTS-001_bin.18_rename	MTS-001_bin.5_rename	M_tyr__L_e	0.25	0.113636	1	0.0284091
1	minimal	MTS-001_bin.19_rename	MTS-010_bin.8_rename	M_acald_e	0.5	0.0384615	1	0.0192308
1	minimal	MTS-001_bin.19_rename	MTS-010_bin.8_rename	M_fe3_e	0.5	0.25641	1	0.128205
1	minimal	MTS-001_bin.19_rename	MTS-010_bin.8_rename	M_glyc3p_e	0.5	0.24359	1	0.121795
1	minimal	MTS-001_bin.19_rename	MTS-010_bin.8_rename	M_glyc_e	0.5	0.0128205	1	0.00641026
1	minimal	MTS-001_bin.19_rename	MTS-010_bin.8_rename	M_h2s_e	0.5	0.0128205	1	0.00641026
1	minimal	MTS-001_bin.19_rename	MTS-010_bin.8_rename	M_o2_e	0.5	0.987179	1	0.49359
1	minimal	MTS-001_bin.19_rename	MTS-001_bin.20_rename	M_acald_e	0.5	0.0384615	1	0.0192308
1	minimal	MTS-001_bin.19_rename	MTS-001_bin.20_rename	M_arg__L_e	0.5	0.0641026	1	0.0320513
1	minimal	MTS-001_bin.19_rename	MTS-001_bin.20_rename	M_cellb_e	0.5	0.0128205	1	0.00641026
1	minimal	MTS-001_bin.19_rename	MTS-001_bin.20_rename	M_cu2_e	0.5	1	1	0.5
1	minimal	MTS-001_bin.19_rename	MTS-001_bin.20_rename	M_cys__L_e	0.5	0.538462	1	0.269231
1	minimal	MTS-001_bin.19_rename	MTS-001_bin.20_rename	M_etoh_e	0.5	0.0128205	1	0.00641026
1	minimal	MTS-001_bin.19_rename	MTS-001_bin.20_rename	M_fe3_e	0.5	0.25641	1	0.128205
1	minimal	MTS-001_bin.19_rename	MTS-001_bin.20_rename	M_glyc3p_e	0.5	0.24359	1	0.121795
1	minimal	MTS-001_bin.19_rename	MTS-001_bin.20_rename	M_glyc_e	0.5	0.0128205	1	0.00641026
1	minimal	MTS-001_bin.19_rename	MTS-001_bin.20_rename	M_gthrd_e	0.5	0.217949	1	0.108974
1	minimal	MTS-001_bin.19_rename	MTS-001_bin.20_rename	M_h2s_e	0.5	0.0128205	1	0.00641026
1	minimal	MTS-001_bin.19_rename	MTS-001_bin.20_rename	M_lys__L_e	0.5	0.0128205	1	0.00641026
1	minimal	MTS-001_bin.19_rename	MTS-001_bin.20_rename	M_met__L_e	0.5	0.0128205	1	0.00641026
1	minimal	MTS-001_bin.19_rename	MTS-001_bin.20_rename	M_pi_e	0.5	0.128205	1	0.0641026
1	minimal	MTS-001_bin.19_rename	MTS-001_bin.20_rename	M_s_e	0.5	0.205128	1	0.102564
1	minimal	MTS-001_bin.19_rename	MTS-001_bin.20_rename	M_ser__L_e	0.5	0.0128205	1	0.00641026
1	minimal	MTS-001_bin.19_rename	MTS-001_bin.20_rename	M_ura_e	0.5	0.0128205	1	0.00641026
1	minimal	MTS-001_bin.19_rename	MTS-001_bin.9_rename	M_acald_e	0.5	0.0384615	1	0.0192308
1	minimal	MTS-001_bin.19_rename	MTS-001_bin.9_rename	M_arg__L_e	0.5	0.0641026	1	0.0320513
1	minimal	MTS-001_bin.19_rename	MTS-001_bin.9_rename	M_cys__L_e	0.5	0.538462	1	0.269231
1	minimal	MTS-001_bin.19_rename	MTS-001_bin.9_rename	M_etoh_e	0.5	0.0128205	1	0.00641026
1	minimal	MTS-001_bin.19_rename	MTS-001_bin.9_rename	M_fe3_e	0.5	0.25641	1	0.128205
1	minimal	MTS-001_bin.19_rename	MTS-001_bin.9_rename	M_glyc_e	0.5	0.0128205	1	0.00641026
1	minimal	MTS-001_bin.19_rename	MTS-001_bin.9_rename	M_gthrd_e	0.5	0.217949	1	0.108974
1	minimal	MTS-001_bin.19_rename	MTS-001_bin.9_rename	M_h2s_e	0.5	0.0128205	1	0.00641026
1	minimal	MTS-001_bin.19_rename	MTS-001_bin.9_rename	M_lys__L_e	0.5	0.0128205	1	0.00641026
1	minimal	MTS-001_bin.19_rename	MTS-001_bin.9_rename	M_met__L_e	0.5	0.0128205	1	0.00641026
1	minimal	MTS-001_bin.19_rename	MTS-001_bin.9_rename	M_o2_e	0.5	0.987179	1	0.49359
1	minimal	MTS-001_bin.19_rename	MTS-001_bin.9_rename	M_pi_e	0.5	0.128205	1	0.0641026
1	minimal	MTS-001_bin.19_rename	MTS-001_bin.9_rename	M_s_e	0.5	0.205128	1	0.102564
1	minimal	MTS-001_bin.19_rename	MTS-001_bin.9_rename	M_ser__L_e	0.5	0.0128205	1	0.00641026
1	minimal	MTS-001_bin.19_rename	MTS-001_bin.9_rename	M_ura_e	0.5	0.0128205	1	0.00641026
1	minimal	MTS-010_bin.9_rename	MTS-040_bin.3_rename	M_4abut_e	0.5	0.031746	1	0.015873
1	minimal	MTS-010_bin.9_rename	MTS-040_bin.3_rename	M_acald_e	0.5	0.031746	1	0.015873
1	minimal	MTS-010_bin.9_rename	MTS-040_bin.3_rename	M_ala__D_e	0.5	0.047619	1	0.0238095
1	minimal	MTS-010_bin.9_rename	MTS-040_bin.3_rename	M_ala__L_e	0.5	0.015873	1	0.00793651
1	minimal	MTS-010_bin.9_rename	MTS-040_bin.3_rename	M_anhgm_e	0.5	0.015873	1	0.00793651
1	minimal	MTS-010_bin.9_rename	MTS-040_bin.3_rename	M_cu2_e	0.5	1	1	0.5
1	minimal	MTS-010_bin.9_rename	MTS-040_bin.3_rename	M_gthrd_e	0.5	0.190476	1	0.0952381
1	minimal	MTS-010_bin.9_rename	MTS-040_bin.3_rename	M_gua_e	0.5	0.238095	1	0.119048
1	minimal	MTS-010_bin.9_rename	MTS-040_bin.3_rename	M_lys__L_e	0.5	0.015873	1	0.00793651
1	minimal	MTS-010_bin.9_rename	MTS-040_bin.3_rename	M_phe__L_e	0.5	0.015873	1	0.00793651
1	minimal	MTS-010_bin.9_rename	MTS-040_bin.3_rename	M_pi_e	0.5	0.31746	1	0.15873
1	minimal	MTS-010_bin.9_rename	MTS-040_bin.3_rename	M_ump_e	0.5	0.015873	1	0.00793651
1	minimal	MTS-010_bin.9_rename	MTS-001_bin.20_rename	M_4abut_e	1	0.031746	1	0.031746
1	minimal	MTS-010_bin.9_rename	MTS-001_bin.20_rename	M_acald_e	1	0.031746	1	0.031746
1	minimal	MTS-010_bin.9_rename	MTS-001_bin.20_rename	M_actn__R_e	1	0.015873	1	0.015873
1	minimal	MTS-010_bin.9_rename	MTS-001_bin.20_rename	M_ala__D_e	1	0.047619	1	0.047619
1	minimal	MTS-010_bin.9_rename	MTS-001_bin.20_rename	M_anhgm_e	1	0.015873	1	0.015873
1	minimal	MTS-010_bin.9_rename	MTS-001_bin.20_rename	M_cu2_e	1	1	1	1
1	minimal	MTS-010_bin.9_rename	MTS-001_bin.20_rename	M_glyc3p_e	1	0.634921	1	0.634921
1	minimal	MTS-010_bin.9_rename	MTS-001_bin.20_rename	M_gthrd_e	1	0.190476	1	0.190476
1	minimal	MTS-010_bin.9_rename	MTS-001_bin.20_rename	M_gua_e	1	0.238095	1	0.238095
1	minimal	MTS-010_bin.9_rename	MTS-001_bin.20_rename	M_istfrnB_e	1	0.015873	1	0.015873
1	minimal	MTS-010_bin.9_rename	MTS-001_bin.20_rename	M_lys__L_e	1	0.015873	1	0.015873
1	minimal	MTS-010_bin.9_rename	MTS-001_bin.20_rename	M_pi_e	1	0.31746	1	0.31746
1	minimal	MTS-010_bin.9_rename	MTS-001_bin.20_rename	M_urea_e	1	0.015873	1	0.015873
1	minimal	MTS-010_bin.9_rename	MTS-001_bin.5_rename	M_4abut_e	0.5	0.031746	1	0.015873
1	minimal	MTS-010_bin.9_rename	MTS-001_bin.5_rename	M_acald_e	0.5	0.031746	1	0.015873
1	minimal	MTS-010_bin.9_rename	MTS-001_bin.5_rename	M_ala__D_e	0.5	0.047619	1	0.0238095
1	minimal	MTS-010_bin.9_rename	MTS-001_bin.5_rename	M_ala__L_e	0.5	0.015873	1	0.00793651
1	minimal	MTS-010_bin.9_rename	MTS-001_bin.5_rename	M_anhgm_e	0.5	0.015873	1	0.00793651
1	minimal	MTS-010_bin.9_rename	MTS-001_bin.5_rename	M_bz_e	0.5	1	1	0.5
1	minimal	MTS-010_bin.9_rename	MTS-001_bin.5_rename	M_cu2_e	0.5	1	1	0.5
1	minimal	MTS-010_bin.9_rename	MTS-001_bin.5_rename	M_glyc3p_e	0.5	0.634921	1	0.31746
1	minimal	MTS-010_bin.9_rename	MTS-001_bin.5_rename	M_gthrd_e	0.5	0.190476	1	0.0952381
1	minimal	MTS-010_bin.9_rename	MTS-001_bin.5_rename	M_gua_e	0.5	0.238095	1	0.119048
1	minimal	MTS-010_bin.9_rename	MTS-001_bin.5_rename	M_lys__L_e	0.5	0.015873	1	0.00793651
1	minimal	MTS-010_bin.9_rename	MTS-001_bin.5_rename	M_phe__L_e	0.5	0.015873	1	0.00793651
1	minimal	MTS-010_bin.9_rename	MTS-001_bin.5_rename	M_pi_e	0.5	0.31746	1	0.15873
1	minimal	MTS-010_bin.9_rename	MTS-001_bin.5_rename	M_ump_e	0.5	0.015873	1	0.00793651
1	minimal	MTS-010_bin.9_rename	MTS-001_bin.5_rename	M_urea_e	0.5	0.015873	1	0.00793651
1	minimal	MTS-010_bin.9_rename	MTS-001_bin.9_rename	M_acald_e	0.5	0.031746	1	0.015873
1	minimal	MTS-010_bin.9_rename	MTS-001_bin.9_rename	M_ala__D_e	0.5	0.047619	1	0.0238095
1	minimal	MTS-010_bin.9_rename	MTS-001_bin.9_rename	M_anhgm_e	0.5	0.015873	1	0.00793651
1	minimal	MTS-010_bin.9_rename	MTS-001_bin.9_rename	M_gthrd_e	0.5	0.190476	1	0.0952381
1	minimal	MTS-010_bin.9_rename	MTS-001_bin.9_rename	M_gua_e	0.5	0.238095	1	0.119048
1	minimal	MTS-010_bin.9_rename	MTS-001_bin.9_rename	M_lys__L_e	0.5	0.015873	1	0.00793651
1	minimal	MTS-010_bin.9_rename	MTS-001_bin.9_rename	M_o2_e	0.5	1	1	0.5
1	minimal	MTS-010_bin.9_rename	MTS-001_bin.9_rename	M_phe__L_e	0.5	0.015873	1	0.00793651
1	minimal	MTS-010_bin.9_rename	MTS-001_bin.9_rename	M_pi_e	0.5	0.31746	1	0.15873
1	minimal	MTS-010_bin.9_rename	MTS-001_bin.9_rename	M_urea_e	0.5	0.015873	1	0.00793651
1	minimal	MTS-010_bin.9_rename	MTS-060_bin.2_rename	M_acald_e	0.5	0.031746	1	0.015873
1	minimal	MTS-010_bin.9_rename	MTS-060_bin.2_rename	M_anhgm_e	0.5	0.015873	1	0.00793651
1	minimal	MTS-010_bin.9_rename	MTS-060_bin.2_rename	M_gua_e	0.5	0.238095	1	0.119048
1	minimal	MTS-010_bin.9_rename	MTS-060_bin.2_rename	M_istfrnB_e	0.5	0.015873	1	0.00793651
1	minimal	MTS-010_bin.9_rename	MTS-060_bin.2_rename	M_o2_e	0.5	1	1	0.5
1	minimal	MTS-010_bin.9_rename	MTS-060_bin.2_rename	M_ptrc_e	0.5	0.253968	1	0.126984
1	minimal	MTS-001_bin.20_rename	MTS-040_bin.3_rename	M_LalaDgluMdapDala_e	1	0.0232558	1	0.0232558
1	minimal	MTS-001_bin.20_rename	MTS-040_bin.3_rename	M_ala__D_e	1	0.0232558	1	0.0232558
1	minimal	MTS-001_bin.20_rename	MTS-040_bin.3_rename	M_alaala_e	1	0.0232558	1	0.0232558
1	minimal	MTS-001_bin.20_rename	MTS-040_bin.3_rename	M_arg__L_e	1	0.0232558	1	0.0232558
1	minimal	MTS-001_bin.20_rename	MTS-040_bin.3_rename	M_asp__L_e	1	0.0232558	1	0.0232558
1	minimal	MTS-001_bin.20_rename	MTS-040_bin.3_rename	M_cellb_e	1	0.0232558	1	0.0232558
1	minimal	MTS-001_bin.20_rename	MTS-040_bin.3_rename	M_cu2_e	1	0.976744	1	0.976744
1	minimal	MTS-001_bin.20_rename	MTS-040_bin.3_rename	M_cys__L_e	1	0.0232558	1	0.0232558
1	minimal	MTS-001_bin.20_rename	MTS-040_bin.3_rename	M_etoh_e	1	0.0232558	1	0.0232558
1	minimal	MTS-001_bin.20_rename	MTS-040_bin.3_rename	M_fe3_e	1	0.837209	1	0.837209
1	minimal	MTS-001_bin.20_rename	MTS-040_bin.3_rename	M_fe3pyovd_kt_e	1	0.139535	1	0.139535
1	minimal	MTS-001_bin.20_rename	MTS-040_bin.3_rename	M_fum_e	1	0.0232558	1	0.0232558
1	minimal	MTS-001_bin.20_rename	MTS-040_bin.3_rename	M_glc__D_e	1	0.0232558	1	0.0232558
1	minimal	MTS-001_bin.20_rename	MTS-040_bin.3_rename	M_glcur1p_e	1	0.0465116	1	0.0465116
1	minimal	MTS-001_bin.20_rename	MTS-040_bin.3_rename	M_gthrd_e	1	0.139535	1	0.139535
1	minimal	MTS-001_bin.20_rename	MTS-040_bin.3_rename	M_nh4_e	1	0.0232558	1	0.0232558
1	minimal	MTS-001_bin.20_rename	MTS-040_bin.3_rename	M_pi_e	1	0.0232558	1	0.0232558
1	minimal	MTS-001_bin.20_rename	MTS-040_bin.3_rename	M_ump_e	1	0.860465	1	0.860465
1	minimal	MTS-001_bin.20_rename	MTS-001_bin.9_rename	M_LalaDgluMdapDala_e	1	0.0232558	1	0.0232558
1	minimal	MTS-001_bin.20_rename	MTS-001_bin.9_rename	M_ala__D_e	1	0.0232558	1	0.0232558
1	minimal	MTS-001_bin.20_rename	MTS-001_bin.9_rename	M_alaala_e	1	0.0232558	1	0.0232558
1	minimal	MTS-001_bin.20_rename	MTS-001_bin.9_rename	M_arg__L_e	1	0.0232558	1	0.0232558
1	minimal	MTS-001_bin.20_rename	MTS-001_bin.9_rename	M_cys__L_e	1	0.0232558	1	0.0232558
1	minimal	MTS-001_bin.20_rename	MTS-001_bin.9_rename	M_etoh_e	1	0.0232558	1	0.0232558
1	minimal	MTS-001_bin.20_rename	MTS-001_bin.9_rename	M_fe3_e	1	0.837209	1	0.837209
1	minimal	MTS-001_bin.20_rename	MTS-001_bin.9_rename	M_fe3pyovd_kt_e	1	0.139535	1	0.139535
1	minimal	MTS-001_bin.20_rename	MTS-001_bin.9_rename	M_g3pg_e	1	0.0232558	1	0.0232558
1	minimal	MTS-001_bin.20_rename	MTS-001_bin.9_rename	M_glc__D_e	1	0.0232558	1	0.0232558
1	minimal	MTS-001_bin.20_rename	MTS-001_bin.9_rename	M_gthrd_e	1	0.139535	1	0.139535
1	minimal	MTS-001_bin.20_rename	MTS-001_bin.9_rename	M_nh4_e	1	0.0232558	1	0.0232558
1	minimal	MTS-001_bin.20_rename	MTS-001_bin.9_rename	M_o2_e	1	0.139535	1	0.139535
1	minimal	MTS-001_bin.20_rename	MTS-001_bin.9_rename	M_pi_e	1	0.0232558	1	0.0232558
1	minimal	MTS-001_bin.21_rename	MTS-010_bin.16_rename	M_fe3_e	0.060241	0.642857	1	0.0387263
1	minimal	MTS-001_bin.21_rename	MTS-010_bin.16_rename	M_pi_e	0.060241	0.642857	1	0.0387263
1	minimal	MTS-001_bin.21_rename	MTS-010_bin.16_rename	M_thr__L_e	0.060241	1	1	0.060241
1	minimal	MTS-001_bin.21_rename	MTS-001_bin.10_rename	M_cu2_e	0.373494	1	1	0.373494
1	minimal	MTS-001_bin.21_rename	MTS-001_bin.10_rename	M_fe3_e	0.373494	0.642857	1	0.240103
1	minimal	MTS-001_bin.21_rename	MTS-001_bin.10_rename	M_o2_e	0.373494	1	1	0.373494
1	minimal	MTS-001_bin.21_rename	MTS-001_bin.10_rename	M_thr__L_e	0.373494	1	1	0.373494
1	minimal	MTS-001_bin.21_rename	MTS-001_bin.11_rename	M_fe3_e	0.0481928	0.642857	1	0.0309811
1	minimal	MTS-001_bin.21_rename	MTS-001_bin.11_rename	M_o2_e	0.0481928	1	1	0.0481928
1	minimal	MTS-001_bin.21_rename	MTS-010_bin.1_rename	M_cu2_e	0.0361446	1	1	0.0361446
1	minimal	MTS-001_bin.21_rename	MTS-010_bin.1_rename	M_fe3_e	0.0361446	0.642857	1	0.0232358
1	minimal	MTS-001_bin.21_rename	MTS-010_bin.1_rename	M_pi_e	0.0361446	0.642857	1	0.0232358
1	minimal	MTS-001_bin.21_rename	MTS-010_bin.1_rename	M_ppap_e	0.0361446	0.357143	1	0.0129088
1	minimal	MTS-001_bin.21_rename	MTS-010_bin.1_rename	M_thr__L_e	0.0361446	1	1	0.0361446
1	minimal	MTS-001_bin.21_rename	MTS-001_bin.13_rename	M_fe3_e	0.0481928	0.642857	1	0.0309811
1	minimal	MTS-001_bin.21_rename	MTS-001_bin.13_rename	M_o2_e	0.0481928	1	1	0.0481928
1	minimal	MTS-001_bin.21_rename	MTS-001_bin.13_rename	M_pi_e	0.0481928	0.642857	1	0.0309811
1	minimal	MTS-001_bin.21_rename	MTS-001_bin.13_rename	M_thr__L_e	0.0481928	1	1	0.0481928
1	minimal	MTS-001_bin.21_rename	MTS-010_bin.8_rename	M_fe3_e	0.313253	0.642857	1	0.201377
1	minimal	MTS-001_bin.21_rename	MTS-010_bin.8_rename	M_o2_e	0.313253	1	1	0.313253
1	minimal	MTS-001_bin.21_rename	MTS-010_bin.8_rename	M_ppap_e	0.313253	0.357143	1	0.111876
1	minimal	MTS-001_bin.21_rename	MTS-040_bin.3_rename	M_cu2_e	0.108434	1	1	0.108434
1	minimal	MTS-001_bin.21_rename	MTS-040_bin.3_rename	M_fe3_e	0.108434	0.642857	1	0.0697074
1	minimal	MTS-001_bin.21_rename	MTS-040_bin.3_rename	M_pi_e	0.108434	0.642857	1	0.0697074
1	minimal	MTS-001_bin.21_rename	MTS-040_bin.3_rename	M_ppap_e	0.108434	0.357143	1	0.0387263
1	minimal	MTS-001_bin.21_rename	MTS-040_bin.3_rename	M_thr__L_e	0.108434	1	1	0.108434
1	minimal	MTS-001_bin.21_rename	MTS-001_bin.16_rename	M_fe3_e	0.060241	0.642857	1	0.0387263
1	minimal	MTS-001_bin.21_rename	MTS-001_bin.16_rename	M_pi_e	0.060241	0.642857	1	0.0387263
1	minimal	MTS-001_bin.21_rename	MTS-090_bin.1_rename	M_fe3_e	0.0361446	0.642857	1	0.0232358
1	minimal	MTS-001_bin.21_rename	MTS-001_bin.18_rename	M_fe3_e	0.301205	0.642857	1	0.193632
1	minimal	MTS-001_bin.21_rename	MTS-001_bin.18_rename	M_o2_e	0.301205	1	1	0.301205
1	minimal	MTS-001_bin.21_rename	MTS-001_bin.18_rename	M_pi_e	0.301205	0.642857	1	0.193632
1	minimal	MTS-001_bin.21_rename	MTS-001_bin.18_rename	M_ppap_e	0.301205	0.357143	1	0.107573
1	minimal	MTS-001_bin.21_rename	MTS-001_bin.19_rename	M_fe3_e	0.0481928	0.642857	1	0.0309811
1	minimal	MTS-001_bin.21_rename	MTS-001_bin.19_rename	M_pi_e	0.0481928	0.642857	1	0.0309811
1	minimal	MTS-001_bin.21_rename	MTS-001_bin.19_rename	M_ppap_e	0.0481928	0.357143	1	0.0172117
1	minimal	MTS-001_bin.21_rename	MTS-010_bin.9_rename	M_fe3_e	0.060241	0.642857	1	0.0387263
1	minimal	MTS-001_bin.21_rename	MTS-010_bin.9_rename	M_pi_e	0.060241	0.642857	1	0.0387263
1	minimal	MTS-001_bin.21_rename	MTS-001_bin.20_rename	M_cu2_e	0.156627	1	1	0.156627
1	minimal	MTS-001_bin.21_rename	MTS-001_bin.20_rename	M_fe3_e	0.156627	0.642857	1	0.100688
1	minimal	MTS-001_bin.21_rename	MTS-001_bin.20_rename	M_pi_e	0.156627	0.642857	1	0.100688
1	minimal	MTS-001_bin.21_rename	MTS-001_bin.20_rename	M_thr__L_e	0.156627	1	1	0.156627
1	minimal	MTS-001_bin.21_rename	MTS-020_bin.6_rename	M_fe3_e	0.0361446	0.642857	1	0.0232358
1	minimal	MTS-001_bin.21_rename	MTS-020_bin.6_rename	M_ppap_e	0.0361446	0.357143	1	0.0129088
1	minimal	MTS-001_bin.21_rename	MTS-020_bin.6_rename	M_thr__L_e	0.0361446	1	1	0.0361446
1	minimal	MTS-001_bin.21_rename	MTS-001_bin.4_rename	M_bz_e	0.156627	1	1	0.156627
1	minimal	MTS-001_bin.21_rename	MTS-001_bin.4_rename	M_fe3_e	0.156627	0.642857	1	0.100688
1	minimal	MTS-001_bin.21_rename	MTS-001_bin.4_rename	M_pi_e	0.156627	0.642857	1	0.100688
1	minimal	MTS-001_bin.21_rename	MTS-001_bin.4_rename	M_ppap_e	0.156627	0.357143	1	0.055938
1	minimal	MTS-001_bin.21_rename	MTS-001_bin.5_rename	M_bz_e	0.771084	1	1	0.771084
1	minimal	MTS-001_bin.21_rename	MTS-001_bin.5_rename	M_cu2_e	0.771084	1	1	0.771084
1	minimal	MTS-001_bin.21_rename	MTS-001_bin.5_rename	M_fe3_e	0.771084	0.642857	1	0.495697
1	minimal	MTS-001_bin.21_rename	MTS-001_bin.5_rename	M_pi_e	0.771084	0.642857	1	0.495697
1	minimal	MTS-001_bin.21_rename	MTS-001_bin.5_rename	M_ppap_e	0.771084	0.357143	1	0.275387
1	minimal	MTS-001_bin.21_rename	MTS-001_bin.5_rename	M_thr__L_e	0.771084	1	1	0.771084
1	minimal	MTS-001_bin.21_rename	MTS-001_bin.6_rename	M_cu2_e	0.0361446	1	1	0.0361446
1	minimal	MTS-001_bin.21_rename	MTS-001_bin.6_rename	M_fe3_e	0.0361446	0.642857	1	0.0232358
1	minimal	MTS-001_bin.21_rename	MTS-001_bin.6_rename	M_pi_e	0.0361446	0.642857	1	0.0232358
1	minimal	MTS-001_bin.21_rename	MTS-001_bin.7_rename	M_fe3_e	0.0361446	0.642857	1	0.0232358
1	minimal	MTS-001_bin.21_rename	MTS-001_bin.7_rename	M_pi_e	0.0361446	0.642857	1	0.0232358
1	minimal	MTS-001_bin.21_rename	MTS-010_bin.15_rename	M_cu2_e	0.0361446	1	1	0.0361446
1	minimal	MTS-001_bin.21_rename	MTS-010_bin.15_rename	M_fe3_e	0.0361446	0.642857	1	0.0232358
1	minimal	MTS-001_bin.21_rename	MTS-001_bin.9_rename	M_fe3_e	0.0481928	0.642857	1	0.0309811
1	minimal	MTS-001_bin.21_rename	MTS-001_bin.9_rename	M_o2_e	0.0481928	1	1	0.0481928
1	minimal	MTS-001_bin.21_rename	MTS-001_bin.9_rename	M_pi_e	0.0481928	0.642857	1	0.0309811
1	minimal	MTS-001_bin.21_rename	MTS-001_bin.9_rename	M_thr__L_e	0.0481928	1	1	0.0481928
1	minimal	MTS-001_bin.21_rename	MTS-010_bin.12_rename	M_fe3_e	0.0361446	0.642857	1	0.0232358
1	minimal	MTS-001_bin.21_rename	MTS-060_bin.2_rename	M_fe3_e	0.0481928	0.642857	1	0.0309811
1	minimal	MTS-001_bin.21_rename	MTS-060_bin.2_rename	M_o2_e	0.0481928	1	1	0.0481928
1	minimal	MTS-020_bin.6_rename	MTS-001_bin.11_rename	M_fe3_e	0.666667	0.25	1	0.166667
1	minimal	MTS-020_bin.6_rename	MTS-001_bin.11_rename	M_fe3pyovd_kt_e	0.666667	0.5	1	0.333333
1	minimal	MTS-020_bin.6_rename	MTS-001_bin.11_rename	M_nh4_e	0.666667	0.125	1	0.0833333
1	minimal	MTS-020_bin.6_rename	MTS-001_bin.11_rename	M_o2_e	0.666667	0.5	1	0.333333
1	minimal	MTS-020_bin.6_rename	MTS-001_bin.11_rename	M_s_e	0.666667	0.125	1	0.0833333
1	minimal	MTS-020_bin.6_rename	MTS-001_bin.13_rename	M_anhgm_e	0.333333	0.25	1	0.0833333
1	minimal	MTS-020_bin.6_rename	MTS-001_bin.13_rename	M_fe3_e	0.333333	0.25	1	0.0833333
1	minimal	MTS-020_bin.6_rename	MTS-001_bin.13_rename	M_fe3pyovd_kt_e	0.333333	0.5	1	0.166667
1	minimal	MTS-020_bin.6_rename	MTS-001_bin.13_rename	M_nh4_e	0.333333	0.125	1	0.0416667
1	minimal	MTS-020_bin.6_rename	MTS-001_bin.13_rename	M_o2_e	0.333333	0.5	1	0.166667
1	minimal	MTS-020_bin.6_rename	MTS-001_bin.13_rename	M_orn_e	0.333333	0.125	1	0.0416667
1	minimal	MTS-020_bin.6_rename	MTS-001_bin.13_rename	M_s_e	0.333333	0.125	1	0.0416667
1	minimal	MTS-020_bin.6_rename	MTS-040_bin.3_rename	M_anhgm_e	0.333333	0.25	1	0.0833333
1	minimal	MTS-020_bin.6_rename	MTS-040_bin.3_rename	M_cellb_e	0.333333	0.25	1	0.0833333
1	minimal	MTS-020_bin.6_rename	MTS-040_bin.3_rename	M_cgly_e	0.333333	0.25	1	0.0833333
1	minimal	MTS-020_bin.6_rename	MTS-040_bin.3_rename	M_cu2_e	0.333333	1	1	0.333333
1	minimal	MTS-020_bin.6_rename	MTS-040_bin.3_rename	M_fe3_e	0.333333	0.25	1	0.0833333
1	minimal	MTS-020_bin.6_rename	MTS-040_bin.3_rename	M_fe3pyovd_kt_e	0.333333	0.5	1	0.166667
1	minimal	MTS-020_bin.6_rename	MTS-040_bin.3_rename	M_gsn_e	0.333333	0.125	1	0.0416667
1	minimal	MTS-020_bin.6_rename	MTS-040_bin.3_rename	M_nh4_e	0.333333	0.125	1	0.0416667
1	minimal	MTS-020_bin.6_rename	MTS-040_bin.3_rename	M_orn_e	0.333333	0.125	1	0.0416667
1	minimal	MTS-020_bin.6_rename	MTS-040_bin.3_rename	M_s_e	0.333333	0.125	1	0.0416667
1	minimal	MTS-020_bin.6_rename	MTS-040_bin.3_rename	M_thymd_e	0.333333	0.25	1	0.0833333
1	minimal	MTS-020_bin.6_rename	MTS-040_bin.3_rename	M_trp__L_e	0.333333	0.125	1	0.0416667
1	minimal	MTS-020_bin.6_rename	MTS-040_bin.3_rename	M_uri_e	0.333333	0.125	1	0.0416667
1	minimal	MTS-020_bin.6_rename	MTS-001_bin.19_rename	M_cellb_e	0.333333	0.25	1	0.0833333
1	minimal	MTS-020_bin.6_rename	MTS-001_bin.19_rename	M_fe3_e	0.333333	0.25	1	0.0833333
1	minimal	MTS-020_bin.6_rename	MTS-001_bin.19_rename	M_fe3pyovd_kt_e	0.333333	0.5	1	0.166667
1	minimal	MTS-020_bin.6_rename	MTS-001_bin.19_rename	M_nh4_e	0.333333	0.125	1	0.0416667
1	minimal	MTS-020_bin.6_rename	MTS-001_bin.19_rename	M_s_e	0.333333	0.125	1	0.0416667
1	minimal	MTS-020_bin.6_rename	MTS-001_bin.20_rename	M_anhgm_e	1	0.25	1	0.25
1	minimal	MTS-020_bin.6_rename	MTS-001_bin.20_rename	M_cellb_e	1	0.25	1	0.25
1	minimal	MTS-020_bin.6_rename	MTS-001_bin.20_rename	M_cgly_e	1	0.25	1	0.25
1	minimal	MTS-020_bin.6_rename	MTS-001_bin.20_rename	M_cu2_e	1	1	1	1
1	minimal	MTS-020_bin.6_rename	MTS-001_bin.20_rename	M_etha_e	1	0.25	1	0.25
1	minimal	MTS-020_bin.6_rename	MTS-001_bin.20_rename	M_fe3_e	1	0.25	1	0.25
1	minimal	MTS-020_bin.6_rename	MTS-001_bin.20_rename	M_fe3pyovd_kt_e	1	0.5	1	0.5
1	minimal	MTS-020_bin.6_rename	MTS-001_bin.20_rename	M_g3pe_e	1	0.25	1	0.25
1	minimal	MTS-020_bin.6_rename	MTS-001_bin.20_rename	M_nh4_e	1	0.125	1	0.125
1	minimal	MTS-020_bin.6_rename	MTS-001_bin.20_rename	M_orn_e	1	0.125	1	0.125
1	minimal	MTS-020_bin.6_rename	MTS-001_bin.20_rename	M_s_e	1	0.125	1	0.125
1	minimal	MTS-020_bin.6_rename	MTS-001_bin.20_rename	M_thymd_e	1	0.25	1	0.25
1	minimal	MTS-020_bin.6_rename	MTS-001_bin.20_rename	M_uri_e	1	0.125	1	0.125
1	minimal	MTS-020_bin.6_rename	MTS-001_bin.5_rename	M_anhgm_e	0.333333	0.25	1	0.0833333
1	minimal	MTS-020_bin.6_rename	MTS-001_bin.5_rename	M_cellb_e	0.333333	0.25	1	0.0833333
1	minimal	MTS-020_bin.6_rename	MTS-001_bin.5_rename	M_cgly_e	0.333333	0.25	1	0.0833333
1	minimal	MTS-020_bin.6_rename	MTS-001_bin.5_rename	M_cu2_e	0.333333	1	1	0.333333
1	minimal	MTS-020_bin.6_rename	MTS-001_bin.5_rename	M_etha_e	0.333333	0.25	1	0.0833333
1	minimal	MTS-020_bin.6_rename	MTS-001_bin.5_rename	M_fe3_e	0.333333	0.25	1	0.0833333
1	minimal	MTS-020_bin.6_rename	MTS-001_bin.5_rename	M_fe3pyovd_kt_e	0.333333	0.5	1	0.166667
1	minimal	MTS-020_bin.6_rename	MTS-001_bin.5_rename	M_g3pe_e	0.333333	0.25	1	0.0833333
1	minimal	MTS-020_bin.6_rename	MTS-001_bin.5_rename	M_g3pg_e	0.333333	0.75	1	0.25
1	minimal	MTS-020_bin.6_rename	MTS-001_bin.5_rename	M_gsn_e	0.333333	0.125	1	0.0416667
1	minimal	MTS-020_bin.6_rename	MTS-001_bin.5_rename	M_nh4_e	0.333333	0.125	1	0.0416667
1	minimal	MTS-020_bin.6_rename	MTS-001_bin.5_rename	M_orn_e	0.333333	0.125	1	0.0416667
1	minimal	MTS-020_bin.6_rename	MTS-001_bin.5_rename	M_s_e	0.333333	0.125	1	0.0416667
1	minimal	MTS-020_bin.6_rename	MTS-001_bin.5_rename	M_thymd_e	0.333333	0.25	1	0.0833333
1	minimal	MTS-020_bin.6_rename	MTS-001_bin.5_rename	M_trp__L_e	0.333333	0.125	1	0.0416667
1	minimal	MTS-020_bin.6_rename	MTS-001_bin.5_rename	M_uri_e	0.333333	0.125	1	0.0416667
1	minimal	MTS-001_bin.4_rename	MTS-040_bin.3_rename	M_cu2_e	0.5	1	1	0.5
1	minimal	MTS-001_bin.4_rename	MTS-040_bin.3_rename	M_gthrd_e	0.5	1	1	0.5
1	minimal	MTS-001_bin.4_rename	MTS-001_bin.20_rename	M_cu2_e	1	1	1	1
1	minimal	MTS-001_bin.4_rename	MTS-001_bin.20_rename	M_gthrd_e	1	1	1	1
1	minimal	MTS-001_bin.4_rename	MTS-001_bin.5_rename	M_cu2_e	0.5	1	1	0.5
1	minimal	MTS-001_bin.4_rename	MTS-001_bin.5_rename	M_g3pg_e	0.5	1	1	0.5
1	minimal	MTS-001_bin.4_rename	MTS-001_bin.5_rename	M_gthrd_e	0.5	1	1	0.5
1	minimal	MTS-001_bin.4_rename	MTS-001_bin.9_rename	M_g3pg_e	1	1	1	1
1	minimal	MTS-001_bin.4_rename	MTS-001_bin.9_rename	M_gthrd_e	1	1	1	1
1	minimal	MTS-001_bin.4_rename	MTS-001_bin.9_rename	M_o2_e	1	1	1	1
1	minimal	MTS-001_bin.5_rename	MTS-001_bin.13_rename	M_o2_e	1	1	1	1
1	minimal	MTS-001_bin.5_rename	MTS-001_bin.20_rename	M_cu2_e	1	1	1	1
1	minimal	MTS-001_bin.5_rename	MTS-001_bin.20_rename	M_istfrnB_e	1	1	1	1
1	minimal	MTS-001_bin.6_rename	MTS-001_bin.13_rename	M_glyc3p_e	1	1	1	1
1	minimal	MTS-001_bin.6_rename	MTS-001_bin.13_rename	M_o2_e	1	1	1	1
1	minimal	MTS-001_bin.6_rename	MTS-040_bin.3_rename	M_cu2_e	1	1	1	1
1	minimal	MTS-001_bin.6_rename	MTS-001_bin.20_rename	M_cu2_e	1	1	1	1
1	minimal	MTS-001_bin.6_rename	MTS-001_bin.20_rename	M_glyc3p_e	1	1	1	1
1	minimal	MTS-001_bin.7_rename	MTS-001_bin.20_rename	M_cgly_e	1	0.181818	1	0.181818
1	minimal	MTS-001_bin.7_rename	MTS-001_bin.20_rename	M_cu2_e	1	1	1	1
1	minimal	MTS-001_bin.7_rename	MTS-001_bin.20_rename	M_cys__L_e	1	0.181818	1	0.181818
1	minimal	MTS-001_bin.7_rename	MTS-001_bin.20_rename	M_fe3_e	1	0.454545	1	0.454545
1	minimal	MTS-001_bin.7_rename	MTS-001_bin.20_rename	M_gthrd_e	1	0.181818	1	0.181818
1	minimal	MTS-001_bin.7_rename	MTS-001_bin.20_rename	M_h2s_e	1	0.181818	1	0.181818
1	minimal	MTS-001_bin.7_rename	MTS-001_bin.20_rename	M_s_e	1	0.181818	1	0.181818
1	minimal	MTS-001_bin.7_rename	MTS-001_bin.5_rename	M_bz_e	1	1	1	1
1	minimal	MTS-001_bin.7_rename	MTS-001_bin.5_rename	M_cgly_e	1	0.181818	1	0.181818
1	minimal	MTS-001_bin.7_rename	MTS-001_bin.5_rename	M_cu2_e	1	1	1	1
1	minimal	MTS-001_bin.7_rename	MTS-001_bin.5_rename	M_cys__L_e	1	0.181818	1	0.181818
1	minimal	MTS-001_bin.7_rename	MTS-001_bin.5_rename	M_fe3_e	1	0.454545	1	0.454545
1	minimal	MTS-001_bin.7_rename	MTS-001_bin.5_rename	M_g3pg_e	1	1	1	1
1	minimal	MTS-001_bin.7_rename	MTS-001_bin.5_rename	M_gthrd_e	1	0.181818	1	0.181818
1	minimal	MTS-001_bin.7_rename	MTS-001_bin.5_rename	M_h2s_e	1	0.181818	1	0.181818
1	minimal	MTS-001_bin.7_rename	MTS-001_bin.5_rename	M_s_e	1	0.181818	1	0.181818
1	minimal	MTS-001_bin.7_rename	MTS-001_bin.9_rename	M_cgly_e	1	0.181818	1	0.181818
1	minimal	MTS-001_bin.7_rename	MTS-001_bin.9_rename	M_cys__L_e	1	0.181818	1	0.181818
1	minimal	MTS-001_bin.7_rename	MTS-001_bin.9_rename	M_fe3_e	1	0.454545	1	0.454545
1	minimal	MTS-001_bin.7_rename	MTS-001_bin.9_rename	M_g3pg_e	1	1	1	1
1	minimal	MTS-001_bin.7_rename	MTS-001_bin.9_rename	M_gthrd_e	1	0.181818	1	0.181818
1	minimal	MTS-001_bin.7_rename	MTS-001_bin.9_rename	M_h2s_e	1	0.181818	1	0.181818
1	minimal	MTS-001_bin.7_rename	MTS-001_bin.9_rename	M_o2_e	1	1	1	1
1	minimal	MTS-001_bin.7_rename	MTS-001_bin.9_rename	M_s_e	1	0.181818	1	0.181818
1	minimal	MTS-010_bin.15_rename	MTS-040_bin.3_rename	M_cu2_e	0.333333	1	1	0.333333
1	minimal	MTS-010_bin.15_rename	MTS-040_bin.3_rename	M_fe3_e	0.333333	0.5	1	0.166667
1	minimal	MTS-010_bin.15_rename	MTS-040_bin.3_rename	M_fe3pyovd_kt_e	0.333333	0.5	1	0.166667
1	minimal	MTS-010_bin.15_rename	MTS-001_bin.19_rename	M_fe3_e	0.333333	0.5	1	0.166667
1	minimal	MTS-010_bin.15_rename	MTS-001_bin.19_rename	M_fe3pyovd_kt_e	0.333333	0.5	1	0.166667
1	minimal	MTS-010_bin.15_rename	MTS-001_bin.20_rename	M_cu2_e	1	1	1	1
1	minimal	MTS-010_bin.15_rename	MTS-001_bin.20_rename	M_fe3_e	1	0.5	1	0.5
1	minimal	MTS-010_bin.15_rename	MTS-001_bin.20_rename	M_fe3pyovd_kt_e	1	0.5	1	0.5
1	minimal	MTS-010_bin.15_rename	MTS-001_bin.5_rename	M_bz_e	0.333333	1	1	0.333333
1	minimal	MTS-010_bin.15_rename	MTS-001_bin.5_rename	M_cu2_e	0.333333	1	1	0.333333
1	minimal	MTS-010_bin.15_rename	MTS-001_bin.5_rename	M_fe3_e	0.333333	0.5	1	0.166667
1	minimal	MTS-010_bin.15_rename	MTS-001_bin.5_rename	M_fe3pyovd_kt_e	0.333333	0.5	1	0.166667
1	minimal	MTS-010_bin.15_rename	MTS-001_bin.5_rename	M_g3pg_e	0.333333	1	1	0.333333
1	minimal	MTS-010_bin.15_rename	MTS-001_bin.9_rename	M_fe3_e	1	0.5	1	0.5
1	minimal	MTS-010_bin.15_rename	MTS-001_bin.9_rename	M_fe3pyovd_kt_e	1	0.5	1	0.5
1	minimal	MTS-010_bin.15_rename	MTS-001_bin.9_rename	M_g3pg_e	1	1	1	1
1	minimal	MTS-001_bin.9_rename	MTS-040_bin.3_rename	M_cu2_e	1	1	1	1
1	minimal	MTS-001_bin.9_rename	MTS-040_bin.3_rename	M_gua_e	1	1	1	1
1	minimal	MTS-001_bin.9_rename	MTS-001_bin.20_rename	M_cu2_e	1	1	1	1
1	minimal	MTS-001_bin.9_rename	MTS-001_bin.20_rename	M_glyc3p_e	1	1	1	1
1	minimal	MTS-001_bin.9_rename	MTS-001_bin.20_rename	M_gua_e	1	1	1	1
1	minimal	MTS-001_bin.9_rename	MTS-001_bin.20_rename	M_istfrnB_e	1	1	1	1
1	minimal	MTS-010_bin.12_rename	MTS-001_bin.20_rename	M_cu2_e	1	1	1	1
1	minimal	MTS-010_bin.12_rename	MTS-001_bin.20_rename	M_cys__L_e	1	1	1	1
1	minimal	MTS-010_bin.12_rename	MTS-001_bin.20_rename	M_istfrnB_e	1	1	1	1
1	minimal	MTS-010_bin.12_rename	MTS-001_bin.20_rename	M_pi_e	1	1	1	1
1	minimal	MTS-010_bin.12_rename	MTS-001_bin.20_rename	M_thymd_e	1	1	1	1
1	minimal	MTS-010_bin.12_rename	MTS-001_bin.5_rename	M_bz_e	1	1	1	1
1	minimal	MTS-010_bin.12_rename	MTS-001_bin.5_rename	M_cu2_e	1	1	1	1
1	minimal	MTS-010_bin.12_rename	MTS-001_bin.5_rename	M_cys__L_e	1	1	1	1
1	minimal	MTS-010_bin.12_rename	MTS-001_bin.5_rename	M_pi_e	1	1	1	1
1	minimal	MTS-010_bin.12_rename	MTS-001_bin.5_rename	M_thymd_e	1	1	1	1
1	minimal	MTS-010_bin.12_rename	MTS-001_bin.9_rename	M_cys__L_e	1	1	1	1
1	minimal	MTS-010_bin.12_rename	MTS-001_bin.9_rename	M_o2_e	1	1	1	1
1	minimal	MTS-010_bin.12_rename	MTS-001_bin.9_rename	M_pi_e	1	1	1	1
1	minimal	MTS-060_bin.2_rename	MTS-040_bin.3_rename	M_cgly_e	1	0.3	1	0.3
1	minimal	MTS-060_bin.2_rename	MTS-040_bin.3_rename	M_cu2_e	1	1	1	1
1	minimal	MTS-060_bin.2_rename	MTS-040_bin.3_rename	M_gthrd_e	1	0.7	1	0.7
1	minimal	MTS-060_bin.2_rename	MTS-040_bin.3_rename	M_pi_e	1	1	1	1
1	minimal	MTS-060_bin.2_rename	MTS-040_bin.3_rename	M_thymd_e	1	0.1	1	0.1
1	minimal	MTS-060_bin.2_rename	MTS-001_bin.20_rename	M_cgly_e	1	0.3	1	0.3
1	minimal	MTS-060_bin.2_rename	MTS-001_bin.20_rename	M_cu2_e	1	1	1	1
1	minimal	MTS-060_bin.2_rename	MTS-001_bin.20_rename	M_glcur_e	1	0.4	1	0.4
1	minimal	MTS-060_bin.2_rename	MTS-001_bin.20_rename	M_gthrd_e	1	0.7	1	0.7
1	minimal	MTS-060_bin.2_rename	MTS-001_bin.20_rename	M_ile__L_e	1	0.1	1	0.1
1	minimal	MTS-060_bin.2_rename	MTS-001_bin.20_rename	M_istfrnA_e	1	0.7	1	0.7
1	minimal	MTS-060_bin.2_rename	MTS-001_bin.20_rename	M_istfrnB_e	1	0.3	1	0.3
1	minimal	MTS-060_bin.2_rename	MTS-001_bin.20_rename	M_pi_e	1	1	1	1
1	minimal	MTS-060_bin.2_rename	MTS-001_bin.20_rename	M_thymd_e	1	0.1	1	0.1
10	minimal	MTS-010_bin.16_rename	MTS-001_bin.10_rename	M_LalaDgluMdap_e	0.5	0.02	1	0.01
10	minimal	MTS-010_bin.16_rename	MTS-001_bin.10_rename	M_acald_e	0.5	0.01	1	0.005
10	minimal	MTS-010_bin.16_rename	MTS-001_bin.10_rename	M_anhgm_e	0.5	0.02	1	0.01
10	minimal	MTS-010_bin.16_rename	MTS-001_bin.10_rename	M_arg__L_e	0.5	0.03	1	0.015
10	minimal	MTS-010_bin.16_rename	MTS-001_bin.10_rename	M_cu2_e	0.5	1	1	0.5
10	minimal	MTS-010_bin.16_rename	MTS-001_bin.10_rename	M_cys__L_e	0.5	0.01	1	0.005
10	minimal	MTS-010_bin.16_rename	MTS-001_bin.10_rename	M_fald_e	0.5	0.01	1	0.005
10	minimal	MTS-010_bin.16_rename	MTS-001_bin.10_rename	M_fe2_e	0.5	0.03	1	0.015
10	minimal	MTS-010_bin.16_rename	MTS-001_bin.10_rename	M_o2_e	0.5	1	1	0.5
10	minimal	MTS-010_bin.16_rename	MTS-001_bin.10_rename	M_orn_e	0.5	0.36	1	0.18
10	minimal	MTS-010_bin.16_rename	MTS-010_bin.8_rename	M_acald_e	1	0.01	1	0.01
10	minimal	MTS-010_bin.16_rename	MTS-010_bin.8_rename	M_anhgm_e	1	0.02	1	0.02
10	minimal	MTS-010_bin.16_rename	MTS-010_bin.8_rename	M_fe2_e	1	0.03	1	0.03
10	minimal	MTS-010_bin.16_rename	MTS-010_bin.8_rename	M_glyc3p_e	1	0.01	1	0.01
10	minimal	MTS-010_bin.16_rename	MTS-010_bin.8_rename	M_o2_e	1	1	1	1
10	minimal	MTS-010_bin.16_rename	MTS-010_bin.8_rename	M_orn_e	1	0.36	1	0.36
10	minimal	MTS-010_bin.16_rename	MTS-090_bin.1_rename	M_acald_e	0.5	0.01	1	0.005
10	minimal	MTS-010_bin.16_rename	MTS-090_bin.1_rename	M_alaala_e	0.5	0.45	1	0.225
10	minimal	MTS-010_bin.16_rename	MTS-090_bin.1_rename	M_anhgm_e	0.5	0.02	1	0.01
10	minimal	MTS-010_bin.16_rename	MTS-090_bin.1_rename	M_arg__L_e	0.5	0.03	1	0.015
10	minimal	MTS-010_bin.16_rename	MTS-090_bin.1_rename	M_fald_e	0.5	0.01	1	0.005
10	minimal	MTS-010_bin.16_rename	MTS-090_bin.1_rename	M_fe2_e	0.5	0.03	1	0.015
10	minimal	MTS-010_bin.16_rename	MTS-090_bin.1_rename	M_nac_e	0.5	0.01	1	0.005
10	minimal	MTS-010_bin.16_rename	MTS-090_bin.1_rename	M_orn_e	0.5	0.36	1	0.18
10	minimal	MTS-001_bin.10_rename	MTS-040_bin.3_rename	M_4abut_e	0.166667	0.16	1	0.0266667
10	minimal	MTS-001_bin.10_rename	MTS-040_bin.3_rename	M_agm_e	0.166667	0.01	1	0.00166667
10	minimal	MTS-001_bin.10_rename	MTS-040_bin.3_rename	M_anhgm_e	0.166667	0.01	1	0.00166667
10	minimal	MTS-001_bin.10_rename	MTS-040_bin.3_rename	M_arg__L_e	0.166667	0.42	1	0.07
10	minimal	MTS-001_bin.10_rename	MTS-040_bin.3_rename	M_cellb_e	0.166667	0.2	1	0.0333333
10	minimal	MTS-001_bin.10_rename	MTS-040_bin.3_rename	M_cgly_e	0.166667	0.02	1	0.00333333
10	minimal	MTS-001_bin.10_rename	MTS-040_bin.3_rename	M_cu2_e	0.166667	0.98	1	0.163333
10	minimal	MTS-001_bin.10_rename	MTS-040_bin.3_rename	M_dha_e	0.166667	0.39	1	0.065
10	minimal	MTS-001_bin.10_rename	MTS-040_bin.3_rename	M_fe2_e	0.166667	0.22	1	0.0366667
10	minimal	MTS-001_bin.10_rename	MTS-040_bin.3_rename	M_fe3_e	0.166667	0.39	1	0.065
10	minimal	MTS-001_bin.10_rename	MTS-040_bin.3_rename	M_fe3pyovd_kt_e	0.166667	0.01	1	0.00166667
10	minimal	MTS-001_bin.10_rename	MTS-040_bin.3_rename	M_glc__D_e	0.166667	0.03	1	0.005
10	minimal	MTS-001_bin.10_rename	MTS-040_bin.3_rename	M_glu__L_e	0.166667	0.01	1	0.00166667
10	minimal	MTS-001_bin.10_rename	MTS-040_bin.3_rename	M_glyald_e	0.166667	0.01	1	0.00166667
10	minimal	MTS-001_bin.10_rename	MTS-040_bin.3_rename	M_gsn_e	0.166667	0.11	1	0.0183333
10	minimal	MTS-001_bin.10_rename	MTS-040_bin.3_rename	M_gthrd_e	0.166667	0.12	1	0.02
10	minimal	MTS-001_bin.10_rename	MTS-040_bin.3_rename	M_gua_e	0.166667	0.04	1	0.00666667
10	minimal	MTS-001_bin.10_rename	MTS-040_bin.3_rename	M_h2o_e	0.166667	0.01	1	0.00166667
10	minimal	MTS-001_bin.10_rename	MTS-040_bin.3_rename	M_h_e	0.166667	0.02	1	0.00333333
10	minimal	MTS-001_bin.10_rename	MTS-040_bin.3_rename	M_ins_e	0.166667	0.01	1	0.00166667
10	minimal	MTS-001_bin.10_rename	MTS-040_bin.3_rename	M_orn_e	0.166667	0.27	1	0.045
10	minimal	MTS-001_bin.10_rename	MTS-040_bin.3_rename	M_pi_e	0.166667	1	1	0.166667
10	minimal	MTS-001_bin.10_rename	MTS-001_bin.16_rename	M_arg__L_e	0.166667	0.42	1	0.07
10	minimal	MTS-001_bin.10_rename	MTS-001_bin.16_rename	M_cellb_e	0.166667	0.2	1	0.0333333
10	minimal	MTS-001_bin.10_rename	MTS-001_bin.16_rename	M_cgly_e	0.166667	0.02	1	0.00333333
10	minimal	MTS-001_bin.10_rename	MTS-001_bin.16_rename	M_fe2_e	0.166667	0.22	1	0.0366667
10	minimal	MTS-001_bin.10_rename	MTS-001_bin.16_rename	M_fe3_e	0.166667	0.39	1	0.065
10	minimal	MTS-001_bin.10_rename	MTS-001_bin.16_rename	M_fe3pyovd_kt_e	0.166667	0.01	1	0.00166667
10	minimal	MTS-001_bin.10_rename	MTS-001_bin.16_rename	M_glc__D_e	0.166667	0.03	1	0.005
10	minimal	MTS-001_bin.10_rename	MTS-001_bin.16_rename	M_glu__L_e	0.166667	0.01	1	0.00166667
10	minimal	MTS-001_bin.10_rename	MTS-001_bin.16_rename	M_gthrd_e	0.166667	0.12	1	0.02
10	minimal	MTS-001_bin.10_rename	MTS-001_bin.16_rename	M_gua_e	0.166667	0.04	1	0.00666667
10	minimal	MTS-001_bin.10_rename	MTS-001_bin.16_rename	M_h2o_e	0.166667	0.01	1	0.00166667
10	minimal	MTS-001_bin.10_rename	MTS-001_bin.16_rename	M_h_e	0.166667	0.02	1	0.00333333
10	minimal	MTS-001_bin.10_rename	MTS-001_bin.16_rename	M_orn_e	0.166667	0.27	1	0.045
10	minimal	MTS-001_bin.10_rename	MTS-001_bin.16_rename	M_pi_e	0.166667	1	1	0.166667
10	minimal	MTS-001_bin.10_rename	MTS-001_bin.16_rename	M_uri_e	0.166667	0.01	1	0.00166667
10	minimal	MTS-001_bin.10_rename	MTS-001_bin.20_rename	M_4abut_e	0.166667	0.16	1	0.0266667
10	minimal	MTS-001_bin.10_rename	MTS-001_bin.20_rename	M_agm_e	0.166667	0.01	1	0.00166667
10	minimal	MTS-001_bin.10_rename	MTS-001_bin.20_rename	M_anhgm_e	0.166667	0.01	1	0.00166667
10	minimal	MTS-001_bin.10_rename	MTS-001_bin.20_rename	M_arg__L_e	0.166667	0.42	1	0.07
10	minimal	MTS-001_bin.10_rename	MTS-001_bin.20_rename	M_cellb_e	0.166667	0.2	1	0.0333333
10	minimal	MTS-001_bin.10_rename	MTS-001_bin.20_rename	M_cgly_e	0.166667	0.02	1	0.00333333
10	minimal	MTS-001_bin.10_rename	MTS-001_bin.20_rename	M_cu2_e	0.166667	0.98	1	0.163333
10	minimal	MTS-001_bin.10_rename	MTS-001_bin.20_rename	M_fe2_e	0.166667	0.22	1	0.0366667
10	minimal	MTS-001_bin.10_rename	MTS-001_bin.20_rename	M_fe3_e	0.166667	0.39	1	0.065
10	minimal	MTS-001_bin.10_rename	MTS-001_bin.20_rename	M_fe3pyovd_kt_e	0.166667	0.01	1	0.00166667
10	minimal	MTS-001_bin.10_rename	MTS-001_bin.20_rename	M_glc__D_e	0.166667	0.03	1	0.005
10	minimal	MTS-001_bin.10_rename	MTS-001_bin.20_rename	M_glu__L_e	0.166667	0.01	1	0.00166667
10	minimal	MTS-001_bin.10_rename	MTS-001_bin.20_rename	M_glyald_e	0.166667	0.01	1	0.00166667
10	minimal	MTS-001_bin.10_rename	MTS-001_bin.20_rename	M_gthrd_e	0.166667	0.12	1	0.02
10	minimal	MTS-001_bin.10_rename	MTS-001_bin.20_rename	M_gua_e	0.166667	0.04	1	0.00666667
10	minimal	MTS-001_bin.10_rename	MTS-001_bin.20_rename	M_h2o_e	0.166667	0.01	1	0.00166667
10	minimal	MTS-001_bin.10_rename	MTS-001_bin.20_rename	M_h_e	0.166667	0.02	1	0.00333333
10	minimal	MTS-001_bin.10_rename	MTS-001_bin.20_rename	M_orn_e	0.166667	0.27	1	0.045
10	minimal	MTS-001_bin.10_rename	MTS-001_bin.20_rename	M_pi_e	0.166667	1	1	0.166667
10	minimal	MTS-001_bin.10_rename	MTS-001_bin.20_rename	M_uri_e	0.166667	0.01	1	0.00166667
10	minimal	MTS-001_bin.10_rename	MTS-001_bin.5_rename	M_4abut_e	0.166667	0.16	1	0.0266667
10	minimal	MTS-001_bin.10_rename	MTS-001_bin.5_rename	M_agm_e	0.166667	0.01	1	0.00166667
10	minimal	MTS-001_bin.10_rename	MTS-001_bin.5_rename	M_anhgm_e	0.166667	0.01	1	0.00166667
10	minimal	MTS-001_bin.10_rename	MTS-001_bin.5_rename	M_arg__L_e	0.166667	0.42	1	0.07
10	minimal	MTS-001_bin.10_rename	MTS-001_bin.5_rename	M_bz_e	0.166667	1	1	0.166667
10	minimal	MTS-001_bin.10_rename	MTS-001_bin.5_rename	M_cellb_e	0.166667	0.2	1	0.0333333
10	minimal	MTS-001_bin.10_rename	MTS-001_bin.5_rename	M_cgly_e	0.166667	0.02	1	0.00333333
10	minimal	MTS-001_bin.10_rename	MTS-001_bin.5_rename	M_cu2_e	0.166667	0.98	1	0.163333
10	minimal	MTS-001_bin.10_rename	MTS-001_bin.5_rename	M_dha_e	0.166667	0.39	1	0.065
10	minimal	MTS-001_bin.10_rename	MTS-001_bin.5_rename	M_fe2_e	0.166667	0.22	1	0.0366667
10	minimal	MTS-001_bin.10_rename	MTS-001_bin.5_rename	M_fe3_e	0.166667	0.39	1	0.065
10	minimal	MTS-001_bin.10_rename	MTS-001_bin.5_rename	M_fe3pyovd_kt_e	0.166667	0.01	1	0.00166667
10	minimal	MTS-001_bin.10_rename	MTS-001_bin.5_rename	M_glc__D_e	0.166667	0.03	1	0.005
10	minimal	MTS-001_bin.10_rename	MTS-001_bin.5_rename	M_glu__L_e	0.166667	0.01	1	0.00166667
10	minimal	MTS-001_bin.10_rename	MTS-001_bin.5_rename	M_glyald_e	0.166667	0.01	1	0.00166667
10	minimal	MTS-001_bin.10_rename	MTS-001_bin.5_rename	M_gsn_e	0.166667	0.11	1	0.0183333
10	minimal	MTS-001_bin.10_rename	MTS-001_bin.5_rename	M_gthrd_e	0.166667	0.12	1	0.02
10	minimal	MTS-001_bin.10_rename	MTS-001_bin.5_rename	M_gua_e	0.166667	0.04	1	0.00666667
10	minimal	MTS-001_bin.10_rename	MTS-001_bin.5_rename	M_h2o_e	0.166667	0.01	1	0.00166667
10	minimal	MTS-001_bin.10_rename	MTS-001_bin.5_rename	M_h_e	0.166667	0.02	1	0.00333333
10	minimal	MTS-001_bin.10_rename	MTS-001_bin.5_rename	M_ins_e	0.166667	0.01	1	0.00166667
10	minimal	MTS-001_bin.10_rename	MTS-001_bin.5_rename	M_orn_e	0.166667	0.27	1	0.045
10	minimal	MTS-001_bin.10_rename	MTS-001_bin.5_rename	M_pi_e	0.166667	1	1	0.166667
10	minimal	MTS-001_bin.10_rename	MTS-001_bin.5_rename	M_uri_e	0.166667	0.01	1	0.00166667
10	minimal	MTS-001_bin.10_rename	MTS-010_bin.15_rename	M_anhgm_e	0.166667	0.01	1	0.00166667
10	minimal	MTS-001_bin.10_rename	MTS-010_bin.15_rename	M_arg__L_e	0.166667	0.42	1	0.07
10	minimal	MTS-001_bin.10_rename	MTS-010_bin.15_rename	M_cu2_e	0.166667	0.98	1	0.163333
10	minimal	MTS-001_bin.10_rename	MTS-010_bin.15_rename	M_fe2_e	0.166667	0.22	1	0.0366667
10	minimal	MTS-001_bin.10_rename	MTS-010_bin.15_rename	M_fe3_e	0.166667	0.39	1	0.065
10	minimal	MTS-001_bin.10_rename	MTS-010_bin.15_rename	M_fe3pyovd_kt_e	0.166667	0.01	1	0.00166667
10	minimal	MTS-001_bin.10_rename	MTS-010_bin.15_rename	M_glc__D_e	0.166667	0.03	1	0.005
10	minimal	MTS-001_bin.10_rename	MTS-010_bin.15_rename	M_gua_e	0.166667	0.04	1	0.00666667
10	minimal	MTS-001_bin.10_rename	MTS-010_bin.15_rename	M_h2o_e	0.166667	0.01	1	0.00166667
10	minimal	MTS-001_bin.10_rename	MTS-010_bin.15_rename	M_h_e	0.166667	0.02	1	0.00333333
10	minimal	MTS-001_bin.10_rename	MTS-010_bin.15_rename	M_orn_e	0.166667	0.27	1	0.045
10	minimal	MTS-001_bin.10_rename	MTS-010_bin.15_rename	M_pi_e	0.166667	1	1	0.166667
10	minimal	MTS-001_bin.10_rename	MTS-010_bin.15_rename	M_uri_e	0.166667	0.01	1	0.00166667
10	minimal	MTS-001_bin.10_rename	MTS-010_bin.11_rename	M_cu2_e	0.166667	0.98	1	0.163333
10	minimal	MTS-001_bin.10_rename	MTS-010_bin.11_rename	M_fe2_e	0.166667	0.22	1	0.0366667
10	minimal	MTS-001_bin.10_rename	MTS-010_bin.11_rename	M_fe3_e	0.166667	0.39	1	0.065
10	minimal	MTS-001_bin.10_rename	MTS-010_bin.11_rename	M_fe3pyovd_kt_e	0.166667	0.01	1	0.00166667
10	minimal	MTS-001_bin.10_rename	MTS-010_bin.11_rename	M_glc__D_e	0.166667	0.03	1	0.005
10	minimal	MTS-001_bin.10_rename	MTS-010_bin.11_rename	M_gua_e	0.166667	0.04	1	0.00666667
10	minimal	MTS-001_bin.10_rename	MTS-010_bin.11_rename	M_h2o_e	0.166667	0.01	1	0.00166667
10	minimal	MTS-001_bin.10_rename	MTS-010_bin.11_rename	M_h_e	0.166667	0.02	1	0.00333333
10	minimal	MTS-001_bin.10_rename	MTS-010_bin.11_rename	M_ins_e	0.166667	0.01	1	0.00166667
10	minimal	MTS-001_bin.10_rename	MTS-010_bin.11_rename	M_lcts_e	0.166667	0.03	1	0.005
10	minimal	MTS-001_bin.10_rename	MTS-010_bin.11_rename	M_pi_e	0.166667	1	1	0.166667
10	minimal	MTS-001_bin.10_rename	MTS-010_bin.11_rename	M_uri_e	0.166667	0.01	1	0.00166667
10	minimal	MTS-001_bin.11_rename	MTS-010_bin.16_rename	M_4abut_e	0.0722892	0.0235294	1	0.00170092
10	minimal	MTS-001_bin.11_rename	MTS-010_bin.16_rename	M_cgly_e	0.0722892	0.0352941	1	0.00255138
10	minimal	MTS-001_bin.11_rename	MTS-010_bin.16_rename	M_etoh_e	0.0722892	0.0235294	1	0.00170092
10	minimal	MTS-001_bin.11_rename	MTS-010_bin.16_rename	M_fe2_e	0.0722892	0.611765	1	0.044224
10	minimal	MTS-001_bin.11_rename	MTS-010_bin.16_rename	M_fe3_e	0.0722892	0.247059	1	0.0178597
10	minimal	MTS-001_bin.11_rename	MTS-010_bin.16_rename	M_g3pe_e	0.0722892	0.941176	1	0.0680369
10	minimal	MTS-001_bin.11_rename	MTS-010_bin.16_rename	M_gthrd_e	0.0722892	0.0117647	1	0.000850461
10	minimal	MTS-001_bin.11_rename	MTS-010_bin.16_rename	M_h2s_e	0.0722892	0.423529	1	0.0306166
10	minimal	MTS-001_bin.11_rename	MTS-010_bin.16_rename	M_pi_e	0.0722892	0.0588235	1	0.0042523
10	minimal	MTS-001_bin.11_rename	MTS-001_bin.10_rename	M_4abut_e	0.542169	0.0235294	1	0.0127569
10	minimal	MTS-001_bin.11_rename	MTS-001_bin.10_rename	M_cu2_e	0.542169	1	1	0.542169
10	minimal	MTS-001_bin.11_rename	MTS-001_bin.10_rename	M_etoh_e	0.542169	0.0235294	1	0.0127569
10	minimal	MTS-001_bin.11_rename	MTS-001_bin.10_rename	M_fe2_e	0.542169	0.611765	1	0.33168
10	minimal	MTS-001_bin.11_rename	MTS-001_bin.10_rename	M_fe3_e	0.542169	0.247059	1	0.133948
10	minimal	MTS-001_bin.11_rename	MTS-001_bin.10_rename	M_h2s_e	0.542169	0.423529	1	0.229624
10	minimal	MTS-001_bin.11_rename	MTS-001_bin.10_rename	M_o2_e	0.542169	1	1	0.542169
10	minimal	MTS-001_bin.11_rename	MTS-010_bin.1_rename	M_agm_e	0.0240964	0.0235294	1	0.000566974
10	minimal	MTS-001_bin.11_rename	MTS-010_bin.1_rename	M_cgly_e	0.0240964	0.0352941	1	0.000850461
10	minimal	MTS-001_bin.11_rename	MTS-010_bin.1_rename	M_cu2_e	0.0240964	1	1	0.0240964
10	minimal	MTS-001_bin.11_rename	MTS-010_bin.1_rename	M_etoh_e	0.0240964	0.0235294	1	0.000566974
10	minimal	MTS-001_bin.11_rename	MTS-010_bin.1_rename	M_fe2_e	0.0240964	0.611765	1	0.0147413
10	minimal	MTS-001_bin.11_rename	MTS-010_bin.1_rename	M_fe3_e	0.0240964	0.247059	1	0.00595322
10	minimal	MTS-001_bin.11_rename	MTS-010_bin.1_rename	M_g3pe_e	0.0240964	0.941176	1	0.022679
10	minimal	MTS-001_bin.11_rename	MTS-010_bin.1_rename	M_gthrd_e	0.0240964	0.0117647	1	0.000283487
10	minimal	MTS-001_bin.11_rename	MTS-010_bin.1_rename	M_h2s_e	0.0240964	0.423529	1	0.0102055
10	minimal	MTS-001_bin.11_rename	MTS-010_bin.1_rename	M_met__L_e	0.0240964	0.117647	1	0.00283487
10	minimal	MTS-001_bin.11_rename	MTS-010_bin.1_rename	M_pi_e	0.0240964	0.0588235	1	0.00141743
10	minimal	MTS-001_bin.11_rename	MTS-001_bin.13_rename	M_etoh_e	0.0240964	0.0235294	1	0.000566974
10	minimal	MTS-001_bin.11_rename	MTS-001_bin.13_rename	M_fe2_e	0.0240964	0.611765	1	0.0147413
10	minimal	MTS-001_bin.11_rename	MTS-001_bin.13_rename	M_fe3_e	0.0240964	0.247059	1	0.00595322
10	minimal	MTS-001_bin.11_rename	MTS-001_bin.13_rename	M_h2s_e	0.0240964	0.423529	1	0.0102055
10	minimal	MTS-001_bin.11_rename	MTS-010_bin.8_rename	M_4abut_e	0.46988	0.0235294	1	0.011056
10	minimal	MTS-001_bin.11_rename	MTS-010_bin.8_rename	M_fe2_e	0.46988	0.611765	1	0.287456
10	minimal	MTS-001_bin.11_rename	MTS-010_bin.8_rename	M_fe3_e	0.46988	0.247059	1	0.116088
10	minimal	MTS-001_bin.11_rename	MTS-010_bin.8_rename	M_h2s_e	0.46988	0.423529	1	0.199008
10	minimal	MTS-001_bin.11_rename	MTS-010_bin.8_rename	M_o2_e	0.46988	1	1	0.46988
10	minimal	MTS-001_bin.11_rename	MTS-040_bin.3_rename	M_4abut_e	0.0963855	0.0235294	1	0.0022679
10	minimal	MTS-001_bin.11_rename	MTS-040_bin.3_rename	M_agm_e	0.0963855	0.0235294	1	0.0022679
10	minimal	MTS-001_bin.11_rename	MTS-040_bin.3_rename	M_ala__L_e	0.0963855	0.0117647	1	0.00113395
10	minimal	MTS-001_bin.11_rename	MTS-040_bin.3_rename	M_cgly_e	0.0963855	0.0352941	1	0.00340184
10	minimal	MTS-001_bin.11_rename	MTS-040_bin.3_rename	M_cu2_e	0.0963855	1	1	0.0963855
10	minimal	MTS-001_bin.11_rename	MTS-040_bin.3_rename	M_etoh_e	0.0963855	0.0235294	1	0.0022679
10	minimal	MTS-001_bin.11_rename	MTS-040_bin.3_rename	M_fe2_e	0.0963855	0.611765	1	0.0589653
10	minimal	MTS-001_bin.11_rename	MTS-040_bin.3_rename	M_fe3_e	0.0963855	0.247059	1	0.0238129
10	minimal	MTS-001_bin.11_rename	MTS-040_bin.3_rename	M_gthrd_e	0.0963855	0.0117647	1	0.00113395
10	minimal	MTS-001_bin.11_rename	MTS-040_bin.3_rename	M_h2s_e	0.0963855	0.423529	1	0.0408221
10	minimal	MTS-001_bin.11_rename	MTS-040_bin.3_rename	M_met__L_e	0.0963855	0.117647	1	0.0113395
10	minimal	MTS-001_bin.11_rename	MTS-040_bin.3_rename	M_pi_e	0.0963855	0.0588235	1	0.00566974
10	minimal	MTS-001_bin.11_rename	MTS-001_bin.16_rename	M_cgly_e	0.0722892	0.0352941	1	0.00255138
10	minimal	MTS-001_bin.11_rename	MTS-001_bin.16_rename	M_fe2_e	0.0722892	0.611765	1	0.044224
10	minimal	MTS-001_bin.11_rename	MTS-001_bin.16_rename	M_fe3_e	0.0722892	0.247059	1	0.0178597
10	minimal	MTS-001_bin.11_rename	MTS-001_bin.16_rename	M_gthrd_e	0.0722892	0.0117647	1	0.000850461
10	minimal	MTS-001_bin.11_rename	MTS-001_bin.16_rename	M_h2s_e	0.0722892	0.423529	1	0.0306166
10	minimal	MTS-001_bin.11_rename	MTS-001_bin.16_rename	M_pi_e	0.0722892	0.0588235	1	0.0042523
10	minimal	MTS-001_bin.11_rename	MTS-090_bin.1_rename	M_etoh_e	0.0240964	0.0235294	1	0.000566974
10	minimal	MTS-001_bin.11_rename	MTS-090_bin.1_rename	M_fe2_e	0.0240964	0.611765	1	0.0147413
10	minimal	MTS-001_bin.11_rename	MTS-090_bin.1_rename	M_fe3_e	0.0240964	0.247059	1	0.00595322
10	minimal	MTS-001_bin.11_rename	MTS-090_bin.1_rename	M_h2s_e	0.0240964	0.423529	1	0.0102055
10	minimal	MTS-001_bin.11_rename	MTS-001_bin.19_rename	M_etoh_e	0.0240964	0.0235294	1	0.000566974
10	minimal	MTS-001_bin.11_rename	MTS-001_bin.19_rename	M_fe2_e	0.0240964	0.611765	1	0.0147413
10	minimal	MTS-001_bin.11_rename	MTS-001_bin.19_rename	M_fe3_e	0.0240964	0.247059	1	0.00595322
10	minimal	MTS-001_bin.11_rename	MTS-001_bin.19_rename	M_gthrd_e	0.0240964	0.0117647	1	0.000283487
10	minimal	MTS-001_bin.11_rename	MTS-001_bin.19_rename	M_h2s_e	0.0240964	0.423529	1	0.0102055
10	minimal	MTS-001_bin.11_rename	MTS-001_bin.19_rename	M_pi_e	0.0240964	0.0588235	1	0.00141743
10	minimal	MTS-001_bin.11_rename	MTS-010_bin.9_rename	M_fe2_e	0.0722892	0.611765	1	0.044224
10	minimal	MTS-001_bin.11_rename	MTS-010_bin.9_rename	M_fe3_e	0.0722892	0.247059	1	0.0178597
10	minimal	MTS-001_bin.11_rename	MTS-010_bin.9_rename	M_h2s_e	0.0722892	0.423529	1	0.0306166
10	minimal	MTS-001_bin.11_rename	MTS-010_bin.9_rename	M_pi_e	0.0722892	0.0588235	1	0.0042523
10	minimal	MTS-001_bin.11_rename	MTS-001_bin.20_rename	M_4abut_e	0.0963855	0.0235294	1	0.0022679
10	minimal	MTS-001_bin.11_rename	MTS-001_bin.20_rename	M_agm_e	0.0963855	0.0235294	1	0.0022679
10	minimal	MTS-001_bin.11_rename	MTS-001_bin.20_rename	M_cgly_e	0.0963855	0.0352941	1	0.00340184
10	minimal	MTS-001_bin.11_rename	MTS-001_bin.20_rename	M_cu2_e	0.0963855	1	1	0.0963855
10	minimal	MTS-001_bin.11_rename	MTS-001_bin.20_rename	M_etoh_e	0.0963855	0.0235294	1	0.0022679
10	minimal	MTS-001_bin.11_rename	MTS-001_bin.20_rename	M_fe2_e	0.0963855	0.611765	1	0.0589653
10	minimal	MTS-001_bin.11_rename	MTS-001_bin.20_rename	M_fe3_e	0.0963855	0.247059	1	0.0238129
10	minimal	MTS-001_bin.11_rename	MTS-001_bin.20_rename	M_g3pe_e	0.0963855	0.941176	1	0.0907158
10	minimal	MTS-001_bin.11_rename	MTS-001_bin.20_rename	M_gthrd_e	0.0963855	0.0117647	1	0.00113395
10	minimal	MTS-001_bin.11_rename	MTS-001_bin.20_rename	M_h2s_e	0.0963855	0.423529	1	0.0408221
10	minimal	MTS-001_bin.11_rename	MTS-001_bin.20_rename	M_met__L_e	0.0963855	0.117647	1	0.0113395
10	minimal	MTS-001_bin.11_rename	MTS-001_bin.20_rename	M_pi_e	0.0963855	0.0588235	1	0.00566974
10	minimal	MTS-001_bin.11_rename	MTS-001_bin.21_rename	M_etoh_e	0.0240964	0.0235294	1	0.000566974
10	minimal	MTS-001_bin.11_rename	MTS-001_bin.21_rename	M_fe2_e	0.0240964	0.611765	1	0.0147413
10	minimal	MTS-001_bin.11_rename	MTS-001_bin.21_rename	M_fe3_e	0.0240964	0.247059	1	0.00595322
10	minimal	MTS-001_bin.11_rename	MTS-001_bin.21_rename	M_h2s_e	0.0240964	0.423529	1	0.0102055
10	minimal	MTS-001_bin.11_rename	MTS-020_bin.6_rename	M_agm_e	0.0240964	0.0235294	1	0.000566974
10	minimal	MTS-001_bin.11_rename	MTS-020_bin.6_rename	M_cgly_e	0.0240964	0.0352941	1	0.000850461
10	minimal	MTS-001_bin.11_rename	MTS-020_bin.6_rename	M_etoh_e	0.0240964	0.0235294	1	0.000566974
10	minimal	MTS-001_bin.11_rename	MTS-020_bin.6_rename	M_fe2_e	0.0240964	0.611765	1	0.0147413
10	minimal	MTS-001_bin.11_rename	MTS-020_bin.6_rename	M_fe3_e	0.0240964	0.247059	1	0.00595322
10	minimal	MTS-001_bin.11_rename	MTS-020_bin.6_rename	M_gthrd_e	0.0240964	0.0117647	1	0.000283487
10	minimal	MTS-001_bin.11_rename	MTS-020_bin.6_rename	M_h2s_e	0.0240964	0.423529	1	0.0102055
10	minimal	MTS-001_bin.11_rename	MTS-001_bin.4_rename	M_bz_e	0.156627	1	1	0.156627
10	minimal	MTS-001_bin.11_rename	MTS-001_bin.4_rename	M_etoh_e	0.156627	0.0235294	1	0.00368533
10	minimal	MTS-001_bin.11_rename	MTS-001_bin.4_rename	M_fe3_e	0.156627	0.247059	1	0.038696
10	minimal	MTS-001_bin.11_rename	MTS-001_bin.4_rename	M_h2s_e	0.156627	0.423529	1	0.0663359
10	minimal	MTS-001_bin.11_rename	MTS-001_bin.4_rename	M_pi_e	0.156627	0.0588235	1	0.00921332
10	minimal	MTS-001_bin.11_rename	MTS-001_bin.5_rename	M_4abut_e	0.566265	0.0235294	1	0.0133239
10	minimal	MTS-001_bin.11_rename	MTS-001_bin.5_rename	M_agm_e	0.566265	0.0235294	1	0.0133239
10	minimal	MTS-001_bin.11_rename	MTS-001_bin.5_rename	M_ala__L_e	0.566265	0.0117647	1	0.00666194
10	minimal	MTS-001_bin.11_rename	MTS-001_bin.5_rename	M_bz_e	0.566265	1	1	0.566265
10	minimal	MTS-001_bin.11_rename	MTS-001_bin.5_rename	M_cgly_e	0.566265	0.0352941	1	0.0199858
10	minimal	MTS-001_bin.11_rename	MTS-001_bin.5_rename	M_cu2_e	0.566265	1	1	0.566265
10	minimal	MTS-001_bin.11_rename	MTS-001_bin.5_rename	M_etoh_e	0.566265	0.0235294	1	0.0133239
10	minimal	MTS-001_bin.11_rename	MTS-001_bin.5_rename	M_fe2_e	0.566265	0.611765	1	0.346421
10	minimal	MTS-001_bin.11_rename	MTS-001_bin.5_rename	M_fe3_e	0.566265	0.247059	1	0.139901
10	minimal	MTS-001_bin.11_rename	MTS-001_bin.5_rename	M_g3pe_e	0.566265	0.941176	1	0.532955
10	minimal	MTS-001_bin.11_rename	MTS-001_bin.5_rename	M_gthrd_e	0.566265	0.0117647	1	0.00666194
10	minimal	MTS-001_bin.11_rename	MTS-001_bin.5_rename	M_h2s_e	0.566265	0.423529	1	0.23983
10	minimal	MTS-001_bin.11_rename	MTS-001_bin.5_rename	M_met__L_e	0.566265	0.117647	1	0.0666194
10	minimal	MTS-001_bin.11_rename	MTS-001_bin.5_rename	M_pi_e	0.566265	0.0588235	1	0.0333097
10	minimal	MTS-001_bin.11_rename	MTS-001_bin.6_rename	M_cu2_e	0.0240964	1	1	0.0240964
10	minimal	MTS-001_bin.11_rename	MTS-001_bin.6_rename	M_fe2_e	0.0240964	0.611765	1	0.0147413
10	minimal	MTS-001_bin.11_rename	MTS-001_bin.6_rename	M_fe3_e	0.0240964	0.247059	1	0.00595322
10	minimal	MTS-001_bin.11_rename	MTS-001_bin.6_rename	M_h2s_e	0.0240964	0.423529	1	0.0102055
10	minimal	MTS-001_bin.11_rename	MTS-001_bin.6_rename	M_pi_e	0.0240964	0.0588235	1	0.00141743
10	minimal	MTS-001_bin.11_rename	MTS-001_bin.7_rename	M_etoh_e	0.0240964	0.0235294	1	0.000566974
10	minimal	MTS-001_bin.11_rename	MTS-001_bin.7_rename	M_fe2_e	0.0240964	0.611765	1	0.0147413
10	minimal	MTS-001_bin.11_rename	MTS-001_bin.7_rename	M_fe3_e	0.0240964	0.247059	1	0.00595322
10	minimal	MTS-001_bin.11_rename	MTS-001_bin.7_rename	M_h2s_e	0.0240964	0.423529	1	0.0102055
10	minimal	MTS-001_bin.11_rename	MTS-001_bin.7_rename	M_pi_e	0.0240964	0.0588235	1	0.00141743
10	minimal	MTS-001_bin.11_rename	MTS-010_bin.15_rename	M_cu2_e	0.0963855	1	1	0.0963855
10	minimal	MTS-001_bin.11_rename	MTS-010_bin.15_rename	M_etoh_e	0.0963855	0.0235294	1	0.0022679
10	minimal	MTS-001_bin.11_rename	MTS-010_bin.15_rename	M_fe2_e	0.0963855	0.611765	1	0.0589653
10	minimal	MTS-001_bin.11_rename	MTS-010_bin.15_rename	M_fe3_e	0.0963855	0.247059	1	0.0238129
10	minimal	MTS-001_bin.11_rename	MTS-010_bin.15_rename	M_h2s_e	0.0963855	0.423529	1	0.0408221
10	minimal	MTS-001_bin.11_rename	MTS-010_bin.15_rename	M_pi_e	0.0963855	0.0588235	1	0.00566974
10	minimal	MTS-001_bin.11_rename	MTS-001_bin.9_rename	M_cgly_e	0.0240964	0.0352941	1	0.000850461
10	minimal	MTS-001_bin.11_rename	MTS-001_bin.9_rename	M_etoh_e	0.0240964	0.0235294	1	0.000566974
10	minimal	MTS-001_bin.11_rename	MTS-001_bin.9_rename	M_fe2_e	0.0240964	0.611765	1	0.0147413
10	minimal	MTS-001_bin.11_rename	MTS-001_bin.9_rename	M_fe3_e	0.0240964	0.247059	1	0.00595322
10	minimal	MTS-001_bin.11_rename	MTS-001_bin.9_rename	M_g3pe_e	0.0240964	0.941176	1	0.022679
10	minimal	MTS-001_bin.11_rename	MTS-001_bin.9_rename	M_gthrd_e	0.0240964	0.0117647	1	0.000283487
10	minimal	MTS-001_bin.11_rename	MTS-001_bin.9_rename	M_h2s_e	0.0240964	0.423529	1	0.0102055
10	minimal	MTS-001_bin.11_rename	MTS-001_bin.9_rename	M_met__L_e	0.0240964	0.117647	1	0.00283487
10	minimal	MTS-001_bin.11_rename	MTS-001_bin.9_rename	M_pi_e	0.0240964	0.0588235	1	0.00141743
10	minimal	MTS-001_bin.11_rename	MTS-010_bin.10_rename	M_fe3_e	0.156627	0.247059	1	0.038696
10	minimal	MTS-001_bin.11_rename	MTS-010_bin.10_rename	M_h2s_e	0.156627	0.423529	1	0.0663359
10	minimal	MTS-001_bin.11_rename	MTS-010_bin.11_rename	M_cu2_e	0.0963855	1	1	0.0963855
10	minimal	MTS-001_bin.11_rename	MTS-010_bin.11_rename	M_etoh_e	0.0963855	0.0235294	1	0.0022679
10	minimal	MTS-001_bin.11_rename	MTS-010_bin.11_rename	M_fe2_e	0.0963855	0.611765	1	0.0589653
10	minimal	MTS-001_bin.11_rename	MTS-010_bin.11_rename	M_fe3_e	0.0963855	0.247059	1	0.0238129
10	minimal	MTS-001_bin.11_rename	MTS-010_bin.11_rename	M_h2s_e	0.0963855	0.423529	1	0.0408221
10	minimal	MTS-001_bin.11_rename	MTS-010_bin.11_rename	M_lcts_e	0.0963855	0.0117647	1	0.00113395
10	minimal	MTS-001_bin.11_rename	MTS-010_bin.11_rename	M_pi_e	0.0963855	0.0588235	1	0.00566974
10	minimal	MTS-001_bin.11_rename	MTS-010_bin.12_rename	M_etoh_e	0.0240964	0.0235294	1	0.000566974
10	minimal	MTS-001_bin.11_rename	MTS-010_bin.12_rename	M_fe2_e	0.0240964	0.611765	1	0.0147413
10	minimal	MTS-001_bin.11_rename	MTS-010_bin.12_rename	M_fe3_e	0.0240964	0.247059	1	0.00595322
10	minimal	MTS-001_bin.11_rename	MTS-010_bin.12_rename	M_h2s_e	0.0240964	0.423529	1	0.0102055
10	minimal	MTS-001_bin.11_rename	MTS-020_bin.11_rename	M_etoh_e	0.0240964	0.0235294	1	0.000566974
10	minimal	MTS-001_bin.11_rename	MTS-020_bin.11_rename	M_fe2_e	0.0240964	0.611765	1	0.0147413
10	minimal	MTS-001_bin.11_rename	MTS-020_bin.11_rename	M_fe3_e	0.0240964	0.247059	1	0.00595322
10	minimal	MTS-001_bin.11_rename	MTS-020_bin.11_rename	M_h2s_e	0.0240964	0.423529	1	0.0102055
10	minimal	MTS-001_bin.11_rename	MTS-010_bin.5_rename	M_4abut_e	0.0240964	0.0235294	1	0.000566974
10	minimal	MTS-001_bin.11_rename	MTS-010_bin.5_rename	M_cu2_e	0.0240964	1	1	0.0240964
10	minimal	MTS-001_bin.11_rename	MTS-010_bin.5_rename	M_etoh_e	0.0240964	0.0235294	1	0.000566974
10	minimal	MTS-001_bin.11_rename	MTS-010_bin.5_rename	M_fe2_e	0.0240964	0.611765	1	0.0147413
10	minimal	MTS-001_bin.11_rename	MTS-010_bin.5_rename	M_fe3_e	0.0240964	0.247059	1	0.00595322
10	minimal	MTS-001_bin.11_rename	MTS-010_bin.5_rename	M_g3pe_e	0.0240964	0.941176	1	0.022679
10	minimal	MTS-001_bin.11_rename	MTS-010_bin.5_rename	M_h2s_e	0.0240964	0.423529	1	0.0102055
10	minimal	MTS-001_bin.11_rename	MTS-010_bin.5_rename	M_pi_e	0.0240964	0.0588235	1	0.00141743
10	minimal	MTS-001_bin.11_rename	MTS-060_bin.2_rename	M_etoh_e	0.0240964	0.0235294	1	0.000566974
10	minimal	MTS-001_bin.11_rename	MTS-060_bin.2_rename	M_fe2_e	0.0240964	0.611765	1	0.0147413
10	minimal	MTS-001_bin.11_rename	MTS-060_bin.2_rename	M_fe3_e	0.0240964	0.247059	1	0.00595322
10	minimal	MTS-001_bin.11_rename	MTS-060_bin.2_rename	M_h2s_e	0.0240964	0.423529	1	0.0102055
10	minimal	MTS-010_bin.1_rename	MTS-010_bin.16_rename	M_4abut_e	0.125	0.0131579	1	0.00164474
10	minimal	MTS-010_bin.1_rename	MTS-010_bin.16_rename	M_LalaDgluMdapDala_e	0.125	0.0263158	1	0.00328947
10	minimal	MTS-010_bin.1_rename	MTS-010_bin.16_rename	M_LalaDgluMdap_e	0.125	0.0131579	1	0.00164474
10	minimal	MTS-010_bin.1_rename	MTS-010_bin.16_rename	M_acald_e	0.125	0.0131579	1	0.00164474
10	minimal	MTS-010_bin.1_rename	MTS-010_bin.16_rename	M_alaala_e	0.125	0.0131579	1	0.00164474
10	minimal	MTS-010_bin.1_rename	MTS-010_bin.16_rename	M_anhgm_e	0.125	0.0394737	1	0.00493421
10	minimal	MTS-010_bin.1_rename	MTS-010_bin.16_rename	M_arg__L_e	0.125	0.0131579	1	0.00164474
10	minimal	MTS-010_bin.1_rename	MTS-010_bin.16_rename	M_asp__L_e	0.125	0.0131579	1	0.00164474
10	minimal	MTS-010_bin.1_rename	MTS-010_bin.16_rename	M_cys__L_e	0.125	0.0657895	1	0.00822368
10	minimal	MTS-010_bin.1_rename	MTS-010_bin.16_rename	M_fe3pyovd_kt_e	0.125	0.460526	1	0.0575658
10	minimal	MTS-010_bin.1_rename	MTS-010_bin.16_rename	M_g3pe_e	0.125	0.25	1	0.03125
10	minimal	MTS-010_bin.1_rename	MTS-010_bin.16_rename	M_h2s_e	0.125	0.236842	1	0.0296053
10	minimal	MTS-010_bin.1_rename	MTS-010_bin.16_rename	M_pi_e	0.125	0.236842	1	0.0296053
10	minimal	MTS-010_bin.1_rename	MTS-010_bin.16_rename	M_s_e	0.125	0.210526	1	0.0263158
10	minimal	MTS-010_bin.1_rename	MTS-001_bin.10_rename	M_4abut_e	0.25	0.0131579	1	0.00328947
10	minimal	MTS-010_bin.1_rename	MTS-001_bin.10_rename	M_LalaDgluMdap_e	0.25	0.0131579	1	0.00328947
10	minimal	MTS-010_bin.1_rename	MTS-001_bin.10_rename	M_acald_e	0.25	0.0131579	1	0.00328947
10	minimal	MTS-010_bin.1_rename	MTS-001_bin.10_rename	M_anhgm_e	0.25	0.0394737	1	0.00986842
10	minimal	MTS-010_bin.1_rename	MTS-001_bin.10_rename	M_arg__L_e	0.25	0.0131579	1	0.00328947
10	minimal	MTS-010_bin.1_rename	MTS-001_bin.10_rename	M_cu2_e	0.25	0.986842	1	0.246711
10	minimal	MTS-010_bin.1_rename	MTS-001_bin.10_rename	M_cys__L_e	0.25	0.0657895	1	0.0164474
10	minimal	MTS-010_bin.1_rename	MTS-001_bin.10_rename	M_fe3pyovd_kt_e	0.25	0.460526	1	0.115132
10	minimal	MTS-010_bin.1_rename	MTS-001_bin.10_rename	M_h2s_e	0.25	0.236842	1	0.0592105
10	minimal	MTS-010_bin.1_rename	MTS-001_bin.10_rename	M_no2_e	0.25	0.0131579	1	0.00328947
10	minimal	MTS-010_bin.1_rename	MTS-001_bin.10_rename	M_o2_e	0.25	0.960526	1	0.240132
10	minimal	MTS-010_bin.1_rename	MTS-001_bin.10_rename	M_s_e	0.25	0.210526	1	0.0526316
10	minimal	MTS-010_bin.1_rename	MTS-010_bin.8_rename	M_4abut_e	0.875	0.0131579	1	0.0115132
10	minimal	MTS-010_bin.1_rename	MTS-010_bin.8_rename	M_acald_e	0.875	0.0131579	1	0.0115132
10	minimal	MTS-010_bin.1_rename	MTS-010_bin.8_rename	M_anhgm_e	0.875	0.0394737	1	0.0345395
10	minimal	MTS-010_bin.1_rename	MTS-010_bin.8_rename	M_fe3pyovd_kt_e	0.875	0.460526	1	0.402961
10	minimal	MTS-010_bin.1_rename	MTS-010_bin.8_rename	M_glyc3p_e	0.875	0.0657895	1	0.0575658
10	minimal	MTS-010_bin.1_rename	MTS-010_bin.8_rename	M_h2s_e	0.875	0.236842	1	0.207237
10	minimal	MTS-010_bin.1_rename	MTS-010_bin.8_rename	M_o2_e	0.875	0.960526	1	0.840461
10	minimal	MTS-010_bin.1_rename	MTS-040_bin.3_rename	M_4abut_e	0.125	0.0131579	1	0.00164474
10	minimal	MTS-010_bin.1_rename	MTS-040_bin.3_rename	M_LalaDgluMdapDala_e	0.125	0.0263158	1	0.00328947
10	minimal	MTS-010_bin.1_rename	MTS-040_bin.3_rename	M_LalaDgluMdap_e	0.125	0.0131579	1	0.00164474
10	minimal	MTS-010_bin.1_rename	MTS-040_bin.3_rename	M_acald_e	0.125	0.0131579	1	0.00164474
10	minimal	MTS-010_bin.1_rename	MTS-040_bin.3_rename	M_alaala_e	0.125	0.0131579	1	0.00164474
10	minimal	MTS-010_bin.1_rename	MTS-040_bin.3_rename	M_anhgm_e	0.125	0.0394737	1	0.00493421
10	minimal	MTS-010_bin.1_rename	MTS-040_bin.3_rename	M_arg__L_e	0.125	0.0131579	1	0.00164474
10	minimal	MTS-010_bin.1_rename	MTS-040_bin.3_rename	M_asp__L_e	0.125	0.0131579	1	0.00164474
10	minimal	MTS-010_bin.1_rename	MTS-040_bin.3_rename	M_cellb_e	0.125	0.0263158	1	0.00328947
10	minimal	MTS-010_bin.1_rename	MTS-040_bin.3_rename	M_cu2_e	0.125	0.986842	1	0.123355
10	minimal	MTS-010_bin.1_rename	MTS-040_bin.3_rename	M_cys__L_e	0.125	0.0657895	1	0.00822368
10	minimal	MTS-010_bin.1_rename	MTS-040_bin.3_rename	M_fe3pyovd_kt_e	0.125	0.460526	1	0.0575658
10	minimal	MTS-010_bin.1_rename	MTS-040_bin.3_rename	M_h2s_e	0.125	0.236842	1	0.0296053
10	minimal	MTS-010_bin.1_rename	MTS-040_bin.3_rename	M_pi_e	0.125	0.236842	1	0.0296053
10	minimal	MTS-010_bin.1_rename	MTS-040_bin.3_rename	M_s_e	0.125	0.210526	1	0.0263158
10	minimal	MTS-010_bin.1_rename	MTS-001_bin.16_rename	M_acald_e	0.125	0.0131579	1	0.00164474
10	minimal	MTS-010_bin.1_rename	MTS-001_bin.16_rename	M_arg__L_e	0.125	0.0131579	1	0.00164474
10	minimal	MTS-010_bin.1_rename	MTS-001_bin.16_rename	M_cellb_e	0.125	0.0263158	1	0.00328947
10	minimal	MTS-010_bin.1_rename	MTS-001_bin.16_rename	M_fe3pyovd_kt_e	0.125	0.460526	1	0.0575658
10	minimal	MTS-010_bin.1_rename	MTS-001_bin.16_rename	M_h2s_e	0.125	0.236842	1	0.0296053
10	minimal	MTS-010_bin.1_rename	MTS-001_bin.16_rename	M_pi_e	0.125	0.236842	1	0.0296053
10	minimal	MTS-010_bin.1_rename	MTS-001_bin.16_rename	M_s_e	0.125	0.210526	1	0.0263158
10	minimal	MTS-010_bin.1_rename	MTS-010_bin.9_rename	M_acald_e	0.125	0.0131579	1	0.00164474
10	minimal	MTS-010_bin.1_rename	MTS-010_bin.9_rename	M_alaala_e	0.125	0.0131579	1	0.00164474
10	minimal	MTS-010_bin.1_rename	MTS-010_bin.9_rename	M_anhgm_e	0.125	0.0394737	1	0.00493421
10	minimal	MTS-010_bin.1_rename	MTS-010_bin.9_rename	M_fe3pyovd_kt_e	0.125	0.460526	1	0.0575658
10	minimal	MTS-010_bin.1_rename	MTS-010_bin.9_rename	M_h2s_e	0.125	0.236842	1	0.0296053
10	minimal	MTS-010_bin.1_rename	MTS-010_bin.9_rename	M_pi_e	0.125	0.236842	1	0.0296053
10	minimal	MTS-010_bin.1_rename	MTS-010_bin.9_rename	M_s_e	0.125	0.210526	1	0.0263158
10	minimal	MTS-010_bin.1_rename	MTS-001_bin.20_rename	M_4abut_e	0.125	0.0131579	1	0.00164474
10	minimal	MTS-010_bin.1_rename	MTS-001_bin.20_rename	M_LalaDgluMdapDala_e	0.125	0.0263158	1	0.00328947
10	minimal	MTS-010_bin.1_rename	MTS-001_bin.20_rename	M_LalaDgluMdap_e	0.125	0.0131579	1	0.00164474
10	minimal	MTS-010_bin.1_rename	MTS-001_bin.20_rename	M_acald_e	0.125	0.0131579	1	0.00164474
10	minimal	MTS-010_bin.1_rename	MTS-001_bin.20_rename	M_alaala_e	0.125	0.0131579	1	0.00164474
10	minimal	MTS-010_bin.1_rename	MTS-001_bin.20_rename	M_anhgm_e	0.125	0.0394737	1	0.00493421
10	minimal	MTS-010_bin.1_rename	MTS-001_bin.20_rename	M_arg__L_e	0.125	0.0131579	1	0.00164474
10	minimal	MTS-010_bin.1_rename	MTS-001_bin.20_rename	M_asp__L_e	0.125	0.0131579	1	0.00164474
10	minimal	MTS-010_bin.1_rename	MTS-001_bin.20_rename	M_cellb_e	0.125	0.0263158	1	0.00328947
10	minimal	MTS-010_bin.1_rename	MTS-001_bin.20_rename	M_cu2_e	0.125	0.986842	1	0.123355
10	minimal	MTS-010_bin.1_rename	MTS-001_bin.20_rename	M_cys__L_e	0.125	0.0657895	1	0.00822368
10	minimal	MTS-010_bin.1_rename	MTS-001_bin.20_rename	M_fe3pyovd_kt_e	0.125	0.460526	1	0.0575658
10	minimal	MTS-010_bin.1_rename	MTS-001_bin.20_rename	M_g3pe_e	0.125	0.25	1	0.03125
10	minimal	MTS-010_bin.1_rename	MTS-001_bin.20_rename	M_glyc3p_e	0.125	0.0657895	1	0.00822368
10	minimal	MTS-010_bin.1_rename	MTS-001_bin.20_rename	M_h2s_e	0.125	0.236842	1	0.0296053
10	minimal	MTS-010_bin.1_rename	MTS-001_bin.20_rename	M_istfrnA_e	0.125	0.223684	1	0.0279605
10	minimal	MTS-010_bin.1_rename	MTS-001_bin.20_rename	M_met__D_e	0.125	0.184211	1	0.0230263
10	minimal	MTS-010_bin.1_rename	MTS-001_bin.20_rename	M_pi_e	0.125	0.236842	1	0.0296053
10	minimal	MTS-010_bin.1_rename	MTS-001_bin.20_rename	M_s_e	0.125	0.210526	1	0.0263158
10	minimal	MTS-010_bin.1_rename	MTS-001_bin.5_rename	M_4abut_e	0.125	0.0131579	1	0.00164474
10	minimal	MTS-010_bin.1_rename	MTS-001_bin.5_rename	M_LalaDgluMdapDala_e	0.125	0.0263158	1	0.00328947
10	minimal	MTS-010_bin.1_rename	MTS-001_bin.5_rename	M_LalaDgluMdap_e	0.125	0.0131579	1	0.00164474
10	minimal	MTS-010_bin.1_rename	MTS-001_bin.5_rename	M_acald_e	0.125	0.0131579	1	0.00164474
10	minimal	MTS-010_bin.1_rename	MTS-001_bin.5_rename	M_alaala_e	0.125	0.0131579	1	0.00164474
10	minimal	MTS-010_bin.1_rename	MTS-001_bin.5_rename	M_anhgm_e	0.125	0.0394737	1	0.00493421
10	minimal	MTS-010_bin.1_rename	MTS-001_bin.5_rename	M_arg__L_e	0.125	0.0131579	1	0.00164474
10	minimal	MTS-010_bin.1_rename	MTS-001_bin.5_rename	M_asp__L_e	0.125	0.0131579	1	0.00164474
10	minimal	MTS-010_bin.1_rename	MTS-001_bin.5_rename	M_bz_e	0.125	1	1	0.125
10	minimal	MTS-010_bin.1_rename	MTS-001_bin.5_rename	M_cellb_e	0.125	0.0263158	1	0.00328947
10	minimal	MTS-010_bin.1_rename	MTS-001_bin.5_rename	M_cu2_e	0.125	0.986842	1	0.123355
10	minimal	MTS-010_bin.1_rename	MTS-001_bin.5_rename	M_cys__L_e	0.125	0.0657895	1	0.00822368
10	minimal	MTS-010_bin.1_rename	MTS-001_bin.5_rename	M_fe3pyovd_kt_e	0.125	0.460526	1	0.0575658
10	minimal	MTS-010_bin.1_rename	MTS-001_bin.5_rename	M_g3pe_e	0.125	0.25	1	0.03125
10	minimal	MTS-010_bin.1_rename	MTS-001_bin.5_rename	M_g3pg_e	0.125	0.447368	1	0.0559211
10	minimal	MTS-010_bin.1_rename	MTS-001_bin.5_rename	M_glyc3p_e	0.125	0.0657895	1	0.00822368
10	minimal	MTS-010_bin.1_rename	MTS-001_bin.5_rename	M_h2s_e	0.125	0.236842	1	0.0296053
10	minimal	MTS-010_bin.1_rename	MTS-001_bin.5_rename	M_pi_e	0.125	0.236842	1	0.0296053
10	minimal	MTS-010_bin.1_rename	MTS-001_bin.5_rename	M_s_e	0.125	0.210526	1	0.0263158
10	minimal	MTS-010_bin.1_rename	MTS-010_bin.15_rename	M_acald_e	0.125	0.0131579	1	0.00164474
10	minimal	MTS-010_bin.1_rename	MTS-010_bin.15_rename	M_anhgm_e	0.125	0.0394737	1	0.00493421
10	minimal	MTS-010_bin.1_rename	MTS-010_bin.15_rename	M_arg__L_e	0.125	0.0131579	1	0.00164474
10	minimal	MTS-010_bin.1_rename	MTS-010_bin.15_rename	M_cu2_e	0.125	0.986842	1	0.123355
10	minimal	MTS-010_bin.1_rename	MTS-010_bin.15_rename	M_fe3pyovd_kt_e	0.125	0.460526	1	0.0575658
10	minimal	MTS-010_bin.1_rename	MTS-010_bin.15_rename	M_h2s_e	0.125	0.236842	1	0.0296053
10	minimal	MTS-010_bin.1_rename	MTS-010_bin.15_rename	M_istfrnA_e	0.125	0.223684	1	0.0279605
10	minimal	MTS-010_bin.1_rename	MTS-010_bin.15_rename	M_pi_e	0.125	0.236842	1	0.0296053
10	minimal	MTS-010_bin.1_rename	MTS-010_bin.15_rename	M_s_e	0.125	0.210526	1	0.0263158
10	minimal	MTS-010_bin.1_rename	MTS-010_bin.11_rename	M_acald_e	0.125	0.0131579	1	0.00164474
10	minimal	MTS-010_bin.1_rename	MTS-010_bin.11_rename	M_cu2_e	0.125	0.986842	1	0.123355
10	minimal	MTS-010_bin.1_rename	MTS-010_bin.11_rename	M_fe3pyovd_kt_e	0.125	0.460526	1	0.0575658
10	minimal	MTS-010_bin.1_rename	MTS-010_bin.11_rename	M_h2s_e	0.125	0.236842	1	0.0296053
10	minimal	MTS-010_bin.1_rename	MTS-010_bin.11_rename	M_pi_e	0.125	0.236842	1	0.0296053
10	minimal	MTS-001_bin.13_rename	MTS-010_bin.16_rename	M_acald_e	0.0657895	0.0461538	1	0.00303644
10	minimal	MTS-001_bin.13_rename	MTS-010_bin.16_rename	M_arg__L_e	0.0657895	0.0153846	1	0.00101215
10	minimal	MTS-001_bin.13_rename	MTS-010_bin.16_rename	M_cys__L_e	0.0657895	0.0923077	1	0.00607287
10	minimal	MTS-001_bin.13_rename	MTS-010_bin.16_rename	M_fe2_e	0.0657895	0.138462	1	0.00910931
10	minimal	MTS-001_bin.13_rename	MTS-010_bin.16_rename	M_fe3_e	0.0657895	0.769231	1	0.0506073
10	minimal	MTS-001_bin.13_rename	MTS-010_bin.16_rename	M_g3pe_e	0.0657895	0.523077	1	0.034413
10	minimal	MTS-001_bin.13_rename	MTS-010_bin.16_rename	M_gthrd_e	0.0657895	0.369231	1	0.0242915
10	minimal	MTS-001_bin.13_rename	MTS-010_bin.16_rename	M_gua_e	0.0657895	0.215385	1	0.01417
10	minimal	MTS-001_bin.13_rename	MTS-010_bin.16_rename	M_h2s_e	0.0657895	0.0923077	1	0.00607287
10	minimal	MTS-001_bin.13_rename	MTS-010_bin.16_rename	M_pi_e	0.0657895	0.153846	1	0.0101215
10	minimal	MTS-001_bin.13_rename	MTS-010_bin.16_rename	M_s_e	0.0657895	0.184615	1	0.0121457
10	minimal	MTS-001_bin.13_rename	MTS-010_bin.16_rename	M_uri_e	0.0657895	1	1	0.0657895
10	minimal	MTS-001_bin.13_rename	MTS-001_bin.10_rename	M_acald_e	0.526316	0.0461538	1	0.0242915
10	minimal	MTS-001_bin.13_rename	MTS-001_bin.10_rename	M_arg__L_e	0.526316	0.0153846	1	0.00809717
10	minimal	MTS-001_bin.13_rename	MTS-001_bin.10_rename	M_cu2_e	0.526316	1	1	0.526316
10	minimal	MTS-001_bin.13_rename	MTS-001_bin.10_rename	M_cys__L_e	0.526316	0.0923077	1	0.048583
10	minimal	MTS-001_bin.13_rename	MTS-001_bin.10_rename	M_fe2_e	0.526316	0.138462	1	0.0728745
10	minimal	MTS-001_bin.13_rename	MTS-001_bin.10_rename	M_fe3_e	0.526316	0.769231	1	0.404858
10	minimal	MTS-001_bin.13_rename	MTS-001_bin.10_rename	M_gua_e	0.526316	0.215385	1	0.11336
10	minimal	MTS-001_bin.13_rename	MTS-001_bin.10_rename	M_h2s_e	0.526316	0.0923077	1	0.048583
10	minimal	MTS-001_bin.13_rename	MTS-001_bin.10_rename	M_o2_e	0.526316	1	1	0.526316
10	minimal	MTS-001_bin.13_rename	MTS-001_bin.10_rename	M_s_e	0.526316	0.184615	1	0.097166
10	minimal	MTS-001_bin.13_rename	MTS-001_bin.11_rename	M_acald_e	0.0263158	0.0461538	1	0.00121457
10	minimal	MTS-001_bin.13_rename	MTS-001_bin.11_rename	M_fe2_e	0.0263158	0.138462	1	0.00364372
10	minimal	MTS-001_bin.13_rename	MTS-001_bin.11_rename	M_fe3_e	0.0263158	0.769231	1	0.0202429
10	minimal	MTS-001_bin.13_rename	MTS-001_bin.11_rename	M_h2s_e	0.0263158	0.0923077	1	0.00242915
10	minimal	MTS-001_bin.13_rename	MTS-001_bin.11_rename	M_s_e	0.0263158	0.184615	1	0.0048583
10	minimal	MTS-001_bin.13_rename	MTS-010_bin.1_rename	M_acald_e	0.0263158	0.0461538	1	0.00121457
10	minimal	MTS-001_bin.13_rename	MTS-010_bin.1_rename	M_arg__L_e	0.0263158	0.0153846	1	0.000404858
10	minimal	MTS-001_bin.13_rename	MTS-010_bin.1_rename	M_cu2_e	0.0263158	1	1	0.0263158
10	minimal	MTS-001_bin.13_rename	MTS-010_bin.1_rename	M_cys__L_e	0.0263158	0.0923077	1	0.00242915
10	minimal	MTS-001_bin.13_rename	MTS-010_bin.1_rename	M_fe2_e	0.0263158	0.138462	1	0.00364372
10	minimal	MTS-001_bin.13_rename	MTS-010_bin.1_rename	M_fe3_e	0.0263158	0.769231	1	0.0202429
10	minimal	MTS-001_bin.13_rename	MTS-010_bin.1_rename	M_g3pe_e	0.0263158	0.523077	1	0.0137652
10	minimal	MTS-001_bin.13_rename	MTS-010_bin.1_rename	M_g3pg_e	0.0263158	0.323077	1	0.00850202
10	minimal	MTS-001_bin.13_rename	MTS-010_bin.1_rename	M_gthrd_e	0.0263158	0.369231	1	0.0097166
10	minimal	MTS-001_bin.13_rename	MTS-010_bin.1_rename	M_gua_e	0.0263158	0.215385	1	0.00566802
10	minimal	MTS-001_bin.13_rename	MTS-010_bin.1_rename	M_h2s_e	0.0263158	0.0923077	1	0.00242915
10	minimal	MTS-001_bin.13_rename	MTS-010_bin.1_rename	M_pi_e	0.0263158	0.153846	1	0.00404858
10	minimal	MTS-001_bin.13_rename	MTS-010_bin.1_rename	M_s_e	0.0263158	0.184615	1	0.0048583
10	minimal	MTS-001_bin.13_rename	MTS-010_bin.8_rename	M_acald_e	0.486842	0.0461538	1	0.0224696
10	minimal	MTS-001_bin.13_rename	MTS-010_bin.8_rename	M_fe2_e	0.486842	0.138462	1	0.0674089
10	minimal	MTS-001_bin.13_rename	MTS-010_bin.8_rename	M_fe3_e	0.486842	0.769231	1	0.374494
10	minimal	MTS-001_bin.13_rename	MTS-010_bin.8_rename	M_h2s_e	0.486842	0.0923077	1	0.0449393
10	minimal	MTS-001_bin.13_rename	MTS-010_bin.8_rename	M_o2_e	0.486842	1	1	0.486842
10	minimal	MTS-001_bin.13_rename	MTS-040_bin.3_rename	M_acald_e	0.0789474	0.0461538	1	0.00364372
10	minimal	MTS-001_bin.13_rename	MTS-040_bin.3_rename	M_arg__L_e	0.0789474	0.0153846	1	0.00121457
10	minimal	MTS-001_bin.13_rename	MTS-040_bin.3_rename	M_cu2_e	0.0789474	1	1	0.0789474
10	minimal	MTS-001_bin.13_rename	MTS-040_bin.3_rename	M_cys__L_e	0.0789474	0.0923077	1	0.00728745
10	minimal	MTS-001_bin.13_rename	MTS-040_bin.3_rename	M_fe2_e	0.0789474	0.138462	1	0.0109312
10	minimal	MTS-001_bin.13_rename	MTS-040_bin.3_rename	M_fe3_e	0.0789474	0.769231	1	0.0607287
10	minimal	MTS-001_bin.13_rename	MTS-040_bin.3_rename	M_gthrd_e	0.0789474	0.369231	1	0.0291498
10	minimal	MTS-001_bin.13_rename	MTS-040_bin.3_rename	M_gua_e	0.0789474	0.215385	1	0.017004
10	minimal	MTS-001_bin.13_rename	MTS-040_bin.3_rename	M_h2s_e	0.0789474	0.0923077	1	0.00728745
10	minimal	MTS-001_bin.13_rename	MTS-040_bin.3_rename	M_hxan_e	0.0789474	0.0769231	1	0.00607287
10	minimal	MTS-001_bin.13_rename	MTS-040_bin.3_rename	M_pi_e	0.0789474	0.153846	1	0.0121457
10	minimal	MTS-001_bin.13_rename	MTS-040_bin.3_rename	M_s_e	0.0789474	0.184615	1	0.0145749
10	minimal	MTS-001_bin.13_rename	MTS-001_bin.16_rename	M_acald_e	0.0789474	0.0461538	1	0.00364372
10	minimal	MTS-001_bin.13_rename	MTS-001_bin.16_rename	M_arg__L_e	0.0789474	0.0153846	1	0.00121457
10	minimal	MTS-001_bin.13_rename	MTS-001_bin.16_rename	M_fe2_e	0.0789474	0.138462	1	0.0109312
10	minimal	MTS-001_bin.13_rename	MTS-001_bin.16_rename	M_fe3_e	0.0789474	0.769231	1	0.0607287
10	minimal	MTS-001_bin.13_rename	MTS-001_bin.16_rename	M_gthrd_e	0.0789474	0.369231	1	0.0291498
10	minimal	MTS-001_bin.13_rename	MTS-001_bin.16_rename	M_gua_e	0.0789474	0.215385	1	0.017004
10	minimal	MTS-001_bin.13_rename	MTS-001_bin.16_rename	M_h2s_e	0.0789474	0.0923077	1	0.00728745
10	minimal	MTS-001_bin.13_rename	MTS-001_bin.16_rename	M_pi_e	0.0789474	0.153846	1	0.0121457
10	minimal	MTS-001_bin.13_rename	MTS-001_bin.16_rename	M_s_e	0.0789474	0.184615	1	0.0145749
10	minimal	MTS-001_bin.13_rename	MTS-001_bin.16_rename	M_uri_e	0.0789474	1	1	0.0789474
10	minimal	MTS-001_bin.13_rename	MTS-090_bin.1_rename	M_acald_e	0.0263158	0.0461538	1	0.00121457
10	minimal	MTS-001_bin.13_rename	MTS-090_bin.1_rename	M_arg__L_e	0.0263158	0.0153846	1	0.000404858
10	minimal	MTS-001_bin.13_rename	MTS-090_bin.1_rename	M_fe2_e	0.0263158	0.138462	1	0.00364372
10	minimal	MTS-001_bin.13_rename	MTS-090_bin.1_rename	M_fe3_e	0.0263158	0.769231	1	0.0202429
10	minimal	MTS-001_bin.13_rename	MTS-090_bin.1_rename	M_gua_e	0.0263158	0.215385	1	0.00566802
10	minimal	MTS-001_bin.13_rename	MTS-090_bin.1_rename	M_h2s_e	0.0263158	0.0923077	1	0.00242915
10	minimal	MTS-001_bin.13_rename	MTS-090_bin.1_rename	M_s_e	0.0263158	0.184615	1	0.0048583
10	minimal	MTS-001_bin.13_rename	MTS-001_bin.19_rename	M_acald_e	0.0263158	0.0461538	1	0.00121457
10	minimal	MTS-001_bin.13_rename	MTS-001_bin.19_rename	M_fe2_e	0.0263158	0.138462	1	0.00364372
10	minimal	MTS-001_bin.13_rename	MTS-001_bin.19_rename	M_fe3_e	0.0263158	0.769231	1	0.0202429
10	minimal	MTS-001_bin.13_rename	MTS-001_bin.19_rename	M_gthrd_e	0.0263158	0.369231	1	0.0097166
10	minimal	MTS-001_bin.13_rename	MTS-001_bin.19_rename	M_gua_e	0.0263158	0.215385	1	0.00566802
10	minimal	MTS-001_bin.13_rename	MTS-001_bin.19_rename	M_h2s_e	0.0263158	0.0923077	1	0.00242915
10	minimal	MTS-001_bin.13_rename	MTS-001_bin.19_rename	M_pi_e	0.0263158	0.153846	1	0.00404858
10	minimal	MTS-001_bin.13_rename	MTS-001_bin.19_rename	M_s_e	0.0263158	0.184615	1	0.0048583
10	minimal	MTS-001_bin.13_rename	MTS-010_bin.9_rename	M_acald_e	0.0263158	0.0461538	1	0.00121457
10	minimal	MTS-001_bin.13_rename	MTS-010_bin.9_rename	M_fe2_e	0.0263158	0.138462	1	0.00364372
10	minimal	MTS-001_bin.13_rename	MTS-010_bin.9_rename	M_fe3_e	0.0263158	0.769231	1	0.0202429
10	minimal	MTS-001_bin.13_rename	MTS-010_bin.9_rename	M_h2s_e	0.0263158	0.0923077	1	0.00242915
10	minimal	MTS-001_bin.13_rename	MTS-010_bin.9_rename	M_pi_e	0.0263158	0.153846	1	0.00404858
10	minimal	MTS-001_bin.13_rename	MTS-010_bin.9_rename	M_s_e	0.0263158	0.184615	1	0.0048583
10	minimal	MTS-001_bin.13_rename	MTS-010_bin.9_rename	M_uri_e	0.0263158	1	1	0.0263158
10	minimal	MTS-001_bin.13_rename	MTS-001_bin.20_rename	M_acald_e	0.105263	0.0461538	1	0.0048583
10	minimal	MTS-001_bin.13_rename	MTS-001_bin.20_rename	M_arg__L_e	0.105263	0.0153846	1	0.00161943
10	minimal	MTS-001_bin.13_rename	MTS-001_bin.20_rename	M_cu2_e	0.105263	1	1	0.105263
10	minimal	MTS-001_bin.13_rename	MTS-001_bin.20_rename	M_cys__L_e	0.105263	0.0923077	1	0.0097166
10	minimal	MTS-001_bin.13_rename	MTS-001_bin.20_rename	M_fe2_e	0.105263	0.138462	1	0.0145749
10	minimal	MTS-001_bin.13_rename	MTS-001_bin.20_rename	M_fe3_e	0.105263	0.769231	1	0.0809717
10	minimal	MTS-001_bin.13_rename	MTS-001_bin.20_rename	M_g3pe_e	0.105263	0.523077	1	0.0550607
10	minimal	MTS-001_bin.13_rename	MTS-001_bin.20_rename	M_gthrd_e	0.105263	0.369231	1	0.0388664
10	minimal	MTS-001_bin.13_rename	MTS-001_bin.20_rename	M_gua_e	0.105263	0.215385	1	0.0226721
10	minimal	MTS-001_bin.13_rename	MTS-001_bin.20_rename	M_h2s_e	0.105263	0.0923077	1	0.0097166
10	minimal	MTS-001_bin.13_rename	MTS-001_bin.20_rename	M_hxan_e	0.105263	0.0769231	1	0.00809717
10	minimal	MTS-001_bin.13_rename	MTS-001_bin.20_rename	M_pi_e	0.105263	0.153846	1	0.0161943
10	minimal	MTS-001_bin.13_rename	MTS-001_bin.20_rename	M_s_e	0.105263	0.184615	1	0.0194332
10	minimal	MTS-001_bin.13_rename	MTS-001_bin.20_rename	M_uri_e	0.105263	1	1	0.105263
10	minimal	MTS-001_bin.13_rename	MTS-001_bin.21_rename	M_acald_e	0.0263158	0.0461538	1	0.00121457
10	minimal	MTS-001_bin.13_rename	MTS-001_bin.21_rename	M_fe2_e	0.0263158	0.138462	1	0.00364372
10	minimal	MTS-001_bin.13_rename	MTS-001_bin.21_rename	M_fe3_e	0.0263158	0.769231	1	0.0202429
10	minimal	MTS-001_bin.13_rename	MTS-001_bin.21_rename	M_h2s_e	0.0263158	0.0923077	1	0.00242915
10	minimal	MTS-001_bin.13_rename	MTS-001_bin.21_rename	M_hxan_e	0.0263158	0.0769231	1	0.00202429
10	minimal	MTS-001_bin.13_rename	MTS-001_bin.21_rename	M_s_e	0.0263158	0.184615	1	0.0048583
10	minimal	MTS-001_bin.13_rename	MTS-020_bin.6_rename	M_acald_e	0.0263158	0.0461538	1	0.00121457
10	minimal	MTS-001_bin.13_rename	MTS-020_bin.6_rename	M_arg__L_e	0.0263158	0.0153846	1	0.000404858
10	minimal	MTS-001_bin.13_rename	MTS-020_bin.6_rename	M_cys__L_e	0.0263158	0.0923077	1	0.00242915
10	minimal	MTS-001_bin.13_rename	MTS-020_bin.6_rename	M_fe2_e	0.0263158	0.138462	1	0.00364372
10	minimal	MTS-001_bin.13_rename	MTS-020_bin.6_rename	M_fe3_e	0.0263158	0.769231	1	0.0202429
10	minimal	MTS-001_bin.13_rename	MTS-020_bin.6_rename	M_gthrd_e	0.0263158	0.369231	1	0.0097166
10	minimal	MTS-001_bin.13_rename	MTS-020_bin.6_rename	M_gua_e	0.0263158	0.215385	1	0.00566802
10	minimal	MTS-001_bin.13_rename	MTS-020_bin.6_rename	M_h2s_e	0.0263158	0.0923077	1	0.00242915
10	minimal	MTS-001_bin.13_rename	MTS-020_bin.6_rename	M_s_e	0.0263158	0.184615	1	0.0048583
10	minimal	MTS-001_bin.13_rename	MTS-001_bin.4_rename	M_acald_e	0.131579	0.0461538	1	0.00607287
10	minimal	MTS-001_bin.13_rename	MTS-001_bin.4_rename	M_bz_e	0.131579	1	1	0.131579
10	minimal	MTS-001_bin.13_rename	MTS-001_bin.4_rename	M_fe3_e	0.131579	0.769231	1	0.101215
10	minimal	MTS-001_bin.13_rename	MTS-001_bin.4_rename	M_gua_e	0.131579	0.215385	1	0.0283401
10	minimal	MTS-001_bin.13_rename	MTS-001_bin.4_rename	M_h2s_e	0.131579	0.0923077	1	0.0121457
10	minimal	MTS-001_bin.13_rename	MTS-001_bin.4_rename	M_pi_e	0.131579	0.153846	1	0.0202429
10	minimal	MTS-001_bin.13_rename	MTS-001_bin.4_rename	M_s_e	0.131579	0.184615	1	0.0242915
10	minimal	MTS-001_bin.13_rename	MTS-001_bin.5_rename	M_acald_e	0.618421	0.0461538	1	0.0285425
10	minimal	MTS-001_bin.13_rename	MTS-001_bin.5_rename	M_arg__L_e	0.618421	0.0153846	1	0.00951417
10	minimal	MTS-001_bin.13_rename	MTS-001_bin.5_rename	M_bz_e	0.618421	1	1	0.618421
10	minimal	MTS-001_bin.13_rename	MTS-001_bin.5_rename	M_cu2_e	0.618421	1	1	0.618421
10	minimal	MTS-001_bin.13_rename	MTS-001_bin.5_rename	M_cys__L_e	0.618421	0.0923077	1	0.057085
10	minimal	MTS-001_bin.13_rename	MTS-001_bin.5_rename	M_fe2_e	0.618421	0.138462	1	0.0856275
10	minimal	MTS-001_bin.13_rename	MTS-001_bin.5_rename	M_fe3_e	0.618421	0.769231	1	0.475709
10	minimal	MTS-001_bin.13_rename	MTS-001_bin.5_rename	M_g3pe_e	0.618421	0.523077	1	0.323482
10	minimal	MTS-001_bin.13_rename	MTS-001_bin.5_rename	M_g3pg_e	0.618421	0.323077	1	0.199798
10	minimal	MTS-001_bin.13_rename	MTS-001_bin.5_rename	M_gthrd_e	0.618421	0.369231	1	0.22834
10	minimal	MTS-001_bin.13_rename	MTS-001_bin.5_rename	M_gua_e	0.618421	0.215385	1	0.133198
10	minimal	MTS-001_bin.13_rename	MTS-001_bin.5_rename	M_h2s_e	0.618421	0.0923077	1	0.057085
10	minimal	MTS-001_bin.13_rename	MTS-001_bin.5_rename	M_hxan_e	0.618421	0.0769231	1	0.0475709
10	minimal	MTS-001_bin.13_rename	MTS-001_bin.5_rename	M_pi_e	0.618421	0.153846	1	0.0951417
10	minimal	MTS-001_bin.13_rename	MTS-001_bin.5_rename	M_s_e	0.618421	0.184615	1	0.11417
10	minimal	MTS-001_bin.13_rename	MTS-001_bin.5_rename	M_uri_e	0.618421	1	1	0.618421
10	minimal	MTS-001_bin.13_rename	MTS-001_bin.6_rename	M_4hba_e	0.0263158	0.0307692	1	0.000809717
10	minimal	MTS-001_bin.13_rename	MTS-001_bin.6_rename	M_acald_e	0.0263158	0.0461538	1	0.00121457
10	minimal	MTS-001_bin.13_rename	MTS-001_bin.6_rename	M_cu2_e	0.0263158	1	1	0.0263158
10	minimal	MTS-001_bin.13_rename	MTS-001_bin.6_rename	M_fe2_e	0.0263158	0.138462	1	0.00364372
10	minimal	MTS-001_bin.13_rename	MTS-001_bin.6_rename	M_fe3_e	0.0263158	0.769231	1	0.0202429
10	minimal	MTS-001_bin.13_rename	MTS-001_bin.6_rename	M_gua_e	0.0263158	0.215385	1	0.00566802
10	minimal	MTS-001_bin.13_rename	MTS-001_bin.6_rename	M_h2s_e	0.0263158	0.0923077	1	0.00242915
10	minimal	MTS-001_bin.13_rename	MTS-001_bin.6_rename	M_pi_e	0.0263158	0.153846	1	0.00404858
10	minimal	MTS-001_bin.13_rename	MTS-001_bin.6_rename	M_s_e	0.0263158	0.184615	1	0.0048583
10	minimal	MTS-001_bin.13_rename	MTS-001_bin.7_rename	M_4hba_e	0.0263158	0.0307692	1	0.000809717
10	minimal	MTS-001_bin.13_rename	MTS-001_bin.7_rename	M_acald_e	0.0263158	0.0461538	1	0.00121457
10	minimal	MTS-001_bin.13_rename	MTS-001_bin.7_rename	M_fe2_e	0.0263158	0.138462	1	0.00364372
10	minimal	MTS-001_bin.13_rename	MTS-001_bin.7_rename	M_fe3_e	0.0263158	0.769231	1	0.0202429
10	minimal	MTS-001_bin.13_rename	MTS-001_bin.7_rename	M_h2s_e	0.0263158	0.0923077	1	0.00242915
10	minimal	MTS-001_bin.13_rename	MTS-001_bin.7_rename	M_pi_e	0.0263158	0.153846	1	0.00404858
10	minimal	MTS-001_bin.13_rename	MTS-001_bin.7_rename	M_s_e	0.0263158	0.184615	1	0.0048583
10	minimal	MTS-001_bin.13_rename	MTS-010_bin.15_rename	M_acald_e	0.105263	0.0461538	1	0.0048583
10	minimal	MTS-001_bin.13_rename	MTS-010_bin.15_rename	M_arg__L_e	0.105263	0.0153846	1	0.00161943
10	minimal	MTS-001_bin.13_rename	MTS-010_bin.15_rename	M_cu2_e	0.105263	1	1	0.105263
10	minimal	MTS-001_bin.13_rename	MTS-010_bin.15_rename	M_fe2_e	0.105263	0.138462	1	0.0145749
10	minimal	MTS-001_bin.13_rename	MTS-010_bin.15_rename	M_fe3_e	0.105263	0.769231	1	0.0809717
10	minimal	MTS-001_bin.13_rename	MTS-010_bin.15_rename	M_gua_e	0.105263	0.215385	1	0.0226721
10	minimal	MTS-001_bin.13_rename	MTS-010_bin.15_rename	M_h2s_e	0.105263	0.0923077	1	0.0097166
10	minimal	MTS-001_bin.13_rename	MTS-010_bin.15_rename	M_pi_e	0.105263	0.153846	1	0.0161943
10	minimal	MTS-001_bin.13_rename	MTS-010_bin.15_rename	M_s_e	0.105263	0.184615	1	0.0194332
10	minimal	MTS-001_bin.13_rename	MTS-010_bin.15_rename	M_uri_e	0.105263	1	1	0.105263
10	minimal	MTS-001_bin.13_rename	MTS-001_bin.9_rename	M_acald_e	0.0263158	0.0461538	1	0.00121457
10	minimal	MTS-001_bin.13_rename	MTS-001_bin.9_rename	M_arg__L_e	0.0263158	0.0153846	1	0.000404858
10	minimal	MTS-001_bin.13_rename	MTS-001_bin.9_rename	M_cys__L_e	0.0263158	0.0923077	1	0.00242915
10	minimal	MTS-001_bin.13_rename	MTS-001_bin.9_rename	M_fe2_e	0.0263158	0.138462	1	0.00364372
10	minimal	MTS-001_bin.13_rename	MTS-001_bin.9_rename	M_fe3_e	0.0263158	0.769231	1	0.0202429
10	minimal	MTS-001_bin.13_rename	MTS-001_bin.9_rename	M_g3pe_e	0.0263158	0.523077	1	0.0137652
10	minimal	MTS-001_bin.13_rename	MTS-001_bin.9_rename	M_g3pg_e	0.0263158	0.323077	1	0.00850202
10	minimal	MTS-001_bin.13_rename	MTS-001_bin.9_rename	M_gthrd_e	0.0263158	0.369231	1	0.0097166
10	minimal	MTS-001_bin.13_rename	MTS-001_bin.9_rename	M_gua_e	0.0263158	0.215385	1	0.00566802
10	minimal	MTS-001_bin.13_rename	MTS-001_bin.9_rename	M_h2s_e	0.0263158	0.0923077	1	0.00242915
10	minimal	MTS-001_bin.13_rename	MTS-001_bin.9_rename	M_pi_e	0.0263158	0.153846	1	0.00404858
10	minimal	MTS-001_bin.13_rename	MTS-001_bin.9_rename	M_s_e	0.0263158	0.184615	1	0.0048583
10	minimal	MTS-001_bin.13_rename	MTS-010_bin.10_rename	M_acald_e	0.157895	0.0461538	1	0.00728745
10	minimal	MTS-001_bin.13_rename	MTS-010_bin.10_rename	M_fe3_e	0.157895	0.769231	1	0.121457
10	minimal	MTS-001_bin.13_rename	MTS-010_bin.10_rename	M_h2s_e	0.157895	0.0923077	1	0.0145749
10	minimal	MTS-001_bin.13_rename	MTS-010_bin.11_rename	M_acald_e	0.105263	0.0461538	1	0.0048583
10	minimal	MTS-001_bin.13_rename	MTS-010_bin.11_rename	M_cu2_e	0.105263	1	1	0.105263
10	minimal	MTS-001_bin.13_rename	MTS-010_bin.11_rename	M_fe2_e	0.105263	0.138462	1	0.0145749
10	minimal	MTS-001_bin.13_rename	MTS-010_bin.11_rename	M_fe3_e	0.105263	0.769231	1	0.0809717
10	minimal	MTS-001_bin.13_rename	MTS-010_bin.11_rename	M_gua_e	0.105263	0.215385	1	0.0226721
10	minimal	MTS-001_bin.13_rename	MTS-010_bin.11_rename	M_h2s_e	0.105263	0.0923077	1	0.0097166
10	minimal	MTS-001_bin.13_rename	MTS-010_bin.11_rename	M_pi_e	0.105263	0.153846	1	0.0161943
10	minimal	MTS-001_bin.13_rename	MTS-010_bin.11_rename	M_uri_e	0.105263	1	1	0.105263
10	minimal	MTS-001_bin.13_rename	MTS-010_bin.12_rename	M_acald_e	0.0263158	0.0461538	1	0.00121457
10	minimal	MTS-001_bin.13_rename	MTS-010_bin.12_rename	M_arg__L_e	0.0263158	0.0153846	1	0.000404858
10	minimal	MTS-001_bin.13_rename	MTS-010_bin.12_rename	M_fe2_e	0.0263158	0.138462	1	0.00364372
10	minimal	MTS-001_bin.13_rename	MTS-010_bin.12_rename	M_fe3_e	0.0263158	0.769231	1	0.0202429
10	minimal	MTS-001_bin.13_rename	MTS-010_bin.12_rename	M_h2s_e	0.0263158	0.0923077	1	0.00242915
10	minimal	MTS-001_bin.13_rename	MTS-010_bin.12_rename	M_s_e	0.0263158	0.184615	1	0.0048583
10	minimal	MTS-001_bin.13_rename	MTS-020_bin.11_rename	M_acald_e	0.0263158	0.0461538	1	0.00121457
10	minimal	MTS-001_bin.13_rename	MTS-020_bin.11_rename	M_fe2_e	0.0263158	0.138462	1	0.00364372
10	minimal	MTS-001_bin.13_rename	MTS-020_bin.11_rename	M_fe3_e	0.0263158	0.769231	1	0.0202429
10	minimal	MTS-001_bin.13_rename	MTS-020_bin.11_rename	M_gua_e	0.0263158	0.215385	1	0.00566802
10	minimal	MTS-001_bin.13_rename	MTS-020_bin.11_rename	M_h2s_e	0.0263158	0.0923077	1	0.00242915
10	minimal	MTS-001_bin.13_rename	MTS-020_bin.11_rename	M_s_e	0.0263158	0.184615	1	0.0048583
10	minimal	MTS-001_bin.13_rename	MTS-010_bin.5_rename	M_acald_e	0.0263158	0.0461538	1	0.00121457
10	minimal	MTS-001_bin.13_rename	MTS-010_bin.5_rename	M_cu2_e	0.0263158	1	1	0.0263158
10	minimal	MTS-001_bin.13_rename	MTS-010_bin.5_rename	M_fe2_e	0.0263158	0.138462	1	0.00364372
10	minimal	MTS-001_bin.13_rename	MTS-010_bin.5_rename	M_fe3_e	0.0263158	0.769231	1	0.0202429
10	minimal	MTS-001_bin.13_rename	MTS-010_bin.5_rename	M_g3pe_e	0.0263158	0.523077	1	0.0137652
10	minimal	MTS-001_bin.13_rename	MTS-010_bin.5_rename	M_gua_e	0.0263158	0.215385	1	0.00566802
10	minimal	MTS-001_bin.13_rename	MTS-010_bin.5_rename	M_h2s_e	0.0263158	0.0923077	1	0.00242915
10	minimal	MTS-001_bin.13_rename	MTS-010_bin.5_rename	M_pi_e	0.0263158	0.153846	1	0.00404858
10	minimal	MTS-001_bin.13_rename	MTS-060_bin.2_rename	M_acald_e	0.0263158	0.0461538	1	0.00121457
10	minimal	MTS-001_bin.13_rename	MTS-060_bin.2_rename	M_arg__L_e	0.0263158	0.0153846	1	0.000404858
10	minimal	MTS-001_bin.13_rename	MTS-060_bin.2_rename	M_fe2_e	0.0263158	0.138462	1	0.00364372
10	minimal	MTS-001_bin.13_rename	MTS-060_bin.2_rename	M_fe3_e	0.0263158	0.769231	1	0.0202429
10	minimal	MTS-001_bin.13_rename	MTS-060_bin.2_rename	M_gua_e	0.0263158	0.215385	1	0.00566802
10	minimal	MTS-001_bin.13_rename	MTS-060_bin.2_rename	M_h2s_e	0.0263158	0.0923077	1	0.00242915
10	minimal	MTS-001_bin.13_rename	MTS-060_bin.2_rename	M_s_e	0.0263158	0.184615	1	0.0048583
10	minimal	MTS-010_bin.8_rename	MTS-010_bin.16_rename	M_3ump_e	0.125	0.0192308	1	0.00240385
10	minimal	MTS-010_bin.8_rename	MTS-010_bin.16_rename	M_cgly_e	0.125	0.288462	1	0.0360577
10	minimal	MTS-010_bin.8_rename	MTS-010_bin.16_rename	M_cys__L_e	0.125	0.0769231	1	0.00961538
10	minimal	MTS-010_bin.8_rename	MTS-010_bin.16_rename	M_fe2_e	0.125	0.788462	1	0.0985577
10	minimal	MTS-010_bin.8_rename	MTS-010_bin.16_rename	M_fe3_e	0.125	0.25	1	0.03125
10	minimal	MTS-010_bin.8_rename	MTS-010_bin.16_rename	M_g3pe_e	0.125	0.0769231	1	0.00961538
10	minimal	MTS-010_bin.8_rename	MTS-010_bin.16_rename	M_gal_e	0.125	0.0384615	1	0.00480769
10	minimal	MTS-010_bin.8_rename	MTS-010_bin.16_rename	M_glc__D_e	0.125	0.0576923	1	0.00721154
10	minimal	MTS-010_bin.8_rename	MTS-010_bin.16_rename	M_glu__L_e	0.125	0.0769231	1	0.00961538
10	minimal	MTS-010_bin.8_rename	MTS-010_bin.16_rename	M_glyald_e	0.125	0.0192308	1	0.00240385
10	minimal	MTS-010_bin.8_rename	MTS-010_bin.16_rename	M_pi_e	0.125	0.0192308	1	0.00240385
10	minimal	MTS-010_bin.8_rename	MTS-010_bin.16_rename	M_thym_e	0.125	1	1	0.125
10	minimal	MTS-010_bin.8_rename	MTS-040_bin.3_rename	M_3ump_e	0.125	0.0192308	1	0.00240385
10	minimal	MTS-010_bin.8_rename	MTS-040_bin.3_rename	M_agm_e	0.125	0.0192308	1	0.00240385
10	minimal	MTS-010_bin.8_rename	MTS-040_bin.3_rename	M_ala__L_e	0.125	0.0192308	1	0.00240385
10	minimal	MTS-010_bin.8_rename	MTS-040_bin.3_rename	M_cellb_e	0.125	0.673077	1	0.0841346
10	minimal	MTS-010_bin.8_rename	MTS-040_bin.3_rename	M_cgly_e	0.125	0.288462	1	0.0360577
10	minimal	MTS-010_bin.8_rename	MTS-040_bin.3_rename	M_cu2_e	0.125	1	1	0.125
10	minimal	MTS-010_bin.8_rename	MTS-040_bin.3_rename	M_cys__L_e	0.125	0.0769231	1	0.00961538
10	minimal	MTS-010_bin.8_rename	MTS-040_bin.3_rename	M_fe2_e	0.125	0.788462	1	0.0985577
10	minimal	MTS-010_bin.8_rename	MTS-040_bin.3_rename	M_fe3_e	0.125	0.25	1	0.03125
10	minimal	MTS-010_bin.8_rename	MTS-040_bin.3_rename	M_gal_e	0.125	0.0384615	1	0.00480769
10	minimal	MTS-010_bin.8_rename	MTS-040_bin.3_rename	M_glc__D_e	0.125	0.0576923	1	0.00721154
10	minimal	MTS-010_bin.8_rename	MTS-040_bin.3_rename	M_glu__L_e	0.125	0.0769231	1	0.00961538
10	minimal	MTS-010_bin.8_rename	MTS-040_bin.3_rename	M_glyald_e	0.125	0.0192308	1	0.00240385
10	minimal	MTS-010_bin.8_rename	MTS-040_bin.3_rename	M_hxan_e	0.125	0.153846	1	0.0192308
10	minimal	MTS-010_bin.8_rename	MTS-040_bin.3_rename	M_met__L_e	0.125	0.0192308	1	0.00240385
10	minimal	MTS-010_bin.8_rename	MTS-040_bin.3_rename	M_pi_e	0.125	0.0192308	1	0.00240385
10	minimal	MTS-010_bin.8_rename	MTS-040_bin.3_rename	M_thym_e	0.125	1	1	0.125
10	minimal	MTS-010_bin.8_rename	MTS-040_bin.3_rename	M_tyr__L_e	0.125	0.0961538	1	0.0120192
10	minimal	MTS-010_bin.8_rename	MTS-001_bin.16_rename	M_cellb_e	0.125	0.673077	1	0.0841346
10	minimal	MTS-010_bin.8_rename	MTS-001_bin.16_rename	M_cgly_e	0.125	0.288462	1	0.0360577
10	minimal	MTS-010_bin.8_rename	MTS-001_bin.16_rename	M_fe2_e	0.125	0.788462	1	0.0985577
10	minimal	MTS-010_bin.8_rename	MTS-001_bin.16_rename	M_fe3_e	0.125	0.25	1	0.03125
10	minimal	MTS-010_bin.8_rename	MTS-001_bin.16_rename	M_gal_e	0.125	0.0384615	1	0.00480769
10	minimal	MTS-010_bin.8_rename	MTS-001_bin.16_rename	M_glc__D_e	0.125	0.0576923	1	0.00721154
10	minimal	MTS-010_bin.8_rename	MTS-001_bin.16_rename	M_glu__L_e	0.125	0.0769231	1	0.00961538
10	minimal	MTS-010_bin.8_rename	MTS-001_bin.16_rename	M_pi_e	0.125	0.0192308	1	0.00240385
10	minimal	MTS-010_bin.8_rename	MTS-001_bin.16_rename	M_thym_e	0.125	1	1	0.125
10	minimal	MTS-010_bin.8_rename	MTS-010_bin.9_rename	M_fe2_e	0.125	0.788462	1	0.0985577
10	minimal	MTS-010_bin.8_rename	MTS-010_bin.9_rename	M_fe3_e	0.125	0.25	1	0.03125
10	minimal	MTS-010_bin.8_rename	MTS-010_bin.9_rename	M_glc__D_e	0.125	0.0576923	1	0.00721154
10	minimal	MTS-010_bin.8_rename	MTS-010_bin.9_rename	M_glu__L_e	0.125	0.0769231	1	0.00961538
10	minimal	MTS-010_bin.8_rename	MTS-010_bin.9_rename	M_pi_e	0.125	0.0192308	1	0.00240385
10	minimal	MTS-010_bin.8_rename	MTS-010_bin.9_rename	M_thym_e	0.125	1	1	0.125
10	minimal	MTS-010_bin.8_rename	MTS-010_bin.9_rename	M_tyr__L_e	0.125	0.0961538	1	0.0120192
10	minimal	MTS-010_bin.8_rename	MTS-001_bin.20_rename	M_3ump_e	0.25	0.0192308	1	0.00480769
10	minimal	MTS-010_bin.8_rename	MTS-001_bin.20_rename	M_agm_e	0.25	0.0192308	1	0.00480769
10	minimal	MTS-010_bin.8_rename	MTS-001_bin.20_rename	M_cellb_e	0.25	0.673077	1	0.168269
10	minimal	MTS-010_bin.8_rename	MTS-001_bin.20_rename	M_cgly_e	0.25	0.288462	1	0.0721154
10	minimal	MTS-010_bin.8_rename	MTS-001_bin.20_rename	M_cu2_e	0.25	1	1	0.25
10	minimal	MTS-010_bin.8_rename	MTS-001_bin.20_rename	M_cys__L_e	0.25	0.0769231	1	0.0192308
10	minimal	MTS-010_bin.8_rename	MTS-001_bin.20_rename	M_fe2_e	0.25	0.788462	1	0.197115
10	minimal	MTS-010_bin.8_rename	MTS-001_bin.20_rename	M_fe3_e	0.25	0.25	1	0.0625
10	minimal	MTS-010_bin.8_rename	MTS-001_bin.20_rename	M_g3pe_e	0.25	0.0769231	1	0.0192308
10	minimal	MTS-010_bin.8_rename	MTS-001_bin.20_rename	M_glc__D_e	0.25	0.0576923	1	0.0144231
10	minimal	MTS-010_bin.8_rename	MTS-001_bin.20_rename	M_glu__L_e	0.25	0.0769231	1	0.0192308
10	minimal	MTS-010_bin.8_rename	MTS-001_bin.20_rename	M_glyald_e	0.25	0.0192308	1	0.00480769
10	minimal	MTS-010_bin.8_rename	MTS-001_bin.20_rename	M_hxan_e	0.25	0.153846	1	0.0384615
10	minimal	MTS-010_bin.8_rename	MTS-001_bin.20_rename	M_istfrnB_e	0.25	0.211538	1	0.0528846
10	minimal	MTS-010_bin.8_rename	MTS-001_bin.20_rename	M_met__L_e	0.25	0.0192308	1	0.00480769
10	minimal	MTS-010_bin.8_rename	MTS-001_bin.20_rename	M_pi_e	0.25	0.0192308	1	0.00480769
10	minimal	MTS-010_bin.8_rename	MTS-001_bin.20_rename	M_thym_e	0.25	1	1	0.25
10	minimal	MTS-010_bin.8_rename	MTS-001_bin.5_rename	M_3ump_e	0.125	0.0192308	1	0.00240385
10	minimal	MTS-010_bin.8_rename	MTS-001_bin.5_rename	M_agm_e	0.125	0.0192308	1	0.00240385
10	minimal	MTS-010_bin.8_rename	MTS-001_bin.5_rename	M_ala__L_e	0.125	0.0192308	1	0.00240385
10	minimal	MTS-010_bin.8_rename	MTS-001_bin.5_rename	M_bz_e	0.125	1	1	0.125
10	minimal	MTS-010_bin.8_rename	MTS-001_bin.5_rename	M_cellb_e	0.125	0.673077	1	0.0841346
10	minimal	MTS-010_bin.8_rename	MTS-001_bin.5_rename	M_cgly_e	0.125	0.288462	1	0.0360577
10	minimal	MTS-010_bin.8_rename	MTS-001_bin.5_rename	M_cu2_e	0.125	1	1	0.125
10	minimal	MTS-010_bin.8_rename	MTS-001_bin.5_rename	M_cys__L_e	0.125	0.0769231	1	0.00961538
10	minimal	MTS-010_bin.8_rename	MTS-001_bin.5_rename	M_fe2_e	0.125	0.788462	1	0.0985577
10	minimal	MTS-010_bin.8_rename	MTS-001_bin.5_rename	M_fe3_e	0.125	0.25	1	0.03125
10	minimal	MTS-010_bin.8_rename	MTS-001_bin.5_rename	M_g3pe_e	0.125	0.0769231	1	0.00961538
10	minimal	MTS-010_bin.8_rename	MTS-001_bin.5_rename	M_g3pg_e	0.125	0.903846	1	0.112981
10	minimal	MTS-010_bin.8_rename	MTS-001_bin.5_rename	M_gal_e	0.125	0.0384615	1	0.00480769
10	minimal	MTS-010_bin.8_rename	MTS-001_bin.5_rename	M_glc__D_e	0.125	0.0576923	1	0.00721154
10	minimal	MTS-010_bin.8_rename	MTS-001_bin.5_rename	M_glu__L_e	0.125	0.0769231	1	0.00961538
10	minimal	MTS-010_bin.8_rename	MTS-001_bin.5_rename	M_glyald_e	0.125	0.0192308	1	0.00240385
10	minimal	MTS-010_bin.8_rename	MTS-001_bin.5_rename	M_hxan_e	0.125	0.153846	1	0.0192308
10	minimal	MTS-010_bin.8_rename	MTS-001_bin.5_rename	M_met__L_e	0.125	0.0192308	1	0.00240385
10	minimal	MTS-010_bin.8_rename	MTS-001_bin.5_rename	M_pi_e	0.125	0.0192308	1	0.00240385
10	minimal	MTS-010_bin.8_rename	MTS-001_bin.5_rename	M_thym_e	0.125	1	1	0.125
10	minimal	MTS-010_bin.8_rename	MTS-001_bin.5_rename	M_tyr__L_e	0.125	0.0961538	1	0.0120192
10	minimal	MTS-010_bin.8_rename	MTS-010_bin.15_rename	M_cu2_e	0.125	1	1	0.125
10	minimal	MTS-010_bin.8_rename	MTS-010_bin.15_rename	M_fe2_e	0.125	0.788462	1	0.0985577
10	minimal	MTS-010_bin.8_rename	MTS-010_bin.15_rename	M_fe3_e	0.125	0.25	1	0.03125
10	minimal	MTS-010_bin.8_rename	MTS-010_bin.15_rename	M_glc__D_e	0.125	0.0576923	1	0.00721154
10	minimal	MTS-010_bin.8_rename	MTS-010_bin.15_rename	M_istfrnB_e	0.125	0.211538	1	0.0264423
10	minimal	MTS-010_bin.8_rename	MTS-010_bin.15_rename	M_pi_e	0.125	0.0192308	1	0.00240385
10	minimal	MTS-010_bin.8_rename	MTS-010_bin.15_rename	M_thym_e	0.125	1	1	0.125
10	minimal	MTS-010_bin.8_rename	MTS-010_bin.11_rename	M_cu2_e	0.125	1	1	0.125
10	minimal	MTS-010_bin.8_rename	MTS-010_bin.11_rename	M_fe2_e	0.125	0.788462	1	0.0985577
10	minimal	MTS-010_bin.8_rename	MTS-010_bin.11_rename	M_fe3_e	0.125	0.25	1	0.03125
10	minimal	MTS-010_bin.8_rename	MTS-010_bin.11_rename	M_glc__D_e	0.125	0.0576923	1	0.00721154
10	minimal	MTS-010_bin.8_rename	MTS-010_bin.11_rename	M_lcts_e	0.125	0.615385	1	0.0769231
10	minimal	MTS-010_bin.8_rename	MTS-010_bin.11_rename	M_pi_e	0.125	0.0192308	1	0.00240385
10	minimal	MTS-010_bin.8_rename	MTS-010_bin.11_rename	M_thym_e	0.125	1	1	0.125
10	minimal	MTS-040_bin.3_rename	MTS-010_bin.8_rename	M_4abut_e	1	0.0263158	1	0.0263158
10	minimal	MTS-040_bin.3_rename	MTS-010_bin.8_rename	M_fe3_e	1	0.921053	1	0.921053
10	minimal	MTS-040_bin.3_rename	MTS-010_bin.8_rename	M_fe3pyovd_kt_e	1	0.0789474	1	0.0789474
10	minimal	MTS-040_bin.3_rename	MTS-010_bin.8_rename	M_glc__D_e	1	0.0263158	1	0.0263158
10	minimal	MTS-040_bin.3_rename	MTS-010_bin.8_rename	M_glyc3p_e	1	0.447368	1	0.447368
10	minimal	MTS-040_bin.3_rename	MTS-010_bin.8_rename	M_h2s_e	1	0.0263158	1	0.0263158
10	minimal	MTS-040_bin.3_rename	MTS-010_bin.8_rename	M_o2_e	1	0.105263	1	0.105263
10	minimal	MTS-001_bin.16_rename	MTS-010_bin.16_rename	M_3ump_e	0.0666667	0.45	1	0.03
10	minimal	MTS-001_bin.16_rename	MTS-010_bin.16_rename	M_fe2_e	0.0666667	0.1	1	0.00666667
10	minimal	MTS-001_bin.16_rename	MTS-010_bin.16_rename	M_fe3_e	0.0666667	0.1	1	0.00666667
10	minimal	MTS-001_bin.16_rename	MTS-010_bin.16_rename	M_fe3pyovd_kt_e	0.0666667	0.4	1	0.0266667
10	minimal	MTS-001_bin.16_rename	MTS-001_bin.10_rename	M_cu2_e	0.533333	1	1	0.533333
10	minimal	MTS-001_bin.16_rename	MTS-001_bin.10_rename	M_fe2_e	0.533333	0.1	1	0.0533333
10	minimal	MTS-001_bin.16_rename	MTS-001_bin.10_rename	M_fe3_e	0.533333	0.1	1	0.0533333
10	minimal	MTS-001_bin.16_rename	MTS-001_bin.10_rename	M_fe3pyovd_kt_e	0.533333	0.4	1	0.213333
10	minimal	MTS-001_bin.16_rename	MTS-001_bin.10_rename	M_o2_e	0.533333	1	1	0.533333
10	minimal	MTS-001_bin.16_rename	MTS-001_bin.11_rename	M_fe2_e	0.0666667	0.1	1	0.00666667
10	minimal	MTS-001_bin.16_rename	MTS-001_bin.11_rename	M_fe3_e	0.0666667	0.1	1	0.00666667
10	minimal	MTS-001_bin.16_rename	MTS-001_bin.11_rename	M_fe3pyovd_kt_e	0.0666667	0.4	1	0.0266667
10	minimal	MTS-001_bin.16_rename	MTS-010_bin.1_rename	M_cu2_e	0.0666667	1	1	0.0666667
10	minimal	MTS-001_bin.16_rename	MTS-010_bin.1_rename	M_fe2_e	0.0666667	0.1	1	0.00666667
10	minimal	MTS-001_bin.16_rename	MTS-010_bin.1_rename	M_fe3_e	0.0666667	0.1	1	0.00666667
10	minimal	MTS-001_bin.16_rename	MTS-010_bin.1_rename	M_fe3pyovd_kt_e	0.0666667	0.4	1	0.0266667
10	minimal	MTS-001_bin.16_rename	MTS-010_bin.1_rename	M_glyc3p_e	0.0666667	0.35	1	0.0233333
10	minimal	MTS-001_bin.16_rename	MTS-001_bin.13_rename	M_fe2_e	0.0666667	0.1	1	0.00666667
10	minimal	MTS-001_bin.16_rename	MTS-001_bin.13_rename	M_fe3_e	0.0666667	0.1	1	0.00666667
10	minimal	MTS-001_bin.16_rename	MTS-001_bin.13_rename	M_fe3pyovd_kt_e	0.0666667	0.4	1	0.0266667
10	minimal	MTS-001_bin.16_rename	MTS-001_bin.13_rename	M_glyc3p_e	0.0666667	0.35	1	0.0233333
10	minimal	MTS-001_bin.16_rename	MTS-010_bin.8_rename	M_fe2_e	0.533333	0.1	1	0.0533333
10	minimal	MTS-001_bin.16_rename	MTS-010_bin.8_rename	M_fe3_e	0.533333	0.1	1	0.0533333
10	minimal	MTS-001_bin.16_rename	MTS-010_bin.8_rename	M_fe3pyovd_kt_e	0.533333	0.4	1	0.213333
10	minimal	MTS-001_bin.16_rename	MTS-010_bin.8_rename	M_glyc3p_e	0.533333	0.35	1	0.186667
10	minimal	MTS-001_bin.16_rename	MTS-010_bin.8_rename	M_o2_e	0.533333	1	1	0.533333
10	minimal	MTS-001_bin.16_rename	MTS-040_bin.3_rename	M_3ump_e	0.0666667	0.45	1	0.03
10	minimal	MTS-001_bin.16_rename	MTS-040_bin.3_rename	M_cellb_e	0.0666667	0.05	1	0.00333333
10	minimal	MTS-001_bin.16_rename	MTS-040_bin.3_rename	M_cu2_e	0.0666667	1	1	0.0666667
10	minimal	MTS-001_bin.16_rename	MTS-040_bin.3_rename	M_fe2_e	0.0666667	0.1	1	0.00666667
10	minimal	MTS-001_bin.16_rename	MTS-040_bin.3_rename	M_fe3_e	0.0666667	0.1	1	0.00666667
10	minimal	MTS-001_bin.16_rename	MTS-040_bin.3_rename	M_fe3pyovd_kt_e	0.0666667	0.4	1	0.0266667
10	minimal	MTS-001_bin.16_rename	MTS-090_bin.1_rename	M_fe2_e	0.1	0.1	1	0.01
10	minimal	MTS-001_bin.16_rename	MTS-090_bin.1_rename	M_fe3_e	0.1	0.1	1	0.01
10	minimal	MTS-001_bin.16_rename	MTS-090_bin.1_rename	M_fe3pyovd_kt_e	0.1	0.4	1	0.04
10	minimal	MTS-001_bin.16_rename	MTS-001_bin.19_rename	M_cellb_e	0.0666667	0.05	1	0.00333333
10	minimal	MTS-001_bin.16_rename	MTS-001_bin.19_rename	M_fe2_e	0.0666667	0.1	1	0.00666667
10	minimal	MTS-001_bin.16_rename	MTS-001_bin.19_rename	M_fe3_e	0.0666667	0.1	1	0.00666667
10	minimal	MTS-001_bin.16_rename	MTS-001_bin.19_rename	M_fe3pyovd_kt_e	0.0666667	0.4	1	0.0266667
10	minimal	MTS-001_bin.16_rename	MTS-010_bin.9_rename	M_fe2_e	0.0666667	0.1	1	0.00666667
10	minimal	MTS-001_bin.16_rename	MTS-010_bin.9_rename	M_fe3_e	0.0666667	0.1	1	0.00666667
10	minimal	MTS-001_bin.16_rename	MTS-010_bin.9_rename	M_fe3pyovd_kt_e	0.0666667	0.4	1	0.0266667
10	minimal	MTS-001_bin.16_rename	MTS-001_bin.20_rename	M_3ump_e	1	0.45	1	0.45
10	minimal	MTS-001_bin.16_rename	MTS-001_bin.20_rename	M_cellb_e	1	0.05	1	0.05
10	minimal	MTS-001_bin.16_rename	MTS-001_bin.20_rename	M_cu2_e	1	1	1	1
10	minimal	MTS-001_bin.16_rename	MTS-001_bin.20_rename	M_fe2_e	1	0.1	1	0.1
10	minimal	MTS-001_bin.16_rename	MTS-001_bin.20_rename	M_fe3_e	1	0.1	1	0.1
10	minimal	MTS-001_bin.16_rename	MTS-001_bin.20_rename	M_fe3pyovd_kt_e	1	0.4	1	0.4
10	minimal	MTS-001_bin.16_rename	MTS-001_bin.20_rename	M_glyc3p_e	1	0.35	1	0.35
10	minimal	MTS-001_bin.16_rename	MTS-001_bin.20_rename	M_ile__L_e	1	1	1	1
10	minimal	MTS-001_bin.16_rename	MTS-001_bin.21_rename	M_cellb_e	0.0666667	0.05	1	0.00333333
10	minimal	MTS-001_bin.16_rename	MTS-001_bin.21_rename	M_fe2_e	0.0666667	0.1	1	0.00666667
10	minimal	MTS-001_bin.16_rename	MTS-001_bin.21_rename	M_fe3_e	0.0666667	0.1	1	0.00666667
10	minimal	MTS-001_bin.16_rename	MTS-001_bin.21_rename	M_fe3pyovd_kt_e	0.0666667	0.4	1	0.0266667
10	minimal	MTS-001_bin.16_rename	MTS-020_bin.6_rename	M_fe2_e	0.0666667	0.1	1	0.00666667
10	minimal	MTS-001_bin.16_rename	MTS-020_bin.6_rename	M_fe3_e	0.0666667	0.1	1	0.00666667
10	minimal	MTS-001_bin.16_rename	MTS-020_bin.6_rename	M_fe3pyovd_kt_e	0.0666667	0.4	1	0.0266667
10	minimal	MTS-001_bin.16_rename	MTS-001_bin.4_rename	M_bz_e	0.0666667	1	1	0.0666667
10	minimal	MTS-001_bin.16_rename	MTS-001_bin.4_rename	M_fe3_e	0.0666667	0.1	1	0.00666667
10	minimal	MTS-001_bin.16_rename	MTS-001_bin.4_rename	M_fe3pyovd_kt_e	0.0666667	0.4	1	0.0266667
10	minimal	MTS-001_bin.16_rename	MTS-001_bin.4_rename	M_glyc3p_e	0.0666667	0.35	1	0.0233333
10	minimal	MTS-001_bin.16_rename	MTS-001_bin.5_rename	M_3ump_e	0.0666667	0.45	1	0.03
10	minimal	MTS-001_bin.16_rename	MTS-001_bin.5_rename	M_bz_e	0.0666667	1	1	0.0666667
10	minimal	MTS-001_bin.16_rename	MTS-001_bin.5_rename	M_cellb_e	0.0666667	0.05	1	0.00333333
10	minimal	MTS-001_bin.16_rename	MTS-001_bin.5_rename	M_cu2_e	0.0666667	1	1	0.0666667
10	minimal	MTS-001_bin.16_rename	MTS-001_bin.5_rename	M_fe2_e	0.0666667	0.1	1	0.00666667
10	minimal	MTS-001_bin.16_rename	MTS-001_bin.5_rename	M_fe3_e	0.0666667	0.1	1	0.00666667
10	minimal	MTS-001_bin.16_rename	MTS-001_bin.5_rename	M_fe3pyovd_kt_e	0.0666667	0.4	1	0.0266667
10	minimal	MTS-001_bin.16_rename	MTS-001_bin.5_rename	M_glyc3p_e	0.0666667	0.35	1	0.0233333
10	minimal	MTS-001_bin.16_rename	MTS-010_bin.10_rename	M_fe3_e	0.0666667	0.1	1	0.00666667
10	minimal	MTS-001_bin.16_rename	MTS-010_bin.10_rename	M_fe3pyovd_kt_e	0.0666667	0.4	1	0.0266667
10	minimal	MTS-001_bin.16_rename	MTS-010_bin.10_rename	M_glyc3p_e	0.0666667	0.35	1	0.0233333
10	minimal	MTS-090_bin.1_rename	MTS-010_bin.16_rename	M_gthrd_e	0.142857	1	1	0.142857
10	minimal	MTS-090_bin.1_rename	MTS-010_bin.16_rename	M_pi_e	0.142857	1	1	0.142857
10	minimal	MTS-090_bin.1_rename	MTS-001_bin.10_rename	M_cu2_e	0.285714	1	1	0.285714
10	minimal	MTS-090_bin.1_rename	MTS-001_bin.10_rename	M_o2_e	0.285714	1	1	0.285714
10	minimal	MTS-090_bin.1_rename	MTS-010_bin.8_rename	M_o2_e	0.571429	1	1	0.571429
10	minimal	MTS-090_bin.1_rename	MTS-040_bin.3_rename	M_cellb_e	0.142857	1	1	0.142857
10	minimal	MTS-090_bin.1_rename	MTS-040_bin.3_rename	M_cu2_e	0.142857	1	1	0.142857
10	minimal	MTS-090_bin.1_rename	MTS-040_bin.3_rename	M_gthrd_e	0.142857	1	1	0.142857
10	minimal	MTS-090_bin.1_rename	MTS-040_bin.3_rename	M_pi_e	0.142857	1	1	0.142857
10	minimal	MTS-090_bin.1_rename	MTS-001_bin.16_rename	M_cellb_e	0.142857	1	1	0.142857
10	minimal	MTS-090_bin.1_rename	MTS-001_bin.16_rename	M_gthrd_e	0.142857	1	1	0.142857
10	minimal	MTS-090_bin.1_rename	MTS-001_bin.16_rename	M_pi_e	0.142857	1	1	0.142857
10	minimal	MTS-090_bin.1_rename	MTS-001_bin.20_rename	M_cellb_e	0.142857	1	1	0.142857
10	minimal	MTS-090_bin.1_rename	MTS-001_bin.20_rename	M_cu2_e	0.142857	1	1	0.142857
10	minimal	MTS-090_bin.1_rename	MTS-001_bin.20_rename	M_gthrd_e	0.142857	1	1	0.142857
10	minimal	MTS-090_bin.1_rename	MTS-001_bin.20_rename	M_istfrnB_e	0.142857	1	1	0.142857
10	minimal	MTS-090_bin.1_rename	MTS-001_bin.20_rename	M_pi_e	0.142857	1	1	0.142857
10	minimal	MTS-090_bin.1_rename	MTS-001_bin.5_rename	M_bz_e	0.142857	1	1	0.142857
10	minimal	MTS-090_bin.1_rename	MTS-001_bin.5_rename	M_cellb_e	0.142857	1	1	0.142857
10	minimal	MTS-090_bin.1_rename	MTS-001_bin.5_rename	M_cu2_e	0.142857	1	1	0.142857
10	minimal	MTS-090_bin.1_rename	MTS-001_bin.5_rename	M_gthrd_e	0.142857	1	1	0.142857
10	minimal	MTS-090_bin.1_rename	MTS-001_bin.5_rename	M_pi_e	0.142857	1	1	0.142857
10	minimal	MTS-090_bin.1_rename	MTS-010_bin.15_rename	M_cu2_e	0.142857	1	1	0.142857
10	minimal	MTS-090_bin.1_rename	MTS-010_bin.15_rename	M_istfrnB_e	0.142857	1	1	0.142857
10	minimal	MTS-090_bin.1_rename	MTS-010_bin.15_rename	M_pi_e	0.142857	1	1	0.142857
10	minimal	MTS-090_bin.1_rename	MTS-010_bin.11_rename	M_cu2_e	0.142857	1	1	0.142857
10	minimal	MTS-090_bin.1_rename	MTS-010_bin.11_rename	M_pi_e	0.142857	1	1	0.142857
10	minimal	MTS-001_bin.19_rename	MTS-010_bin.8_rename	M_fe3_e	1	0.2	1	0.2
10	minimal	MTS-001_bin.19_rename	MTS-010_bin.8_rename	M_fe3pyovd_kt_e	1	0.2	1	0.2
10	minimal	MTS-001_bin.19_rename	MTS-010_bin.8_rename	M_glyc3p_e	1	1	1	1
10	minimal	MTS-001_bin.19_rename	MTS-010_bin.8_rename	M_o2_e	1	1	1	1
10	minimal	MTS-001_bin.19_rename	MTS-040_bin.3_rename	M_cu2_e	1	1	1	1
10	minimal	MTS-001_bin.19_rename	MTS-040_bin.3_rename	M_cys__L_e	1	0.4	1	0.4
10	minimal	MTS-001_bin.19_rename	MTS-040_bin.3_rename	M_fe3_e	1	0.2	1	0.2
10	minimal	MTS-001_bin.19_rename	MTS-040_bin.3_rename	M_fe3pyovd_kt_e	1	0.2	1	0.2
10	minimal	MTS-001_bin.19_rename	MTS-040_bin.3_rename	M_gthrd_e	1	0.6	1	0.6
10	minimal	MTS-001_bin.19_rename	MTS-040_bin.3_rename	M_ser__L_e	1	0.2	1	0.2
10	minimal	MTS-001_bin.19_rename	MTS-001_bin.20_rename	M_cu2_e	1	1	1	1
10	minimal	MTS-001_bin.19_rename	MTS-001_bin.20_rename	M_cys__L_e	1	0.4	1	0.4
10	minimal	MTS-001_bin.19_rename	MTS-001_bin.20_rename	M_fe3_e	1	0.2	1	0.2
10	minimal	MTS-001_bin.19_rename	MTS-001_bin.20_rename	M_fe3pyovd_kt_e	1	0.2	1	0.2
10	minimal	MTS-001_bin.19_rename	MTS-001_bin.20_rename	M_glyc3p_e	1	1	1	1
10	minimal	MTS-001_bin.19_rename	MTS-001_bin.20_rename	M_gthrd_e	1	0.6	1	0.6
10	minimal	MTS-001_bin.19_rename	MTS-001_bin.20_rename	M_istfrnA_e	1	0.2	1	0.2
10	minimal	MTS-001_bin.19_rename	MTS-001_bin.20_rename	M_ser__L_e	1	0.2	1	0.2
10	minimal	MTS-001_bin.19_rename	MTS-010_bin.15_rename	M_cu2_e	1	1	1	1
10	minimal	MTS-001_bin.19_rename	MTS-010_bin.15_rename	M_fe3_e	1	0.2	1	0.2
10	minimal	MTS-001_bin.19_rename	MTS-010_bin.15_rename	M_fe3pyovd_kt_e	1	0.2	1	0.2
10	minimal	MTS-001_bin.19_rename	MTS-010_bin.15_rename	M_istfrnA_e	1	0.2	1	0.2
10	minimal	MTS-010_bin.9_rename	MTS-001_bin.10_rename	M_anhgm_e	0.5	0.571429	1	0.285714
10	minimal	MTS-010_bin.9_rename	MTS-001_bin.10_rename	M_cu2_e	0.5	1	1	0.5
10	minimal	MTS-010_bin.9_rename	MTS-001_bin.10_rename	M_fe2_e	0.5	0.428571	1	0.214286
10	minimal	MTS-010_bin.9_rename	MTS-001_bin.10_rename	M_o2_e	0.5	1	1	0.5
10	minimal	MTS-010_bin.9_rename	MTS-010_bin.8_rename	M_anhgm_e	0.5	0.571429	1	0.285714
10	minimal	MTS-010_bin.9_rename	MTS-010_bin.8_rename	M_fe2_e	0.5	0.428571	1	0.214286
10	minimal	MTS-010_bin.9_rename	MTS-010_bin.8_rename	M_glyc3p_e	0.5	0.285714	1	0.142857
10	minimal	MTS-010_bin.9_rename	MTS-010_bin.8_rename	M_o2_e	0.5	1	1	0.5
10	minimal	MTS-010_bin.9_rename	MTS-001_bin.20_rename	M_3ump_e	0.5	0.285714	1	0.142857
10	minimal	MTS-010_bin.9_rename	MTS-001_bin.20_rename	M_anhgm_e	0.5	0.571429	1	0.285714
10	minimal	MTS-010_bin.9_rename	MTS-001_bin.20_rename	M_cu2_e	0.5	1	1	0.5
10	minimal	MTS-010_bin.9_rename	MTS-001_bin.20_rename	M_fe2_e	0.5	0.428571	1	0.214286
10	minimal	MTS-010_bin.9_rename	MTS-001_bin.20_rename	M_glyc3p_e	0.5	0.285714	1	0.142857
10	minimal	MTS-010_bin.9_rename	MTS-001_bin.20_rename	M_gthrd_e	0.5	0.142857	1	0.0714286
10	minimal	MTS-010_bin.9_rename	MTS-001_bin.20_rename	M_istfrnB_e	0.5	0.571429	1	0.285714
10	minimal	MTS-010_bin.9_rename	MTS-001_bin.20_rename	M_pi_e	0.5	0.142857	1	0.0714286
10	minimal	MTS-001_bin.20_rename	MTS-010_bin.8_rename	M_fe3pyovd_kt_e	1	1	1	1
10	minimal	MTS-001_bin.21_rename	MTS-010_bin.16_rename	M_fe2_e	0.0789474	1	1	0.0789474
10	minimal	MTS-001_bin.21_rename	MTS-010_bin.16_rename	M_pi_e	0.0789474	1	1	0.0789474
10	minimal	MTS-001_bin.21_rename	MTS-010_bin.16_rename	M_thr__L_e	0.0789474	1	1	0.0789474
10	minimal	MTS-001_bin.21_rename	MTS-001_bin.10_rename	M_cu2_e	0.592105	1	1	0.592105
10	minimal	MTS-001_bin.21_rename	MTS-001_bin.10_rename	M_fe2_e	0.592105	1	1	0.592105
10	minimal	MTS-001_bin.21_rename	MTS-001_bin.10_rename	M_o2_e	0.592105	1	1	0.592105
10	minimal	MTS-001_bin.21_rename	MTS-001_bin.10_rename	M_thr__L_e	0.592105	1	1	0.592105
10	minimal	MTS-001_bin.21_rename	MTS-001_bin.11_rename	M_fe2_e	0.0263158	1	1	0.0263158
10	minimal	MTS-001_bin.21_rename	MTS-010_bin.1_rename	M_cu2_e	0.0263158	1	1	0.0263158
10	minimal	MTS-001_bin.21_rename	MTS-010_bin.1_rename	M_fe2_e	0.0263158	1	1	0.0263158
10	minimal	MTS-001_bin.21_rename	MTS-010_bin.1_rename	M_pi_e	0.0263158	1	1	0.0263158
10	minimal	MTS-001_bin.21_rename	MTS-010_bin.1_rename	M_thr__L_e	0.0263158	1	1	0.0263158
10	minimal	MTS-001_bin.21_rename	MTS-001_bin.13_rename	M_fe2_e	0.0394737	1	1	0.0394737
10	minimal	MTS-001_bin.21_rename	MTS-001_bin.13_rename	M_thr__L_e	0.0394737	1	1	0.0394737
10	minimal	MTS-001_bin.21_rename	MTS-010_bin.8_rename	M_fe2_e	0.421053	1	1	0.421053
10	minimal	MTS-001_bin.21_rename	MTS-010_bin.8_rename	M_o2_e	0.421053	1	1	0.421053
10	minimal	MTS-001_bin.21_rename	MTS-040_bin.3_rename	M_cellb_e	0.105263	1	1	0.105263
10	minimal	MTS-001_bin.21_rename	MTS-040_bin.3_rename	M_cu2_e	0.105263	1	1	0.105263
10	minimal	MTS-001_bin.21_rename	MTS-040_bin.3_rename	M_fe2_e	0.105263	1	1	0.105263
10	minimal	MTS-001_bin.21_rename	MTS-040_bin.3_rename	M_pi_e	0.105263	1	1	0.105263
10	minimal	MTS-001_bin.21_rename	MTS-040_bin.3_rename	M_thr__L_e	0.105263	1	1	0.105263
10	minimal	MTS-001_bin.21_rename	MTS-001_bin.16_rename	M_cellb_e	0.0657895	1	1	0.0657895
10	minimal	MTS-001_bin.21_rename	MTS-001_bin.16_rename	M_fe2_e	0.0657895	1	1	0.0657895
10	minimal	MTS-001_bin.21_rename	MTS-001_bin.16_rename	M_pi_e	0.0657895	1	1	0.0657895
10	minimal	MTS-001_bin.21_rename	MTS-090_bin.1_rename	M_fe2_e	0.0263158	1	1	0.0263158
10	minimal	MTS-001_bin.21_rename	MTS-001_bin.19_rename	M_cellb_e	0.0263158	1	1	0.0263158
10	minimal	MTS-001_bin.21_rename	MTS-001_bin.19_rename	M_fe2_e	0.0263158	1	1	0.0263158
10	minimal	MTS-001_bin.21_rename	MTS-001_bin.19_rename	M_pi_e	0.0263158	1	1	0.0263158
10	minimal	MTS-001_bin.21_rename	MTS-010_bin.9_rename	M_fe2_e	0.0657895	1	1	0.0657895
10	minimal	MTS-001_bin.21_rename	MTS-010_bin.9_rename	M_pi_e	0.0657895	1	1	0.0657895
10	minimal	MTS-001_bin.21_rename	MTS-001_bin.20_rename	M_cellb_e	0.118421	1	1	0.118421
10	minimal	MTS-001_bin.21_rename	MTS-001_bin.20_rename	M_cu2_e	0.118421	1	1	0.118421
10	minimal	MTS-001_bin.21_rename	MTS-001_bin.20_rename	M_fe2_e	0.118421	1	1	0.118421
10	minimal	MTS-001_bin.21_rename	MTS-001_bin.20_rename	M_pi_e	0.118421	1	1	0.118421
10	minimal	MTS-001_bin.21_rename	MTS-001_bin.20_rename	M_thr__L_e	0.118421	1	1	0.118421
10	minimal	MTS-001_bin.21_rename	MTS-020_bin.6_rename	M_fe2_e	0.0263158	1	1	0.0263158
10	minimal	MTS-001_bin.21_rename	MTS-020_bin.6_rename	M_thr__L_e	0.0263158	1	1	0.0263158
10	minimal	MTS-001_bin.21_rename	MTS-001_bin.4_rename	M_bz_e	0.144737	1	1	0.144737
10	minimal	MTS-001_bin.21_rename	MTS-001_bin.4_rename	M_pi_e	0.144737	1	1	0.144737
10	minimal	MTS-001_bin.21_rename	MTS-001_bin.5_rename	M_bz_e	0.618421	1	1	0.618421
10	minimal	MTS-001_bin.21_rename	MTS-001_bin.5_rename	M_cellb_e	0.618421	1	1	0.618421
10	minimal	MTS-001_bin.21_rename	MTS-001_bin.5_rename	M_cu2_e	0.618421	1	1	0.618421
10	minimal	MTS-001_bin.21_rename	MTS-001_bin.5_rename	M_fe2_e	0.618421	1	1	0.618421
10	minimal	MTS-001_bin.21_rename	MTS-001_bin.5_rename	M_pi_e	0.618421	1	1	0.618421
10	minimal	MTS-001_bin.21_rename	MTS-001_bin.5_rename	M_thr__L_e	0.618421	1	1	0.618421
10	minimal	MTS-001_bin.21_rename	MTS-001_bin.6_rename	M_cu2_e	0.0263158	1	1	0.0263158
10	minimal	MTS-001_bin.21_rename	MTS-001_bin.6_rename	M_fe2_e	0.0263158	1	1	0.0263158
10	minimal	MTS-001_bin.21_rename	MTS-001_bin.6_rename	M_pi_e	0.0263158	1	1	0.0263158
10	minimal	MTS-001_bin.21_rename	MTS-001_bin.7_rename	M_fe2_e	0.0263158	1	1	0.0263158
10	minimal	MTS-001_bin.21_rename	MTS-001_bin.7_rename	M_pi_e	0.0263158	1	1	0.0263158
10	minimal	MTS-001_bin.21_rename	MTS-010_bin.15_rename	M_cu2_e	0.0657895	1	1	0.0657895
10	minimal	MTS-001_bin.21_rename	MTS-010_bin.15_rename	M_fe2_e	0.0657895	1	1	0.0657895
10	minimal	MTS-001_bin.21_rename	MTS-010_bin.15_rename	M_pi_e	0.0657895	1	1	0.0657895
10	minimal	MTS-001_bin.21_rename	MTS-001_bin.9_rename	M_fe2_e	0.0263158	1	1	0.0263158
10	minimal	MTS-001_bin.21_rename	MTS-001_bin.9_rename	M_pi_e	0.0263158	1	1	0.0263158
10	minimal	MTS-001_bin.21_rename	MTS-001_bin.9_rename	M_thr__L_e	0.0263158	1	1	0.0263158
10	minimal	MTS-001_bin.21_rename	MTS-010_bin.11_rename	M_cu2_e	0.0657895	1	1	0.0657895
10	minimal	MTS-001_bin.21_rename	MTS-010_bin.11_rename	M_fe2_e	0.0657895	1	1	0.0657895
10	minimal	MTS-001_bin.21_rename	MTS-010_bin.11_rename	M_pi_e	0.0657895	1	1	0.0657895
10	minimal	MTS-001_bin.21_rename	MTS-010_bin.12_rename	M_fe2_e	0.0263158	1	1	0.0263158
10	minimal	MTS-001_bin.21_rename	MTS-020_bin.11_rename	M_fe2_e	0.0263158	1	1	0.0263158
10	minimal	MTS-001_bin.21_rename	MTS-010_bin.5_rename	M_cu2_e	0.0263158	1	1	0.0263158
10	minimal	MTS-001_bin.21_rename	MTS-010_bin.5_rename	M_fe2_e	0.0263158	1	1	0.0263158
10	minimal	MTS-001_bin.21_rename	MTS-010_bin.5_rename	M_pi_e	0.0263158	1	1	0.0263158
10	minimal	MTS-001_bin.21_rename	MTS-060_bin.2_rename	M_fe2_e	0.0263158	1	1	0.0263158
10	minimal	MTS-020_bin.6_rename	MTS-010_bin.16_rename	M_g3pe_e	0.125	1	1	0.125
10	minimal	MTS-020_bin.6_rename	MTS-001_bin.10_rename	M_cu2_e	0.25	1	1	0.25
10	minimal	MTS-020_bin.6_rename	MTS-040_bin.3_rename	M_cellb_e	0.125	1	1	0.125
10	minimal	MTS-020_bin.6_rename	MTS-040_bin.3_rename	M_cu2_e	0.125	1	1	0.125
10	minimal	MTS-020_bin.6_rename	MTS-001_bin.16_rename	M_cellb_e	0.125	1	1	0.125
10	minimal	MTS-020_bin.6_rename	MTS-001_bin.20_rename	M_cellb_e	0.125	1	1	0.125
10	minimal	MTS-020_bin.6_rename	MTS-001_bin.20_rename	M_cu2_e	0.125	1	1	0.125
10	minimal	MTS-020_bin.6_rename	MTS-001_bin.20_rename	M_g3pe_e	0.125	1	1	0.125
10	minimal	MTS-020_bin.6_rename	MTS-001_bin.5_rename	M_cellb_e	0.125	1	1	0.125
10	minimal	MTS-020_bin.6_rename	MTS-001_bin.5_rename	M_cu2_e	0.125	1	1	0.125
10	minimal	MTS-020_bin.6_rename	MTS-001_bin.5_rename	M_g3pe_e	0.125	1	1	0.125
10	minimal	MTS-020_bin.6_rename	MTS-010_bin.15_rename	M_cu2_e	0.125	1	1	0.125
10	minimal	MTS-020_bin.6_rename	MTS-010_bin.11_rename	M_cu2_e	0.125	1	1	0.125
10	minimal	MTS-001_bin.4_rename	MTS-010_bin.16_rename	M_arg__L_e	0.16	0.6	1	0.096
10	minimal	MTS-001_bin.4_rename	MTS-010_bin.16_rename	M_cys__L_e	0.16	0.2	1	0.032
10	minimal	MTS-001_bin.4_rename	MTS-010_bin.16_rename	M_fe2_e	0.16	1	1	0.16
10	minimal	MTS-001_bin.4_rename	MTS-010_bin.16_rename	M_gthrd_e	0.16	0.6	1	0.096
10	minimal	MTS-001_bin.4_rename	MTS-001_bin.10_rename	M_arg__L_e	0.82	0.6	1	0.492
10	minimal	MTS-001_bin.4_rename	MTS-001_bin.10_rename	M_cu2_e	0.82	1	1	0.82
10	minimal	MTS-001_bin.4_rename	MTS-001_bin.10_rename	M_cys__L_e	0.82	0.2	1	0.164
10	minimal	MTS-001_bin.4_rename	MTS-001_bin.10_rename	M_fe2_e	0.82	1	1	0.82
10	minimal	MTS-001_bin.4_rename	MTS-001_bin.10_rename	M_o2_e	0.82	1	1	0.82
10	minimal	MTS-001_bin.4_rename	MTS-001_bin.11_rename	M_fe2_e	0.05	1	1	0.05
10	minimal	MTS-001_bin.4_rename	MTS-010_bin.1_rename	M_arg__L_e	0.08	0.6	1	0.048
10	minimal	MTS-001_bin.4_rename	MTS-010_bin.1_rename	M_cu2_e	0.08	1	1	0.08
10	minimal	MTS-001_bin.4_rename	MTS-010_bin.1_rename	M_cys__L_e	0.08	0.2	1	0.016
10	minimal	MTS-001_bin.4_rename	MTS-010_bin.1_rename	M_fe2_e	0.08	1	1	0.08
10	minimal	MTS-001_bin.4_rename	MTS-010_bin.1_rename	M_g3pg_e	0.08	1	1	0.08
10	minimal	MTS-001_bin.4_rename	MTS-010_bin.1_rename	M_gthrd_e	0.08	0.6	1	0.048
10	minimal	MTS-001_bin.4_rename	MTS-001_bin.13_rename	M_arg__L_e	0.05	0.6	1	0.03
10	minimal	MTS-001_bin.4_rename	MTS-001_bin.13_rename	M_cys__L_e	0.05	0.2	1	0.01
10	minimal	MTS-001_bin.4_rename	MTS-001_bin.13_rename	M_fe2_e	0.05	1	1	0.05
10	minimal	MTS-001_bin.4_rename	MTS-010_bin.8_rename	M_fe2_e	0.22	1	1	0.22
10	minimal	MTS-001_bin.4_rename	MTS-010_bin.8_rename	M_o2_e	0.22	1	1	0.22
10	minimal	MTS-001_bin.4_rename	MTS-040_bin.3_rename	M_arg__L_e	0.22	0.6	1	0.132
10	minimal	MTS-001_bin.4_rename	MTS-040_bin.3_rename	M_cu2_e	0.22	1	1	0.22
10	minimal	MTS-001_bin.4_rename	MTS-040_bin.3_rename	M_cys__L_e	0.22	0.2	1	0.044
10	minimal	MTS-001_bin.4_rename	MTS-040_bin.3_rename	M_fe2_e	0.22	1	1	0.22
10	minimal	MTS-001_bin.4_rename	MTS-040_bin.3_rename	M_gsn_e	0.22	0.2	1	0.044
10	minimal	MTS-001_bin.4_rename	MTS-040_bin.3_rename	M_gthrd_e	0.22	0.6	1	0.132
10	minimal	MTS-001_bin.4_rename	MTS-040_bin.3_rename	M_ins_e	0.22	0.4	1	0.088
10	minimal	MTS-001_bin.4_rename	MTS-001_bin.16_rename	M_arg__L_e	0.06	0.6	1	0.036
10	minimal	MTS-001_bin.4_rename	MTS-001_bin.16_rename	M_fe2_e	0.06	1	1	0.06
10	minimal	MTS-001_bin.4_rename	MTS-001_bin.16_rename	M_gthrd_e	0.06	0.6	1	0.036
10	minimal	MTS-001_bin.4_rename	MTS-090_bin.1_rename	M_arg__L_e	0.04	0.6	1	0.024
10	minimal	MTS-001_bin.4_rename	MTS-090_bin.1_rename	M_fe2_e	0.04	1	1	0.04
10	minimal	MTS-001_bin.4_rename	MTS-001_bin.19_rename	M_fe2_e	0.04	1	1	0.04
10	minimal	MTS-001_bin.4_rename	MTS-001_bin.19_rename	M_gthrd_e	0.04	0.6	1	0.024
10	minimal	MTS-001_bin.4_rename	MTS-010_bin.9_rename	M_fe2_e	0.09	1	1	0.09
10	minimal	MTS-001_bin.4_rename	MTS-010_bin.9_rename	M_gsn_e	0.09	0.2	1	0.018
10	minimal	MTS-001_bin.4_rename	MTS-010_bin.9_rename	M_ins_e	0.09	0.4	1	0.036
10	minimal	MTS-001_bin.4_rename	MTS-001_bin.20_rename	M_arg__L_e	0.24	0.6	1	0.144
10	minimal	MTS-001_bin.4_rename	MTS-001_bin.20_rename	M_cu2_e	0.24	1	1	0.24
10	minimal	MTS-001_bin.4_rename	MTS-001_bin.20_rename	M_cys__L_e	0.24	0.2	1	0.048
10	minimal	MTS-001_bin.4_rename	MTS-001_bin.20_rename	M_fe2_e	0.24	1	1	0.24
10	minimal	MTS-001_bin.4_rename	MTS-001_bin.20_rename	M_gthrd_e	0.24	0.6	1	0.144
10	minimal	MTS-001_bin.4_rename	MTS-001_bin.20_rename	M_met__D_e	0.24	0.6	1	0.144
10	minimal	MTS-001_bin.4_rename	MTS-001_bin.21_rename	M_fe2_e	0.04	1	1	0.04
10	minimal	MTS-001_bin.4_rename	MTS-020_bin.6_rename	M_arg__L_e	0.04	0.6	1	0.024
10	minimal	MTS-001_bin.4_rename	MTS-020_bin.6_rename	M_cys__L_e	0.04	0.2	1	0.008
10	minimal	MTS-001_bin.4_rename	MTS-020_bin.6_rename	M_fe2_e	0.04	1	1	0.04
10	minimal	MTS-001_bin.4_rename	MTS-020_bin.6_rename	M_gthrd_e	0.04	0.6	1	0.024
10	minimal	MTS-001_bin.4_rename	MTS-001_bin.5_rename	M_arg__L_e	0.27	0.6	1	0.162
10	minimal	MTS-001_bin.4_rename	MTS-001_bin.5_rename	M_cu2_e	0.27	1	1	0.27
10	minimal	MTS-001_bin.4_rename	MTS-001_bin.5_rename	M_cys__L_e	0.27	0.2	1	0.054
10	minimal	MTS-001_bin.4_rename	MTS-001_bin.5_rename	M_fe2_e	0.27	1	1	0.27
10	minimal	MTS-001_bin.4_rename	MTS-001_bin.5_rename	M_g3pg_e	0.27	1	1	0.27
10	minimal	MTS-001_bin.4_rename	MTS-001_bin.5_rename	M_gsn_e	0.27	0.2	1	0.054
10	minimal	MTS-001_bin.4_rename	MTS-001_bin.5_rename	M_gthrd_e	0.27	0.6	1	0.162
10	minimal	MTS-001_bin.4_rename	MTS-001_bin.5_rename	M_ins_e	0.27	0.4	1	0.108
10	minimal	MTS-001_bin.4_rename	MTS-001_bin.6_rename	M_cu2_e	0.03	1	1	0.03
10	minimal	MTS-001_bin.4_rename	MTS-001_bin.6_rename	M_fe2_e	0.03	1	1	0.03
10	minimal	MTS-001_bin.4_rename	MTS-001_bin.6_rename	M_gsn_e	0.03	0.2	1	0.006
10	minimal	MTS-001_bin.4_rename	MTS-001_bin.6_rename	M_ins_e	0.03	0.4	1	0.012
10	minimal	MTS-001_bin.4_rename	MTS-001_bin.7_rename	M_fe2_e	0.03	1	1	0.03
10	minimal	MTS-001_bin.4_rename	MTS-001_bin.7_rename	M_gsn_e	0.03	0.2	1	0.006
10	minimal	MTS-001_bin.4_rename	MTS-001_bin.7_rename	M_ins_e	0.03	0.4	1	0.012
10	minimal	MTS-001_bin.4_rename	MTS-010_bin.15_rename	M_arg__L_e	0.09	0.6	1	0.054
10	minimal	MTS-001_bin.4_rename	MTS-010_bin.15_rename	M_cu2_e	0.09	1	1	0.09
10	minimal	MTS-001_bin.4_rename	MTS-010_bin.15_rename	M_fe2_e	0.09	1	1	0.09
10	minimal	MTS-001_bin.4_rename	MTS-001_bin.9_rename	M_arg__L_e	0.06	0.6	1	0.036
10	minimal	MTS-001_bin.4_rename	MTS-001_bin.9_rename	M_cys__L_e	0.06	0.2	1	0.012
10	minimal	MTS-001_bin.4_rename	MTS-001_bin.9_rename	M_fe2_e	0.06	1	1	0.06
10	minimal	MTS-001_bin.4_rename	MTS-001_bin.9_rename	M_g3pg_e	0.06	1	1	0.06
10	minimal	MTS-001_bin.4_rename	MTS-001_bin.9_rename	M_gsn_e	0.06	0.2	1	0.012
10	minimal	MTS-001_bin.4_rename	MTS-001_bin.9_rename	M_gthrd_e	0.06	0.6	1	0.036
10	minimal	MTS-001_bin.4_rename	MTS-001_bin.9_rename	M_ins_e	0.06	0.4	1	0.024
10	minimal	MTS-001_bin.4_rename	MTS-010_bin.11_rename	M_cu2_e	0.07	1	1	0.07
10	minimal	MTS-001_bin.4_rename	MTS-010_bin.11_rename	M_fe2_e	0.07	1	1	0.07
10	minimal	MTS-001_bin.4_rename	MTS-010_bin.11_rename	M_ins_e	0.07	0.4	1	0.028
10	minimal	MTS-001_bin.4_rename	MTS-010_bin.12_rename	M_arg__L_e	0.02	0.6	1	0.012
10	minimal	MTS-001_bin.4_rename	MTS-010_bin.12_rename	M_fe2_e	0.02	1	1	0.02
10	minimal	MTS-001_bin.4_rename	MTS-020_bin.11_rename	M_fe2_e	0.02	1	1	0.02
10	minimal	MTS-001_bin.4_rename	MTS-020_bin.11_rename	M_ins_e	0.02	0.4	1	0.008
10	minimal	MTS-001_bin.4_rename	MTS-010_bin.5_rename	M_cu2_e	0.03	1	1	0.03
10	minimal	MTS-001_bin.4_rename	MTS-010_bin.5_rename	M_fe2_e	0.03	1	1	0.03
10	minimal	MTS-001_bin.4_rename	MTS-060_bin.2_rename	M_arg__L_e	0.04	0.6	1	0.024
10	minimal	MTS-001_bin.4_rename	MTS-060_bin.2_rename	M_fe2_e	0.04	1	1	0.04
10	minimal	MTS-001_bin.5_rename	MTS-001_bin.10_rename	M_cu2_e	1	1	1	1
10	minimal	MTS-001_bin.5_rename	MTS-001_bin.10_rename	M_cys__L_e	1	0.214286	1	0.214286
10	minimal	MTS-001_bin.5_rename	MTS-001_bin.10_rename	M_fe2_e	1	0.0714286	1	0.0714286
10	minimal	MTS-001_bin.5_rename	MTS-001_bin.10_rename	M_fe3pyovd_kt_e	1	0.642857	1	0.642857
10	minimal	MTS-001_bin.5_rename	MTS-001_bin.10_rename	M_o2_e	1	0.928571	1	0.928571
10	minimal	MTS-001_bin.6_rename	MTS-001_bin.10_rename	M_cu2_e	0.5	1	1	0.5
10	minimal	MTS-001_bin.6_rename	MTS-001_bin.10_rename	M_fe3pyovd_kt_e	0.5	1	1	0.5
10	minimal	MTS-001_bin.6_rename	MTS-001_bin.10_rename	M_o2_e	0.5	1	1	0.5
10	minimal	MTS-001_bin.6_rename	MTS-010_bin.8_rename	M_fe3pyovd_kt_e	0.75	1	1	0.75
10	minimal	MTS-001_bin.6_rename	MTS-010_bin.8_rename	M_glyc3p_e	0.75	1	1	0.75
10	minimal	MTS-001_bin.6_rename	MTS-010_bin.8_rename	M_o2_e	0.75	1	1	0.75
10	minimal	MTS-001_bin.6_rename	MTS-040_bin.3_rename	M_cu2_e	0.25	1	1	0.25
10	minimal	MTS-001_bin.6_rename	MTS-040_bin.3_rename	M_fe3pyovd_kt_e	0.25	1	1	0.25
10	minimal	MTS-001_bin.6_rename	MTS-001_bin.20_rename	M_cu2_e	0.25	1	1	0.25
[truncated: 3,552 more rows]

## Sheet: Run_3
community	medium	receiver	donor	compound	scs	mus	mps	smetana
1	minimal	MTS-010_bin.16_rename	MTS-001_bin.11_rename	M_etoh_e	0.25	0.01	1	0.0025
1	minimal	MTS-010_bin.16_rename	MTS-001_bin.11_rename	M_fald_e	0.25	0.01	1	0.0025
1	minimal	MTS-010_bin.16_rename	MTS-001_bin.11_rename	M_fe2_e	0.25	0.7	1	0.175
1	minimal	MTS-010_bin.16_rename	MTS-001_bin.11_rename	M_fe3_e	0.25	0.11	1	0.0275
1	minimal	MTS-010_bin.16_rename	MTS-001_bin.11_rename	M_glyc_e	0.25	0.01	1	0.0025
1	minimal	MTS-010_bin.16_rename	MTS-001_bin.11_rename	M_glyclt_e	0.25	0.01	1	0.0025
1	minimal	MTS-010_bin.16_rename	MTS-001_bin.11_rename	M_h2o_e	0.25	0.01	1	0.0025
1	minimal	MTS-010_bin.16_rename	MTS-001_bin.11_rename	M_h2s_e	0.25	0.01	1	0.0025
1	minimal	MTS-010_bin.16_rename	MTS-001_bin.11_rename	M_h_e	0.25	0.01	1	0.0025
1	minimal	MTS-010_bin.16_rename	MTS-001_bin.11_rename	M_lys__L_e	0.25	0.02	1	0.005
1	minimal	MTS-010_bin.16_rename	MTS-001_bin.11_rename	M_ncam_e	0.25	0.68	1	0.17
1	minimal	MTS-010_bin.16_rename	MTS-001_bin.11_rename	M_o2_e	0.25	1	1	0.25
1	minimal	MTS-010_bin.16_rename	MTS-010_bin.8_rename	M_4abutn_e	0.25	0.01	1	0.0025
1	minimal	MTS-010_bin.16_rename	MTS-010_bin.8_rename	M_anhgm_e	0.25	0.01	1	0.0025
1	minimal	MTS-010_bin.16_rename	MTS-010_bin.8_rename	M_fe2_e	0.25	0.7	1	0.175
1	minimal	MTS-010_bin.16_rename	MTS-010_bin.8_rename	M_fe3_e	0.25	0.11	1	0.0275
1	minimal	MTS-010_bin.16_rename	MTS-010_bin.8_rename	M_glu__L_e	0.25	0.01	1	0.0025
1	minimal	MTS-010_bin.16_rename	MTS-010_bin.8_rename	M_glyc3p_e	0.25	0.1	1	0.025
1	minimal	MTS-010_bin.16_rename	MTS-010_bin.8_rename	M_glyc_e	0.25	0.01	1	0.0025
1	minimal	MTS-010_bin.16_rename	MTS-010_bin.8_rename	M_h2o_e	0.25	0.01	1	0.0025
1	minimal	MTS-010_bin.16_rename	MTS-010_bin.8_rename	M_h2s_e	0.25	0.01	1	0.0025
1	minimal	MTS-010_bin.16_rename	MTS-010_bin.8_rename	M_h_e	0.25	0.01	1	0.0025
1	minimal	MTS-010_bin.16_rename	MTS-010_bin.8_rename	M_o2_e	0.25	1	1	0.25
1	minimal	MTS-010_bin.16_rename	MTS-010_bin.8_rename	M_orn_e	0.25	0.01	1	0.0025
1	minimal	MTS-010_bin.16_rename	MTS-040_bin.3_rename	M_12ppd__S_e	0.25	0.04	1	0.01
1	minimal	MTS-010_bin.16_rename	MTS-040_bin.3_rename	M_LalaDgluMdapDala_e	0.25	0.09	1	0.0225
1	minimal	MTS-010_bin.16_rename	MTS-040_bin.3_rename	M_LalaDgluMdap_e	0.25	0.01	1	0.0025
1	minimal	MTS-010_bin.16_rename	MTS-040_bin.3_rename	M_agm_e	0.25	0.01	1	0.0025
1	minimal	MTS-010_bin.16_rename	MTS-040_bin.3_rename	M_ala__D_e	0.25	0.01	1	0.0025
1	minimal	MTS-010_bin.16_rename	MTS-040_bin.3_rename	M_alaala_e	0.25	0.01	1	0.0025
1	minimal	MTS-010_bin.16_rename	MTS-040_bin.3_rename	M_anhgm_e	0.25	0.01	1	0.0025
1	minimal	MTS-010_bin.16_rename	MTS-040_bin.3_rename	M_arg__L_e	0.25	0.03	1	0.0075
1	minimal	MTS-010_bin.16_rename	MTS-040_bin.3_rename	M_asp__L_e	0.25	0.01	1	0.0025
1	minimal	MTS-010_bin.16_rename	MTS-040_bin.3_rename	M_cellb_e	0.25	0.07	1	0.0175
1	minimal	MTS-010_bin.16_rename	MTS-040_bin.3_rename	M_cgly_e	0.25	0.01	1	0.0025
1	minimal	MTS-010_bin.16_rename	MTS-040_bin.3_rename	M_cu2_e	0.25	1	1	0.25
1	minimal	MTS-010_bin.16_rename	MTS-040_bin.3_rename	M_cys__L_e	0.25	0.01	1	0.0025
1	minimal	MTS-010_bin.16_rename	MTS-040_bin.3_rename	M_etoh_e	0.25	0.01	1	0.0025
1	minimal	MTS-010_bin.16_rename	MTS-040_bin.3_rename	M_fe2_e	0.25	0.7	1	0.175
1	minimal	MTS-010_bin.16_rename	MTS-040_bin.3_rename	M_fe3_e	0.25	0.11	1	0.0275
1	minimal	MTS-010_bin.16_rename	MTS-040_bin.3_rename	M_for_e	0.25	0.01	1	0.0025
1	minimal	MTS-010_bin.16_rename	MTS-040_bin.3_rename	M_glu__L_e	0.25	0.01	1	0.0025
1	minimal	MTS-010_bin.16_rename	MTS-040_bin.3_rename	M_gly_e	0.25	0.01	1	0.0025
1	minimal	MTS-010_bin.16_rename	MTS-040_bin.3_rename	M_glyc_e	0.25	0.01	1	0.0025
1	minimal	MTS-010_bin.16_rename	MTS-040_bin.3_rename	M_gthrd_e	0.25	0.02	1	0.005
1	minimal	MTS-010_bin.16_rename	MTS-040_bin.3_rename	M_gua_e	0.25	0.05	1	0.0125
1	minimal	MTS-010_bin.16_rename	MTS-040_bin.3_rename	M_h2o_e	0.25	0.01	1	0.0025
1	minimal	MTS-010_bin.16_rename	MTS-040_bin.3_rename	M_h2s_e	0.25	0.01	1	0.0025
1	minimal	MTS-010_bin.16_rename	MTS-040_bin.3_rename	M_h_e	0.25	0.01	1	0.0025
1	minimal	MTS-010_bin.16_rename	MTS-040_bin.3_rename	M_hxan_e	0.25	0.02	1	0.005
1	minimal	MTS-010_bin.16_rename	MTS-040_bin.3_rename	M_leu__L_e	0.25	0.02	1	0.005
1	minimal	MTS-010_bin.16_rename	MTS-040_bin.3_rename	M_lys__L_e	0.25	0.02	1	0.005
1	minimal	MTS-010_bin.16_rename	MTS-040_bin.3_rename	M_orn_e	0.25	0.01	1	0.0025
1	minimal	MTS-010_bin.16_rename	MTS-040_bin.3_rename	M_pi_e	0.25	0.02	1	0.005
1	minimal	MTS-010_bin.16_rename	MTS-040_bin.3_rename	M_trp__L_e	0.25	0.06	1	0.015
1	minimal	MTS-010_bin.16_rename	MTS-040_bin.3_rename	M_ump_e	0.25	0.01	1	0.0025
1	minimal	MTS-010_bin.16_rename	MTS-001_bin.19_rename	M_cellb_e	0.25	0.07	1	0.0175
1	minimal	MTS-010_bin.16_rename	MTS-001_bin.19_rename	M_etoh_e	0.25	0.01	1	0.0025
1	minimal	MTS-010_bin.16_rename	MTS-001_bin.19_rename	M_fe2_e	0.25	0.7	1	0.175
1	minimal	MTS-010_bin.16_rename	MTS-001_bin.19_rename	M_fe3_e	0.25	0.11	1	0.0275
1	minimal	MTS-010_bin.16_rename	MTS-001_bin.19_rename	M_for_e	0.25	0.01	1	0.0025
1	minimal	MTS-010_bin.16_rename	MTS-001_bin.19_rename	M_glyc_e	0.25	0.01	1	0.0025
1	minimal	MTS-010_bin.16_rename	MTS-001_bin.19_rename	M_gthrd_e	0.25	0.02	1	0.005
1	minimal	MTS-010_bin.16_rename	MTS-001_bin.19_rename	M_gua_e	0.25	0.05	1	0.0125
1	minimal	MTS-010_bin.16_rename	MTS-001_bin.19_rename	M_h2o_e	0.25	0.01	1	0.0025
1	minimal	MTS-010_bin.16_rename	MTS-001_bin.19_rename	M_h2s_e	0.25	0.01	1	0.0025
1	minimal	MTS-010_bin.16_rename	MTS-001_bin.19_rename	M_h_e	0.25	0.01	1	0.0025
1	minimal	MTS-010_bin.16_rename	MTS-001_bin.19_rename	M_leu__L_e	0.25	0.02	1	0.005
1	minimal	MTS-010_bin.16_rename	MTS-001_bin.19_rename	M_lys__L_e	0.25	0.02	1	0.005
1	minimal	MTS-010_bin.16_rename	MTS-001_bin.19_rename	M_pi_e	0.25	0.02	1	0.005
1	minimal	MTS-010_bin.16_rename	MTS-001_bin.20_rename	M_12ppd__S_e	0.75	0.04	1	0.03
1	minimal	MTS-010_bin.16_rename	MTS-001_bin.20_rename	M_LalaDgluMdapDala_e	0.75	0.09	1	0.0675
1	minimal	MTS-010_bin.16_rename	MTS-001_bin.20_rename	M_LalaDgluMdap_e	0.75	0.01	1	0.0075
1	minimal	MTS-010_bin.16_rename	MTS-001_bin.20_rename	M_agm_e	0.75	0.01	1	0.0075
1	minimal	MTS-010_bin.16_rename	MTS-001_bin.20_rename	M_ala__D_e	0.75	0.01	1	0.0075
1	minimal	MTS-010_bin.16_rename	MTS-001_bin.20_rename	M_alaala_e	0.75	0.01	1	0.0075
1	minimal	MTS-010_bin.16_rename	MTS-001_bin.20_rename	M_anhgm_e	0.75	0.01	1	0.0075
1	minimal	MTS-010_bin.16_rename	MTS-001_bin.20_rename	M_arg__L_e	0.75	0.03	1	0.0225
1	minimal	MTS-010_bin.16_rename	MTS-001_bin.20_rename	M_asp__L_e	0.75	0.01	1	0.0075
1	minimal	MTS-010_bin.16_rename	MTS-001_bin.20_rename	M_cellb_e	0.75	0.07	1	0.0525
1	minimal	MTS-010_bin.16_rename	MTS-001_bin.20_rename	M_cgly_e	0.75	0.01	1	0.0075
1	minimal	MTS-010_bin.16_rename	MTS-001_bin.20_rename	M_cu2_e	0.75	1	1	0.75
1	minimal	MTS-010_bin.16_rename	MTS-001_bin.20_rename	M_cys__L_e	0.75	0.01	1	0.0075
1	minimal	MTS-010_bin.16_rename	MTS-001_bin.20_rename	M_etoh_e	0.75	0.01	1	0.0075
1	minimal	MTS-010_bin.16_rename	MTS-001_bin.20_rename	M_fald_e	0.75	0.01	1	0.0075
1	minimal	MTS-010_bin.16_rename	MTS-001_bin.20_rename	M_fe2_e	0.75	0.7	1	0.525
1	minimal	MTS-010_bin.16_rename	MTS-001_bin.20_rename	M_fe3_e	0.75	0.11	1	0.0825
1	minimal	MTS-010_bin.16_rename	MTS-001_bin.20_rename	M_for_e	0.75	0.01	1	0.0075
1	minimal	MTS-010_bin.16_rename	MTS-001_bin.20_rename	M_g3pe_e	0.75	0.84	1	0.63
1	minimal	MTS-010_bin.16_rename	MTS-001_bin.20_rename	M_glcur_e	0.75	0.01	1	0.0075
1	minimal	MTS-010_bin.16_rename	MTS-001_bin.20_rename	M_glu__L_e	0.75	0.01	1	0.0075
1	minimal	MTS-010_bin.16_rename	MTS-001_bin.20_rename	M_gly_e	0.75	0.01	1	0.0075
1	minimal	MTS-010_bin.16_rename	MTS-001_bin.20_rename	M_glyc3p_e	0.75	0.1	1	0.075
1	minimal	MTS-010_bin.16_rename	MTS-001_bin.20_rename	M_glyc_e	0.75	0.01	1	0.0075
1	minimal	MTS-010_bin.16_rename	MTS-001_bin.20_rename	M_gthrd_e	0.75	0.02	1	0.015
1	minimal	MTS-010_bin.16_rename	MTS-001_bin.20_rename	M_gua_e	0.75	0.05	1	0.0375
1	minimal	MTS-010_bin.16_rename	MTS-001_bin.20_rename	M_h2o_e	0.75	0.01	1	0.0075
1	minimal	MTS-010_bin.16_rename	MTS-001_bin.20_rename	M_h2s_e	0.75	0.01	1	0.0075
1	minimal	MTS-010_bin.16_rename	MTS-001_bin.20_rename	M_h_e	0.75	0.01	1	0.0075
1	minimal	MTS-010_bin.16_rename	MTS-001_bin.20_rename	M_hxan_e	0.75	0.02	1	0.015
1	minimal	MTS-010_bin.16_rename	MTS-001_bin.20_rename	M_ile__L_e	0.75	0.01	1	0.0075
1	minimal	MTS-010_bin.16_rename	MTS-001_bin.20_rename	M_leu__L_e	0.75	0.02	1	0.015
1	minimal	MTS-010_bin.16_rename	MTS-001_bin.20_rename	M_lys__L_e	0.75	0.02	1	0.015
1	minimal	MTS-010_bin.16_rename	MTS-001_bin.20_rename	M_meoh_e	0.75	0.01	1	0.0075
1	minimal	MTS-010_bin.16_rename	MTS-001_bin.20_rename	M_orn_e	0.75	0.01	1	0.0075
1	minimal	MTS-010_bin.16_rename	MTS-001_bin.20_rename	M_pi_e	0.75	0.02	1	0.015
1	minimal	MTS-010_bin.16_rename	MTS-001_bin.5_rename	M_12ppd__S_e	0.25	0.04	1	0.01
1	minimal	MTS-010_bin.16_rename	MTS-001_bin.5_rename	M_LalaDgluMdapDala_e	0.25	0.09	1	0.0225
1	minimal	MTS-010_bin.16_rename	MTS-001_bin.5_rename	M_LalaDgluMdap_e	0.25	0.01	1	0.0025
1	minimal	MTS-010_bin.16_rename	MTS-001_bin.5_rename	M_agm_e	0.25	0.01	1	0.0025
1	minimal	MTS-010_bin.16_rename	MTS-001_bin.5_rename	M_ala__D_e	0.25	0.01	1	0.0025
1	minimal	MTS-010_bin.16_rename	MTS-001_bin.5_rename	M_alaala_e	0.25	0.01	1	0.0025
1	minimal	MTS-010_bin.16_rename	MTS-001_bin.5_rename	M_anhgm_e	0.25	0.01	1	0.0025
1	minimal	MTS-010_bin.16_rename	MTS-001_bin.5_rename	M_arg__L_e	0.25	0.03	1	0.0075
1	minimal	MTS-010_bin.16_rename	MTS-001_bin.5_rename	M_asp__L_e	0.25	0.01	1	0.0025
1	minimal	MTS-010_bin.16_rename	MTS-001_bin.5_rename	M_bz_e	0.25	1	1	0.25
1	minimal	MTS-010_bin.16_rename	MTS-001_bin.5_rename	M_cellb_e	0.25	0.07	1	0.0175
1	minimal	MTS-010_bin.16_rename	MTS-001_bin.5_rename	M_cgly_e	0.25	0.01	1	0.0025
1	minimal	MTS-010_bin.16_rename	MTS-001_bin.5_rename	M_cu2_e	0.25	1	1	0.25
1	minimal	MTS-010_bin.16_rename	MTS-001_bin.5_rename	M_cys__L_e	0.25	0.01	1	0.0025
1	minimal	MTS-010_bin.16_rename	MTS-001_bin.5_rename	M_etoh_e	0.25	0.01	1	0.0025
1	minimal	MTS-010_bin.16_rename	MTS-001_bin.5_rename	M_fe2_e	0.25	0.7	1	0.175
1	minimal	MTS-010_bin.16_rename	MTS-001_bin.5_rename	M_fe3_e	0.25	0.11	1	0.0275
1	minimal	MTS-010_bin.16_rename	MTS-001_bin.5_rename	M_for_e	0.25	0.01	1	0.0025
1	minimal	MTS-010_bin.16_rename	MTS-001_bin.5_rename	M_g3pe_e	0.25	0.84	1	0.21
1	minimal	MTS-010_bin.16_rename	MTS-001_bin.5_rename	M_g3pg_e	0.25	0.01	1	0.0025
1	minimal	MTS-010_bin.16_rename	MTS-001_bin.5_rename	M_glu__L_e	0.25	0.01	1	0.0025
1	minimal	MTS-010_bin.16_rename	MTS-001_bin.5_rename	M_gly_e	0.25	0.01	1	0.0025
1	minimal	MTS-010_bin.16_rename	MTS-001_bin.5_rename	M_glyc3p_e	0.25	0.1	1	0.025
1	minimal	MTS-010_bin.16_rename	MTS-001_bin.5_rename	M_glyc_e	0.25	0.01	1	0.0025
1	minimal	MTS-010_bin.16_rename	MTS-001_bin.5_rename	M_gthrd_e	0.25	0.02	1	0.005
1	minimal	MTS-010_bin.16_rename	MTS-001_bin.5_rename	M_gua_e	0.25	0.05	1	0.0125
1	minimal	MTS-010_bin.16_rename	MTS-001_bin.5_rename	M_h2o_e	0.25	0.01	1	0.0025
1	minimal	MTS-010_bin.16_rename	MTS-001_bin.5_rename	M_h2s_e	0.25	0.01	1	0.0025
1	minimal	MTS-010_bin.16_rename	MTS-001_bin.5_rename	M_h_e	0.25	0.01	1	0.0025
1	minimal	MTS-010_bin.16_rename	MTS-001_bin.5_rename	M_hxan_e	0.25	0.02	1	0.005
1	minimal	MTS-010_bin.16_rename	MTS-001_bin.5_rename	M_leu__L_e	0.25	0.02	1	0.005
1	minimal	MTS-010_bin.16_rename	MTS-001_bin.5_rename	M_lys__L_e	0.25	0.02	1	0.005
1	minimal	MTS-010_bin.16_rename	MTS-001_bin.5_rename	M_ocdcea_e	0.25	0.04	1	0.01
1	minimal	MTS-010_bin.16_rename	MTS-001_bin.5_rename	M_orn_e	0.25	0.01	1	0.0025
1	minimal	MTS-010_bin.16_rename	MTS-001_bin.5_rename	M_pi_e	0.25	0.02	1	0.005
1	minimal	MTS-010_bin.16_rename	MTS-001_bin.5_rename	M_trp__L_e	0.25	0.06	1	0.015
1	minimal	MTS-010_bin.16_rename	MTS-001_bin.5_rename	M_ump_e	0.25	0.01	1	0.0025
1	minimal	MTS-010_bin.16_rename	MTS-001_bin.9_rename	M_LalaDgluMdapDala_e	0.5	0.09	1	0.045
1	minimal	MTS-010_bin.16_rename	MTS-001_bin.9_rename	M_LalaDgluMdap_e	0.5	0.01	1	0.005
1	minimal	MTS-010_bin.16_rename	MTS-001_bin.9_rename	M_ala__D_e	0.5	0.01	1	0.005
1	minimal	MTS-010_bin.16_rename	MTS-001_bin.9_rename	M_alaala_e	0.5	0.01	1	0.005
1	minimal	MTS-010_bin.16_rename	MTS-001_bin.9_rename	M_anhgm_e	0.5	0.01	1	0.005
1	minimal	MTS-010_bin.16_rename	MTS-001_bin.9_rename	M_arg__L_e	0.5	0.03	1	0.015
1	minimal	MTS-010_bin.16_rename	MTS-001_bin.9_rename	M_asp__L_e	0.5	0.01	1	0.005
1	minimal	MTS-010_bin.16_rename	MTS-001_bin.9_rename	M_cgly_e	0.5	0.01	1	0.005
1	minimal	MTS-010_bin.16_rename	MTS-001_bin.9_rename	M_cys__L_e	0.5	0.01	1	0.005
1	minimal	MTS-010_bin.16_rename	MTS-001_bin.9_rename	M_etoh_e	0.5	0.01	1	0.005
1	minimal	MTS-010_bin.16_rename	MTS-001_bin.9_rename	M_fald_e	0.5	0.01	1	0.005
1	minimal	MTS-010_bin.16_rename	MTS-001_bin.9_rename	M_fe2_e	0.5	0.7	1	0.35
1	minimal	MTS-010_bin.16_rename	MTS-001_bin.9_rename	M_fe3_e	0.5	0.11	1	0.055
1	minimal	MTS-010_bin.16_rename	MTS-001_bin.9_rename	M_g3pe_e	0.5	0.84	1	0.42
1	minimal	MTS-010_bin.16_rename	MTS-001_bin.9_rename	M_g3pg_e	0.5	0.01	1	0.005
1	minimal	MTS-010_bin.16_rename	MTS-001_bin.9_rename	M_glu__L_e	0.5	0.01	1	0.005
1	minimal	MTS-010_bin.16_rename	MTS-001_bin.9_rename	M_glyc_e	0.5	0.01	1	0.005
1	minimal	MTS-010_bin.16_rename	MTS-001_bin.9_rename	M_gthrd_e	0.5	0.02	1	0.01
1	minimal	MTS-010_bin.16_rename	MTS-001_bin.9_rename	M_gua_e	0.5	0.05	1	0.025
1	minimal	MTS-010_bin.16_rename	MTS-001_bin.9_rename	M_h2o_e	0.5	0.01	1	0.005
1	minimal	MTS-010_bin.16_rename	MTS-001_bin.9_rename	M_h2s_e	0.5	0.01	1	0.005
1	minimal	MTS-010_bin.16_rename	MTS-001_bin.9_rename	M_h_e	0.5	0.01	1	0.005
1	minimal	MTS-010_bin.16_rename	MTS-001_bin.9_rename	M_leu__L_e	0.5	0.02	1	0.01
1	minimal	MTS-010_bin.16_rename	MTS-001_bin.9_rename	M_lys__L_e	0.5	0.02	1	0.01
1	minimal	MTS-010_bin.16_rename	MTS-001_bin.9_rename	M_meoh_e	0.5	0.01	1	0.005
1	minimal	MTS-010_bin.16_rename	MTS-001_bin.9_rename	M_o2_e	0.5	1	1	0.5
1	minimal	MTS-010_bin.16_rename	MTS-001_bin.9_rename	M_pi_e	0.5	0.02	1	0.01
1	minimal	MTS-010_bin.16_rename	MTS-001_bin.9_rename	M_trp__L_e	0.5	0.06	1	0.03
1	minimal	MTS-001_bin.10_rename	MTS-010_bin.1_rename	M_LalaDgluMdap_e	0.25	0.02	1	0.005
1	minimal	MTS-001_bin.10_rename	MTS-010_bin.1_rename	M_acald_e	0.25	0.02	1	0.005
1	minimal	MTS-001_bin.10_rename	MTS-010_bin.1_rename	M_agm_e	0.25	0.01	1	0.0025
1	minimal	MTS-001_bin.10_rename	MTS-010_bin.1_rename	M_anhgm_e	0.25	0.01	1	0.0025
1	minimal	MTS-001_bin.10_rename	MTS-010_bin.1_rename	M_arg__L_e	0.25	0.59	1	0.1475
1	minimal	MTS-001_bin.10_rename	MTS-010_bin.1_rename	M_asp__L_e	0.25	0.01	1	0.0025
1	minimal	MTS-001_bin.10_rename	MTS-010_bin.1_rename	M_cu2_e	0.25	0.96	1	0.24
1	minimal	MTS-001_bin.10_rename	MTS-010_bin.1_rename	M_fe2_e	0.25	0.59	1	0.1475
1	minimal	MTS-001_bin.10_rename	MTS-010_bin.1_rename	M_fe3_e	0.25	0.4	1	0.1
1	minimal	MTS-001_bin.10_rename	MTS-010_bin.1_rename	M_fe3pyovd_kt_e	0.25	0.01	1	0.0025
1	minimal	MTS-001_bin.10_rename	MTS-010_bin.1_rename	M_glu__L_e	0.25	0.01	1	0.0025
1	minimal	MTS-001_bin.10_rename	MTS-010_bin.1_rename	M_glyc_e	0.25	0.01	1	0.0025
1	minimal	MTS-001_bin.10_rename	MTS-010_bin.1_rename	M_gua_e	0.25	0.01	1	0.0025
1	minimal	MTS-001_bin.10_rename	MTS-010_bin.1_rename	M_lys__L_e	0.25	0.01	1	0.0025
1	minimal	MTS-001_bin.10_rename	MTS-010_bin.1_rename	M_pi_e	0.25	1	1	0.25
1	minimal	MTS-001_bin.10_rename	MTS-040_bin.3_rename	M_4abut_e	0.25	0.02	1	0.005
1	minimal	MTS-001_bin.10_rename	MTS-040_bin.3_rename	M_LalaDgluMdap_e	0.25	0.02	1	0.005
1	minimal	MTS-001_bin.10_rename	MTS-040_bin.3_rename	M_acald_e	0.25	0.02	1	0.005
1	minimal	MTS-001_bin.10_rename	MTS-040_bin.3_rename	M_agm_e	0.25	0.01	1	0.0025
1	minimal	MTS-001_bin.10_rename	MTS-040_bin.3_rename	M_ala__L_e	0.25	0.02	1	0.005
1	minimal	MTS-001_bin.10_rename	MTS-040_bin.3_rename	M_anhgm_e	0.25	0.01	1	0.0025
1	minimal	MTS-001_bin.10_rename	MTS-040_bin.3_rename	M_arg__L_e	0.25	0.59	1	0.1475
1	minimal	MTS-001_bin.10_rename	MTS-040_bin.3_rename	M_asp__L_e	0.25	0.01	1	0.0025
1	minimal	MTS-001_bin.10_rename	MTS-040_bin.3_rename	M_cellb_e	0.25	0.2	1	0.05
1	minimal	MTS-001_bin.10_rename	MTS-040_bin.3_rename	M_cu2_e	0.25	0.96	1	0.24
1	minimal	MTS-001_bin.10_rename	MTS-040_bin.3_rename	M_fe2_e	0.25	0.59	1	0.1475
1	minimal	MTS-001_bin.10_rename	MTS-040_bin.3_rename	M_fe3_e	0.25	0.4	1	0.1
1	minimal	MTS-001_bin.10_rename	MTS-040_bin.3_rename	M_fe3pyovd_kt_e	0.25	0.01	1	0.0025
1	minimal	MTS-001_bin.10_rename	MTS-040_bin.3_rename	M_glc__D_e	0.25	0.62	1	0.155
1	minimal	MTS-001_bin.10_rename	MTS-040_bin.3_rename	M_glu__L_e	0.25	0.01	1	0.0025
1	minimal	MTS-001_bin.10_rename	MTS-040_bin.3_rename	M_glyc_e	0.25	0.01	1	0.0025
1	minimal	MTS-001_bin.10_rename	MTS-040_bin.3_rename	M_gsn_e	0.25	0.06	1	0.015
1	minimal	MTS-001_bin.10_rename	MTS-040_bin.3_rename	M_gua_e	0.25	0.01	1	0.0025
1	minimal	MTS-001_bin.10_rename	MTS-040_bin.3_rename	M_lys__L_e	0.25	0.01	1	0.0025
1	minimal	MTS-001_bin.10_rename	MTS-040_bin.3_rename	M_pi_e	0.25	1	1	0.25
1	minimal	MTS-001_bin.10_rename	MTS-001_bin.16_rename	M_acald_e	0.25	0.02	1	0.005
1	minimal	MTS-001_bin.10_rename	MTS-001_bin.16_rename	M_arg__L_e	0.25	0.59	1	0.1475
1	minimal	MTS-001_bin.10_rename	MTS-001_bin.16_rename	M_cellb_e	0.25	0.2	1	0.05
1	minimal	MTS-001_bin.10_rename	MTS-001_bin.16_rename	M_fe2_e	0.25	0.59	1	0.1475
1	minimal	MTS-001_bin.10_rename	MTS-001_bin.16_rename	M_fe3_e	0.25	0.4	1	0.1
1	minimal	MTS-001_bin.10_rename	MTS-001_bin.16_rename	M_fe3pyovd_kt_e	0.25	0.01	1	0.0025
1	minimal	MTS-001_bin.10_rename	MTS-001_bin.16_rename	M_glc__D_e	0.25	0.62	1	0.155
1	minimal	MTS-001_bin.10_rename	MTS-001_bin.16_rename	M_glu__L_e	0.25	0.01	1	0.0025
1	minimal	MTS-001_bin.10_rename	MTS-001_bin.16_rename	M_glyc_e	0.25	0.01	1	0.0025
1	minimal	MTS-001_bin.10_rename	MTS-001_bin.16_rename	M_gua_e	0.25	0.01	1	0.0025
1	minimal	MTS-001_bin.10_rename	MTS-001_bin.16_rename	M_lys__L_e	0.25	0.01	1	0.0025
1	minimal	MTS-001_bin.10_rename	MTS-001_bin.16_rename	M_pi_e	0.25	1	1	0.25
1	minimal	MTS-001_bin.10_rename	MTS-001_bin.18_rename	M_acald_e	0.25	0.02	1	0.005
1	minimal	MTS-001_bin.10_rename	MTS-001_bin.18_rename	M_fe2_e	0.25	0.59	1	0.1475
1	minimal	MTS-001_bin.10_rename	MTS-001_bin.18_rename	M_fe3_e	0.25	0.4	1	0.1
1	minimal	MTS-001_bin.10_rename	MTS-001_bin.18_rename	M_fe3pyovd_kt_e	0.25	0.01	1	0.0025
1	minimal	MTS-001_bin.10_rename	MTS-001_bin.18_rename	M_glyc_e	0.25	0.01	1	0.0025
1	minimal	MTS-001_bin.10_rename	MTS-001_bin.18_rename	M_lys__L_e	0.25	0.01	1	0.0025
1	minimal	MTS-001_bin.10_rename	MTS-001_bin.18_rename	M_o2_e	0.25	0.18	1	0.045
1	minimal	MTS-001_bin.10_rename	MTS-001_bin.18_rename	M_pi_e	0.25	1	1	0.25
1	minimal	MTS-001_bin.10_rename	MTS-001_bin.20_rename	M_4abut_e	0.25	0.02	1	0.005
1	minimal	MTS-001_bin.10_rename	MTS-001_bin.20_rename	M_LalaDgluMdap_e	0.25	0.02	1	0.005
1	minimal	MTS-001_bin.10_rename	MTS-001_bin.20_rename	M_acald_e	0.25	0.02	1	0.005
1	minimal	MTS-001_bin.10_rename	MTS-001_bin.20_rename	M_agm_e	0.25	0.01	1	0.0025
1	minimal	MTS-001_bin.10_rename	MTS-001_bin.20_rename	M_anhgm_e	0.25	0.01	1	0.0025
1	minimal	MTS-001_bin.10_rename	MTS-001_bin.20_rename	M_arg__L_e	0.25	0.59	1	0.1475
1	minimal	MTS-001_bin.10_rename	MTS-001_bin.20_rename	M_asp__L_e	0.25	0.01	1	0.0025
1	minimal	MTS-001_bin.10_rename	MTS-001_bin.20_rename	M_cellb_e	0.25	0.2	1	0.05
1	minimal	MTS-001_bin.10_rename	MTS-001_bin.20_rename	M_cu2_e	0.25	0.96	1	0.24
1	minimal	MTS-001_bin.10_rename	MTS-001_bin.20_rename	M_fe2_e	0.25	0.59	1	0.1475
1	minimal	MTS-001_bin.10_rename	MTS-001_bin.20_rename	M_fe3_e	0.25	0.4	1	0.1
1	minimal	MTS-001_bin.10_rename	MTS-001_bin.20_rename	M_fe3pyovd_kt_e	0.25	0.01	1	0.0025
1	minimal	MTS-001_bin.10_rename	MTS-001_bin.20_rename	M_glc__D_e	0.25	0.62	1	0.155
1	minimal	MTS-001_bin.10_rename	MTS-001_bin.20_rename	M_glu__L_e	0.25	0.01	1	0.0025
1	minimal	MTS-001_bin.10_rename	MTS-001_bin.20_rename	M_glyc_e	0.25	0.01	1	0.0025
1	minimal	MTS-001_bin.10_rename	MTS-001_bin.20_rename	M_gua_e	0.25	0.01	1	0.0025
1	minimal	MTS-001_bin.10_rename	MTS-001_bin.20_rename	M_lys__L_e	0.25	0.01	1	0.0025
1	minimal	MTS-001_bin.10_rename	MTS-001_bin.20_rename	M_pi_e	0.25	1	1	0.25
1	minimal	MTS-001_bin.10_rename	MTS-001_bin.20_rename	M_urea_e	0.25	0.13	1	0.0325
1	minimal	MTS-001_bin.10_rename	MTS-001_bin.5_rename	M_4abut_e	0.25	0.02	1	0.005
1	minimal	MTS-001_bin.10_rename	MTS-001_bin.5_rename	M_LalaDgluMdap_e	0.25	0.02	1	0.005
1	minimal	MTS-001_bin.10_rename	MTS-001_bin.5_rename	M_acald_e	0.25	0.02	1	0.005
1	minimal	MTS-001_bin.10_rename	MTS-001_bin.5_rename	M_agm_e	0.25	0.01	1	0.0025
1	minimal	MTS-001_bin.10_rename	MTS-001_bin.5_rename	M_ala__L_e	0.25	0.02	1	0.005
1	minimal	MTS-001_bin.10_rename	MTS-001_bin.5_rename	M_anhgm_e	0.25	0.01	1	0.0025
1	minimal	MTS-001_bin.10_rename	MTS-001_bin.5_rename	M_arg__L_e	0.25	0.59	1	0.1475
1	minimal	MTS-001_bin.10_rename	MTS-001_bin.5_rename	M_asp__L_e	0.25	0.01	1	0.0025
1	minimal	MTS-001_bin.10_rename	MTS-001_bin.5_rename	M_bz_e	0.25	1	1	0.25
1	minimal	MTS-001_bin.10_rename	MTS-001_bin.5_rename	M_cellb_e	0.25	0.2	1	0.05
1	minimal	MTS-001_bin.10_rename	MTS-001_bin.5_rename	M_cu2_e	0.25	0.96	1	0.24
1	minimal	MTS-001_bin.10_rename	MTS-001_bin.5_rename	M_fe2_e	0.25	0.59	1	0.1475
1	minimal	MTS-001_bin.10_rename	MTS-001_bin.5_rename	M_fe3_e	0.25	0.4	1	0.1
1	minimal	MTS-001_bin.10_rename	MTS-001_bin.5_rename	M_fe3pyovd_kt_e	0.25	0.01	1	0.0025
1	minimal	MTS-001_bin.10_rename	MTS-001_bin.5_rename	M_glu__L_e	0.25	0.01	1	0.0025
1	minimal	MTS-001_bin.10_rename	MTS-001_bin.5_rename	M_glyc_e	0.25	0.01	1	0.0025
1	minimal	MTS-001_bin.10_rename	MTS-001_bin.5_rename	M_gsn_e	0.25	0.06	1	0.015
1	minimal	MTS-001_bin.10_rename	MTS-001_bin.5_rename	M_gua_e	0.25	0.01	1	0.0025
1	minimal	MTS-001_bin.10_rename	MTS-001_bin.5_rename	M_lys__L_e	0.25	0.01	1	0.0025
1	minimal	MTS-001_bin.10_rename	MTS-001_bin.5_rename	M_pi_e	0.25	1	1	0.25
1	minimal	MTS-001_bin.10_rename	MTS-001_bin.5_rename	M_urea_e	0.25	0.13	1	0.0325
1	minimal	MTS-001_bin.10_rename	MTS-010_bin.15_rename	M_acald_e	0.25	0.02	1	0.005
1	minimal	MTS-001_bin.10_rename	MTS-010_bin.15_rename	M_anhgm_e	0.25	0.01	1	0.0025
1	minimal	MTS-001_bin.10_rename	MTS-010_bin.15_rename	M_arg__L_e	0.25	0.59	1	0.1475
1	minimal	MTS-001_bin.10_rename	MTS-010_bin.15_rename	M_cu2_e	0.25	0.96	1	0.24
1	minimal	MTS-001_bin.10_rename	MTS-010_bin.15_rename	M_fe2_e	0.25	0.59	1	0.1475
1	minimal	MTS-001_bin.10_rename	MTS-010_bin.15_rename	M_fe3_e	0.25	0.4	1	0.1
1	minimal	MTS-001_bin.10_rename	MTS-010_bin.15_rename	M_fe3pyovd_kt_e	0.25	0.01	1	0.0025
1	minimal	MTS-001_bin.10_rename	MTS-010_bin.15_rename	M_glc__D_e	0.25	0.62	1	0.155
1	minimal	MTS-001_bin.10_rename	MTS-010_bin.15_rename	M_glyc_e	0.25	0.01	1	0.0025
1	minimal	MTS-001_bin.10_rename	MTS-010_bin.15_rename	M_gua_e	0.25	0.01	1	0.0025
1	minimal	MTS-001_bin.10_rename	MTS-010_bin.15_rename	M_lys__L_e	0.25	0.01	1	0.0025
1	minimal	MTS-001_bin.10_rename	MTS-060_bin.2_rename	M_acald_e	0.25	0.02	1	0.005
1	minimal	MTS-001_bin.10_rename	MTS-060_bin.2_rename	M_anhgm_e	0.25	0.01	1	0.0025
1	minimal	MTS-001_bin.10_rename	MTS-060_bin.2_rename	M_arg__L_e	0.25	0.59	1	0.1475
1	minimal	MTS-001_bin.10_rename	MTS-060_bin.2_rename	M_fe2_e	0.25	0.59	1	0.1475
1	minimal	MTS-001_bin.10_rename	MTS-060_bin.2_rename	M_fe3_e	0.25	0.4	1	0.1
1	minimal	MTS-001_bin.10_rename	MTS-060_bin.2_rename	M_fe3pyovd_kt_e	0.25	0.01	1	0.0025
1	minimal	MTS-001_bin.10_rename	MTS-060_bin.2_rename	M_glc__D_e	0.25	0.62	1	0.155
1	minimal	MTS-001_bin.10_rename	MTS-060_bin.2_rename	M_glyc_e	0.25	0.01	1	0.0025
1	minimal	MTS-001_bin.10_rename	MTS-060_bin.2_rename	M_gua_e	0.25	0.01	1	0.0025
1	minimal	MTS-001_bin.10_rename	MTS-060_bin.2_rename	M_o2_e	0.25	0.18	1	0.045
1	minimal	MTS-001_bin.10_rename	MTS-060_bin.2_rename	M_ptrc_e	0.25	0.2	1	0.05
1	minimal	MTS-001_bin.11_rename	MTS-010_bin.16_rename	M_acald_e	0.0963855	0.0121951	1	0.00117543
1	minimal	MTS-001_bin.11_rename	MTS-010_bin.16_rename	M_asp__L_e	0.0963855	0.0121951	1	0.00117543
1	minimal	MTS-001_bin.11_rename	MTS-010_bin.16_rename	M_cgly_e	0.0963855	0.0121951	1	0.00117543
1	minimal	MTS-001_bin.11_rename	MTS-010_bin.16_rename	M_cys__L_e	0.0963855	0.097561	1	0.00940347
1	minimal	MTS-001_bin.11_rename	MTS-010_bin.16_rename	M_etoh_e	0.0963855	0.0243902	1	0.00235087
1	minimal	MTS-001_bin.11_rename	MTS-010_bin.16_rename	M_fe2_e	0.0963855	0.109756	1	0.0105789
1	minimal	MTS-001_bin.11_rename	MTS-010_bin.16_rename	M_fe3_e	0.0963855	0.878049	1	0.0846312
1	minimal	MTS-001_bin.11_rename	MTS-010_bin.16_rename	M_fe3pyovd_kt_e	0.0963855	0.0243902	1	0.00235087
1	minimal	MTS-001_bin.11_rename	MTS-010_bin.16_rename	M_g3pe_e	0.0963855	0.963415	1	0.0928592
1	minimal	MTS-001_bin.11_rename	MTS-010_bin.16_rename	M_gthrd_e	0.0963855	0.243902	1	0.0235087
1	minimal	MTS-001_bin.11_rename	MTS-010_bin.16_rename	M_pi_e	0.0963855	0.0365854	1	0.0035263
1	minimal	MTS-001_bin.11_rename	MTS-010_bin.16_rename	M_s_e	0.0963855	0.365854	1	0.035263
1	minimal	MTS-001_bin.11_rename	MTS-001_bin.10_rename	M_acald_e	0.216867	0.0121951	1	0.00264473
1	minimal	MTS-001_bin.11_rename	MTS-001_bin.10_rename	M_cu2_e	0.216867	1	1	0.216867
1	minimal	MTS-001_bin.11_rename	MTS-001_bin.10_rename	M_cys__L_e	0.216867	0.097561	1	0.0211578
1	minimal	MTS-001_bin.11_rename	MTS-001_bin.10_rename	M_etoh_e	0.216867	0.0243902	1	0.00528945
1	minimal	MTS-001_bin.11_rename	MTS-001_bin.10_rename	M_fe2_e	0.216867	0.109756	1	0.0238025
1	minimal	MTS-001_bin.11_rename	MTS-001_bin.10_rename	M_fe3_e	0.216867	0.878049	1	0.19042
1	minimal	MTS-001_bin.11_rename	MTS-001_bin.10_rename	M_fe3pyovd_kt_e	0.216867	0.0243902	1	0.00528945
1	minimal	MTS-001_bin.11_rename	MTS-001_bin.10_rename	M_o2_e	0.216867	0.670732	1	0.14546
1	minimal	MTS-001_bin.11_rename	MTS-001_bin.10_rename	M_s_e	0.216867	0.365854	1	0.0793418
1	minimal	MTS-001_bin.11_rename	MTS-010_bin.1_rename	M_acald_e	0.0722892	0.0121951	1	0.000881575
1	minimal	MTS-001_bin.11_rename	MTS-010_bin.1_rename	M_asp__L_e	0.0722892	0.0121951	1	0.000881575
1	minimal	MTS-001_bin.11_rename	MTS-010_bin.1_rename	M_cgly_e	0.0722892	0.0121951	1	0.000881575
1	minimal	MTS-001_bin.11_rename	MTS-010_bin.1_rename	M_cu2_e	0.0722892	1	1	0.0722892
1	minimal	MTS-001_bin.11_rename	MTS-010_bin.1_rename	M_cys__L_e	0.0722892	0.097561	1	0.0070526
1	minimal	MTS-001_bin.11_rename	MTS-010_bin.1_rename	M_etoh_e	0.0722892	0.0243902	1	0.00176315
1	minimal	MTS-001_bin.11_rename	MTS-010_bin.1_rename	M_fe2_e	0.0722892	0.109756	1	0.00793418
1	minimal	MTS-001_bin.11_rename	MTS-010_bin.1_rename	M_fe3_e	0.0722892	0.878049	1	0.0634734
1	minimal	MTS-001_bin.11_rename	MTS-010_bin.1_rename	M_fe3pyovd_kt_e	0.0722892	0.0243902	1	0.00176315
1	minimal	MTS-001_bin.11_rename	MTS-010_bin.1_rename	M_g3pe_e	0.0722892	0.963415	1	0.0696444
1	minimal	MTS-001_bin.11_rename	MTS-010_bin.1_rename	M_gthrd_e	0.0722892	0.243902	1	0.0176315
1	minimal	MTS-001_bin.11_rename	MTS-010_bin.1_rename	M_pi_e	0.0722892	0.0365854	1	0.00264473
1	minimal	MTS-001_bin.11_rename	MTS-010_bin.1_rename	M_s_e	0.0722892	0.365854	1	0.0264473
1	minimal	MTS-001_bin.11_rename	MTS-001_bin.13_rename	M_acald_e	0.0240964	0.0121951	1	0.000293858
1	minimal	MTS-001_bin.11_rename	MTS-001_bin.13_rename	M_cys__L_e	0.0240964	0.097561	1	0.00235087
1	minimal	MTS-001_bin.11_rename	MTS-001_bin.13_rename	M_etoh_e	0.0240964	0.0243902	1	0.000587717
1	minimal	MTS-001_bin.11_rename	MTS-001_bin.13_rename	M_fe2_e	0.0240964	0.109756	1	0.00264473
1	minimal	MTS-001_bin.11_rename	MTS-001_bin.13_rename	M_fe3_e	0.0240964	0.878049	1	0.0211578
1	minimal	MTS-001_bin.11_rename	MTS-001_bin.13_rename	M_fe3pyovd_kt_e	0.0240964	0.0243902	1	0.000587717
1	minimal	MTS-001_bin.11_rename	MTS-001_bin.13_rename	M_o2_e	0.0240964	0.670732	1	0.0161622
1	minimal	MTS-001_bin.11_rename	MTS-001_bin.13_rename	M_pi_e	0.0240964	0.0365854	1	0.000881575
1	minimal	MTS-001_bin.11_rename	MTS-001_bin.13_rename	M_s_e	0.0240964	0.365854	1	0.00881575
1	minimal	MTS-001_bin.11_rename	MTS-010_bin.8_rename	M_acald_e	0.216867	0.0121951	1	0.00264473
1	minimal	MTS-001_bin.11_rename	MTS-010_bin.8_rename	M_fe2_e	0.216867	0.109756	1	0.0238025
1	minimal	MTS-001_bin.11_rename	MTS-010_bin.8_rename	M_fe3_e	0.216867	0.878049	1	0.19042
1	minimal	MTS-001_bin.11_rename	MTS-010_bin.8_rename	M_fe3pyovd_kt_e	0.216867	0.0243902	1	0.00528945
1	minimal	MTS-001_bin.11_rename	MTS-010_bin.8_rename	M_o2_e	0.216867	0.670732	1	0.14546
1	minimal	MTS-001_bin.11_rename	MTS-040_bin.3_rename	M_acald_e	0.0843373	0.0121951	1	0.0010285
1	minimal	MTS-001_bin.11_rename	MTS-040_bin.3_rename	M_ala__L_e	0.0843373	0.0487805	1	0.00411402
1	minimal	MTS-001_bin.11_rename	MTS-040_bin.3_rename	M_asp__L_e	0.0843373	0.0121951	1	0.0010285
1	minimal	MTS-001_bin.11_rename	MTS-040_bin.3_rename	M_cellb_e	0.0843373	0.414634	1	0.0349691
1	minimal	MTS-001_bin.11_rename	MTS-040_bin.3_rename	M_cgly_e	0.0843373	0.0121951	1	0.0010285
1	minimal	MTS-001_bin.11_rename	MTS-040_bin.3_rename	M_cu2_e	0.0843373	1	1	0.0843373
1	minimal	MTS-001_bin.11_rename	MTS-040_bin.3_rename	M_cys__L_e	0.0843373	0.097561	1	0.00822803
1	minimal	MTS-001_bin.11_rename	MTS-040_bin.3_rename	M_etoh_e	0.0843373	0.0243902	1	0.00205701
1	minimal	MTS-001_bin.11_rename	MTS-040_bin.3_rename	M_fe2_e	0.0843373	0.109756	1	0.00925654
1	minimal	MTS-001_bin.11_rename	MTS-040_bin.3_rename	M_fe3_e	0.0843373	0.878049	1	0.0740523
1	minimal	MTS-001_bin.11_rename	MTS-040_bin.3_rename	M_fe3pyovd_kt_e	0.0843373	0.0243902	1	0.00205701
1	minimal	MTS-001_bin.11_rename	MTS-040_bin.3_rename	M_gthrd_e	0.0843373	0.243902	1	0.0205701
1	minimal	MTS-001_bin.11_rename	MTS-040_bin.3_rename	M_pi_e	0.0843373	0.0365854	1	0.00308551
1	minimal	MTS-001_bin.11_rename	MTS-040_bin.3_rename	M_s_e	0.0843373	0.365854	1	0.0308551
1	minimal	MTS-001_bin.11_rename	MTS-001_bin.16_rename	M_acald_e	0.108434	0.0121951	1	0.00132236
1	minimal	MTS-001_bin.11_rename	MTS-001_bin.16_rename	M_cellb_e	0.108434	0.414634	1	0.0449603
1	minimal	MTS-001_bin.11_rename	MTS-001_bin.16_rename	M_cgly_e	0.108434	0.0121951	1	0.00132236
1	minimal	MTS-001_bin.11_rename	MTS-001_bin.16_rename	M_fe2_e	0.108434	0.109756	1	0.0119013
1	minimal	MTS-001_bin.11_rename	MTS-001_bin.16_rename	M_fe3_e	0.108434	0.878049	1	0.0952101
1	minimal	MTS-001_bin.11_rename	MTS-001_bin.16_rename	M_fe3pyovd_kt_e	0.108434	0.0243902	1	0.00264473
1	minimal	MTS-001_bin.11_rename	MTS-001_bin.16_rename	M_gthrd_e	0.108434	0.243902	1	0.0264473
1	minimal	MTS-001_bin.11_rename	MTS-001_bin.16_rename	M_pi_e	0.108434	0.0365854	1	0.00396709
1	minimal	MTS-001_bin.11_rename	MTS-001_bin.16_rename	M_s_e	0.108434	0.365854	1	0.0396709
1	minimal	MTS-001_bin.11_rename	MTS-090_bin.1_rename	M_acald_e	0.0240964	0.0121951	1	0.000293858
1	minimal	MTS-001_bin.11_rename	MTS-090_bin.1_rename	M_cgly_e	0.0240964	0.0121951	1	0.000293858
1	minimal	MTS-001_bin.11_rename	MTS-090_bin.1_rename	M_etoh_e	0.0240964	0.0243902	1	0.000587717
1	minimal	MTS-001_bin.11_rename	MTS-090_bin.1_rename	M_fe2_e	0.0240964	0.109756	1	0.00264473
1	minimal	MTS-001_bin.11_rename	MTS-090_bin.1_rename	M_fe3_e	0.0240964	0.878049	1	0.0211578
1	minimal	MTS-001_bin.11_rename	MTS-090_bin.1_rename	M_fe3pyovd_kt_e	0.0240964	0.0243902	1	0.000587717
1	minimal	MTS-001_bin.11_rename	MTS-090_bin.1_rename	M_s_e	0.0240964	0.365854	1	0.00881575
1	minimal	MTS-001_bin.11_rename	MTS-001_bin.18_rename	M_acald_e	0.337349	0.0121951	1	0.00411402
1	minimal	MTS-001_bin.11_rename	MTS-001_bin.18_rename	M_etoh_e	0.337349	0.0243902	1	0.00822803
1	minimal	MTS-001_bin.11_rename	MTS-001_bin.18_rename	M_fe2_e	0.337349	0.109756	1	0.0370262
1	minimal	MTS-001_bin.11_rename	MTS-001_bin.18_rename	M_fe3_e	0.337349	0.878049	1	0.296209
1	minimal	MTS-001_bin.11_rename	MTS-001_bin.18_rename	M_fe3pyovd_kt_e	0.337349	0.0243902	1	0.00822803
1	minimal	MTS-001_bin.11_rename	MTS-001_bin.18_rename	M_gthrd_e	0.337349	0.243902	1	0.0822803
1	minimal	MTS-001_bin.11_rename	MTS-001_bin.18_rename	M_o2_e	0.337349	0.670732	1	0.226271
1	minimal	MTS-001_bin.11_rename	MTS-001_bin.18_rename	M_pi_e	0.337349	0.0365854	1	0.0123421
1	minimal	MTS-001_bin.11_rename	MTS-001_bin.18_rename	M_s_e	0.337349	0.365854	1	0.123421
1	minimal	MTS-001_bin.11_rename	MTS-001_bin.19_rename	M_acald_e	0.0963855	0.0121951	1	0.00117543
1	minimal	MTS-001_bin.11_rename	MTS-001_bin.19_rename	M_cellb_e	0.0963855	0.414634	1	0.0399647
1	minimal	MTS-001_bin.11_rename	MTS-001_bin.19_rename	M_etoh_e	0.0963855	0.0243902	1	0.00235087
1	minimal	MTS-001_bin.11_rename	MTS-001_bin.19_rename	M_fe2_e	0.0963855	0.109756	1	0.0105789
1	minimal	MTS-001_bin.11_rename	MTS-001_bin.19_rename	M_fe3_e	0.0963855	0.878049	1	0.0846312
1	minimal	MTS-001_bin.11_rename	MTS-001_bin.19_rename	M_fe3pyovd_kt_e	0.0963855	0.0243902	1	0.00235087
1	minimal	MTS-001_bin.11_rename	MTS-001_bin.19_rename	M_gthrd_e	0.0963855	0.243902	1	0.0235087
1	minimal	MTS-001_bin.11_rename	MTS-001_bin.19_rename	M_pi_e	0.0963855	0.0365854	1	0.0035263
1	minimal	MTS-001_bin.11_rename	MTS-001_bin.19_rename	M_s_e	0.0963855	0.365854	1	0.035263
1	minimal	MTS-001_bin.11_rename	MTS-010_bin.9_rename	M_acald_e	0.0481928	0.0121951	1	0.000587717
1	minimal	MTS-001_bin.11_rename	MTS-010_bin.9_rename	M_fe2_e	0.0481928	0.109756	1	0.00528945
1	minimal	MTS-001_bin.11_rename	MTS-010_bin.9_rename	M_fe3_e	0.0481928	0.878049	1	0.0423156
1	minimal	MTS-001_bin.11_rename	MTS-010_bin.9_rename	M_fe3pyovd_kt_e	0.0481928	0.0243902	1	0.00117543
1	minimal	MTS-001_bin.11_rename	MTS-010_bin.9_rename	M_pi_e	0.0481928	0.0365854	1	0.00176315
1	minimal	MTS-001_bin.11_rename	MTS-010_bin.9_rename	M_s_e	0.0481928	0.365854	1	0.0176315
1	minimal	MTS-001_bin.11_rename	MTS-001_bin.20_rename	M_acald_e	0.373494	0.0121951	1	0.0045548
1	minimal	MTS-001_bin.11_rename	MTS-001_bin.20_rename	M_asp__L_e	0.373494	0.0121951	1	0.0045548
1	minimal	MTS-001_bin.11_rename	MTS-001_bin.20_rename	M_cellb_e	0.373494	0.414634	1	0.154863
1	minimal	MTS-001_bin.11_rename	MTS-001_bin.20_rename	M_cgly_e	0.373494	0.0121951	1	0.0045548
1	minimal	MTS-001_bin.11_rename	MTS-001_bin.20_rename	M_cu2_e	0.373494	1	1	0.373494
1	minimal	MTS-001_bin.11_rename	MTS-001_bin.20_rename	M_cys__L_e	0.373494	0.097561	1	0.0364384
1	minimal	MTS-001_bin.11_rename	MTS-001_bin.20_rename	M_etoh_e	0.373494	0.0243902	1	0.00910961
1	minimal	MTS-001_bin.11_rename	MTS-001_bin.20_rename	M_fe2_e	0.373494	0.109756	1	0.0409932
1	minimal	MTS-001_bin.11_rename	MTS-001_bin.20_rename	M_fe3_e	0.373494	0.878049	1	0.327946
1	minimal	MTS-001_bin.11_rename	MTS-001_bin.20_rename	M_fe3pyovd_kt_e	0.373494	0.0243902	1	0.00910961
1	minimal	MTS-001_bin.11_rename	MTS-001_bin.20_rename	M_g3pe_e	0.373494	0.963415	1	0.35983
1	minimal	MTS-001_bin.11_rename	MTS-001_bin.20_rename	M_glcur_e	0.373494	0.329268	1	0.12298
1	minimal	MTS-001_bin.11_rename	MTS-001_bin.20_rename	M_gthrd_e	0.373494	0.243902	1	0.0910961
1	minimal	MTS-001_bin.11_rename	MTS-001_bin.20_rename	M_met__D_e	0.373494	0.0243902	1	0.00910961
1	minimal	MTS-001_bin.11_rename	MTS-001_bin.20_rename	M_pi_e	0.373494	0.0365854	1	0.0136644
1	minimal	MTS-001_bin.11_rename	MTS-001_bin.20_rename	M_s_e	0.373494	0.365854	1	0.136644
1	minimal	MTS-001_bin.11_rename	MTS-001_bin.21_rename	M_acac_e	0.0240964	0.0121951	1	0.000293858
1	minimal	MTS-001_bin.11_rename	MTS-001_bin.21_rename	M_acald_e	0.0240964	0.0121951	1	0.000293858
1	minimal	MTS-001_bin.11_rename	MTS-001_bin.21_rename	M_cellb_e	0.0240964	0.414634	1	0.00999118
1	minimal	MTS-001_bin.11_rename	MTS-001_bin.21_rename	M_etoh_e	0.0240964	0.0243902	1	0.000587717
1	minimal	MTS-001_bin.11_rename	MTS-001_bin.21_rename	M_fe2_e	0.0240964	0.109756	1	0.00264473
1	minimal	MTS-001_bin.11_rename	MTS-001_bin.21_rename	M_fe3_e	0.0240964	0.878049	1	0.0211578
1	minimal	MTS-001_bin.11_rename	MTS-001_bin.21_rename	M_fe3pyovd_kt_e	0.0240964	0.0243902	1	0.000587717
1	minimal	MTS-001_bin.11_rename	MTS-001_bin.21_rename	M_s_e	0.0240964	0.365854	1	0.00881575
1	minimal	MTS-001_bin.11_rename	MTS-020_bin.6_rename	M_acald_e	0.0240964	0.0121951	1	0.000293858
1	minimal	MTS-001_bin.11_rename	MTS-020_bin.6_rename	M_asp__L_e	0.0240964	0.0121951	1	0.000293858
1	minimal	MTS-001_bin.11_rename	MTS-020_bin.6_rename	M_cgly_e	0.0240964	0.0121951	1	0.000293858
1	minimal	MTS-001_bin.11_rename	MTS-020_bin.6_rename	M_cys__L_e	0.0240964	0.097561	1	0.00235087
1	minimal	MTS-001_bin.11_rename	MTS-020_bin.6_rename	M_etoh_e	0.0240964	0.0243902	1	0.000587717
1	minimal	MTS-001_bin.11_rename	MTS-020_bin.6_rename	M_fe2_e	0.0240964	0.109756	1	0.00264473
1	minimal	MTS-001_bin.11_rename	MTS-020_bin.6_rename	M_fe3_e	0.0240964	0.878049	1	0.0211578
1	minimal	MTS-001_bin.11_rename	MTS-020_bin.6_rename	M_fe3pyovd_kt_e	0.0240964	0.0243902	1	0.000587717
1	minimal	MTS-001_bin.11_rename	MTS-020_bin.6_rename	M_gthrd_e	0.0240964	0.243902	1	0.00587717
1	minimal	MTS-001_bin.11_rename	MTS-020_bin.6_rename	M_s_e	0.0240964	0.365854	1	0.00881575
1	minimal	MTS-001_bin.11_rename	MTS-001_bin.4_rename	M_acald_e	0.13253	0.0121951	1	0.00161622
1	minimal	MTS-001_bin.11_rename	MTS-001_bin.4_rename	M_bz_e	0.13253	1	1	0.13253
1	minimal	MTS-001_bin.11_rename	MTS-001_bin.4_rename	M_etoh_e	0.13253	0.0243902	1	0.00323244
1	minimal	MTS-001_bin.11_rename	MTS-001_bin.4_rename	M_fe3_e	0.13253	0.878049	1	0.116368
1	minimal	MTS-001_bin.11_rename	MTS-001_bin.4_rename	M_fe3pyovd_kt_e	0.13253	0.0243902	1	0.00323244
1	minimal	MTS-001_bin.11_rename	MTS-001_bin.4_rename	M_pi_e	0.13253	0.0365854	1	0.00484866
1	minimal	MTS-001_bin.11_rename	MTS-001_bin.4_rename	M_s_e	0.13253	0.365854	1	0.0484866
1	minimal	MTS-001_bin.11_rename	MTS-001_bin.5_rename	M_acald_e	0.722892	0.0121951	1	0.00881575
1	minimal	MTS-001_bin.11_rename	MTS-001_bin.5_rename	M_ala__L_e	0.722892	0.0487805	1	0.035263
1	minimal	MTS-001_bin.11_rename	MTS-001_bin.5_rename	M_asp__L_e	0.722892	0.0121951	1	0.00881575
1	minimal	MTS-001_bin.11_rename	MTS-001_bin.5_rename	M_bz_e	0.722892	1	1	0.722892
1	minimal	MTS-001_bin.11_rename	MTS-001_bin.5_rename	M_cellb_e	0.722892	0.414634	1	0.299736
1	minimal	MTS-001_bin.11_rename	MTS-001_bin.5_rename	M_cgly_e	0.722892	0.0121951	1	0.00881575
1	minimal	MTS-001_bin.11_rename	MTS-001_bin.5_rename	M_cu2_e	0.722892	1	1	0.722892
1	minimal	MTS-001_bin.11_rename	MTS-001_bin.5_rename	M_cys__L_e	0.722892	0.097561	1	0.070526
1	minimal	MTS-001_bin.11_rename	MTS-001_bin.5_rename	M_etoh_e	0.722892	0.0243902	1	0.0176315
1	minimal	MTS-001_bin.11_rename	MTS-001_bin.5_rename	M_fe2_e	0.722892	0.109756	1	0.0793418
1	minimal	MTS-001_bin.11_rename	MTS-001_bin.5_rename	M_fe3_e	0.722892	0.878049	1	0.634734
1	minimal	MTS-001_bin.11_rename	MTS-001_bin.5_rename	M_fe3pyovd_kt_e	0.722892	0.0243902	1	0.0176315
1	minimal	MTS-001_bin.11_rename	MTS-001_bin.5_rename	M_g3pe_e	0.722892	0.963415	1	0.696444
1	minimal	MTS-001_bin.11_rename	MTS-001_bin.5_rename	M_gthrd_e	0.722892	0.243902	1	0.176315
1	minimal	MTS-001_bin.11_rename	MTS-001_bin.5_rename	M_pi_e	0.722892	0.0365854	1	0.0264473
1	minimal	MTS-001_bin.11_rename	MTS-001_bin.5_rename	M_s_e	0.722892	0.365854	1	0.264473
1	minimal	MTS-001_bin.11_rename	MTS-001_bin.6_rename	M_acald_e	0.0481928	0.0121951	1	0.000587717
1	minimal	MTS-001_bin.11_rename	MTS-001_bin.6_rename	M_cu2_e	0.0481928	1	1	0.0481928
1	minimal	MTS-001_bin.11_rename	MTS-001_bin.6_rename	M_fe2_e	0.0481928	0.109756	1	0.00528945
1	minimal	MTS-001_bin.11_rename	MTS-001_bin.6_rename	M_fe3_e	0.0481928	0.878049	1	0.0423156
1	minimal	MTS-001_bin.11_rename	MTS-001_bin.6_rename	M_fe3pyovd_kt_e	0.0481928	0.0243902	1	0.00117543
1	minimal	MTS-001_bin.11_rename	MTS-001_bin.6_rename	M_pi_e	0.0481928	0.0365854	1	0.00176315
1	minimal	MTS-001_bin.11_rename	MTS-001_bin.6_rename	M_s_e	0.0481928	0.365854	1	0.0176315
1	minimal	MTS-001_bin.11_rename	MTS-001_bin.7_rename	M_acald_e	0.0481928	0.0121951	1	0.000587717
1	minimal	MTS-001_bin.11_rename	MTS-001_bin.7_rename	M_etoh_e	0.0481928	0.0243902	1	0.00117543
1	minimal	MTS-001_bin.11_rename	MTS-001_bin.7_rename	M_fe2_e	0.0481928	0.109756	1	0.00528945
1	minimal	MTS-001_bin.11_rename	MTS-001_bin.7_rename	M_fe3_e	0.0481928	0.878049	1	0.0423156
1	minimal	MTS-001_bin.11_rename	MTS-001_bin.7_rename	M_fe3pyovd_kt_e	0.0481928	0.0243902	1	0.00117543
1	minimal	MTS-001_bin.11_rename	MTS-001_bin.7_rename	M_pi_e	0.0481928	0.0365854	1	0.00176315
1	minimal	MTS-001_bin.11_rename	MTS-001_bin.7_rename	M_s_e	0.0481928	0.365854	1	0.0176315
1	minimal	MTS-001_bin.11_rename	MTS-010_bin.15_rename	M_acald_e	0.0481928	0.0121951	1	0.000587717
1	minimal	MTS-001_bin.11_rename	MTS-010_bin.15_rename	M_cu2_e	0.0481928	1	1	0.0481928
1	minimal	MTS-001_bin.11_rename	MTS-010_bin.15_rename	M_etoh_e	0.0481928	0.0243902	1	0.00117543
1	minimal	MTS-001_bin.11_rename	MTS-010_bin.15_rename	M_fe2_e	0.0481928	0.109756	1	0.00528945
1	minimal	MTS-001_bin.11_rename	MTS-010_bin.15_rename	M_fe3_e	0.0481928	0.878049	1	0.0423156
1	minimal	MTS-001_bin.11_rename	MTS-010_bin.15_rename	M_fe3pyovd_kt_e	0.0481928	0.0243902	1	0.00117543
1	minimal	MTS-001_bin.11_rename	MTS-010_bin.15_rename	M_s_e	0.0481928	0.365854	1	0.0176315
1	minimal	MTS-001_bin.11_rename	MTS-001_bin.9_rename	M_acald_e	0.0240964	0.0121951	1	0.000293858
1	minimal	MTS-001_bin.11_rename	MTS-001_bin.9_rename	M_asp__L_e	0.0240964	0.0121951	1	0.000293858
1	minimal	MTS-001_bin.11_rename	MTS-001_bin.9_rename	M_cgly_e	0.0240964	0.0121951	1	0.000293858
1	minimal	MTS-001_bin.11_rename	MTS-001_bin.9_rename	M_cys__L_e	0.0240964	0.097561	1	0.00235087
1	minimal	MTS-001_bin.11_rename	MTS-001_bin.9_rename	M_etoh_e	0.0240964	0.0243902	1	0.000587717
1	minimal	MTS-001_bin.11_rename	MTS-001_bin.9_rename	M_fe2_e	0.0240964	0.109756	1	0.00264473
1	minimal	MTS-001_bin.11_rename	MTS-001_bin.9_rename	M_fe3_e	0.0240964	0.878049	1	0.0211578
1	minimal	MTS-001_bin.11_rename	MTS-001_bin.9_rename	M_fe3pyovd_kt_e	0.0240964	0.0243902	1	0.000587717
1	minimal	MTS-001_bin.11_rename	MTS-001_bin.9_rename	M_g3pe_e	0.0240964	0.963415	1	0.0232148
[truncated: 4,828 more rows]

## Sheet: Run_4
community	medium	receiver	donor	compound	scs	mus	mps	smetana
[truncated: 5,258 more rows]

[truncated: 6 more sheets: Run_5, Run_6, Run_7, Run_8, Run_9, Run_10]
