# Supplementary material for: Facilitative interaction networks in experimental microbial community dynamics
Source: Front Microbiol. 2023 Apr 11;14:1153952. doi: 10.3389/fmicb.2023.1153952 (PMC10126487; doi:10.3389/fmicb.2023.1153952)
Supplement: Supplementary file 3 [file Table_3.XLSX]

## Sheet: Caption
Supplementary Data 3 | Adjacency matrices of species coupling score. Specis coupling scores in pairs of MAGs are shown. Ten runs of community-scale metabolic modeling were performed with different random seeds.

## Sheet: Day_1
Run 1
MAG	MTS-001_bin.13	MTS-010_bin.16	MTS-010_bin.8	MTS-040_bin.3	MTS-001_bin.20	MTS-001_bin.5	MTS-001_bin.10	MTS-001_bin.16	MTS-001_bin.11	MTS-001_bin.19	MTS-010_bin.1	MTS-010_bin.9	MTS-060_bin.2	MTS-090_bin.1	MTS-001_bin.18	MTS-020_bin.6	MTS-010_bin.15	MTS-001_bin.9	MTS-001_bin.21	MTS-001_bin.4	MTS-001_bin.6	MTS-001_bin.7	MTS-010_bin.12
MTS-001_bin.13	0	0.333333	0	0	0	0	0	0	0	0	0	0	0	0	0	0	0	0	0.0481928	0	0	0	0
MTS-010_bin.16	0	0	0.142857	0	0	0	0	0	0	0	0.142857	0	0	0	0	0.142857	0.142857	0.142857	0.060241	0	0	0	0
MTS-010_bin.8	0	0.333333	0	0	0	0	0	0	0	0.285714	0.571429	0.1	0.25	0.5	0	0.571429	0.571429	0	0.313253	0	0.333333	0	0.5
MTS-040_bin.3	0.5	0.333333	0.142857	0	0	0	0.25	0	0.333333	0.142857	0.142857	0.1	0.25	0.25	0.333333	0.142857	0.142857	0.142857	0.108434	0	0.333333	1	0.25
MTS-001_bin.20	1	0.666667	0.142857	0	0	0	0.25	1	1	0.142857	0.142857	0.8	0.25	0.25	0.333333	0.142857	0.142857	0.142857	0.156627	1	0.333333	1	0.25
MTS-001_bin.5	0.5	0.333333	0.142857	0	0	0	0.25	0	0.333333	0.142857	0.142857	0.1	0.25	0.25	0.333333	0.142857	0.142857	0.142857	0.771084	0	0.333333	0	0.25
MTS-001_bin.10	0	0	0	0	0	0	0	0	0	0.571429	0.142857	0.1	0	0	0	0.142857	0.142857	0.428571	0.373494	0	0.333333	0	0.25
MTS-001_bin.16	0	0	0.142857	0	0	0	0.25	0	0.333333	0	0.142857	0	0.25	0.25	0	0.142857	0.142857	0	0.060241	0	0	0	0.25
MTS-001_bin.11	0	0	0	0	0	0	0	0	0	0	0	0.1	0	0	0	0	0	0	0.0481928	0	0	0	0
MTS-001_bin.19	0	0	0.142857	0	0	0	0	0	0.333333	0	0.142857	0.5	0	0	0	0.142857	0.142857	0	0.0481928	0	0	0	0
MTS-010_bin.1	0	0	0.142857	0	0	0	0	0	0	0.142857	0	0.1	0	0	0	0	0	0	0.0361446	0	0	0	0
MTS-010_bin.9	0	0	0.142857	0	0	0	0	0	0	0	0.142857	0	0	0	0	0.142857	0.142857	0	0.060241	0	0	0	0
MTS-060_bin.2	0	0	0	0	0	0	0	1	0	0	0	0.1	0	0	0	0	0	0	0.0481928	0	0	0	0
MTS-090_bin.1	0	0	0	0	0	0	0	0	0	0	0	0	0	0	0	0	0	0	0.0361446	0	0	0	0
MTS-001_bin.18	0	0	0	0	0	0	0	0	0	0	0	0.1	0	0	0	0	0	0	0.301205	0	0	0	0
MTS-020_bin.6	0	0	0	0	0	0	0	0	0	0.142857	0	0	0	0	0	0	0	0	0.0361446	0	0	0	0
MTS-010_bin.15	0	0	0	0	0	0	0	0	0	0.142857	0	0.1	0	0	0	0	0	0	0.0361446	0	0	0	0
MTS-001_bin.9	0	0	0	0	0	0	0	0	0	0	0	0.5	0.25	0	0	0	0	0	0.0481928	0	0	1	0
MTS-001_bin.21	0	0	0	0	0	0	0	0	0	0	0	0	0	0	0	0	0	0	0	0	0	0	0
MTS-001_bin.4	0	0	0	0	0	0	0	0	0	0	0	0	0	0	0	0	0	0	0.156627	0	0	0	0
MTS-001_bin.6	0	0	0	0	0	0	0	0	0	0	0	0	0	0	0	0	0	0	0.0361446	0	0	0	0
MTS-001_bin.7	0	0	0	0	0	0	0	0	0	0	0	0	0	0	0	0	0	0	0.0361446	0	0	0	0
MTS-010_bin.12	0	0	0	0	0	0	0	0	0	0	0	0	0	0	0	0	0	0	0.0361446	0	0	0	0
Run 2
MAG	MTS-010_bin.8	MTS-010_bin.16	MTS-040_bin.3	MTS-001_bin.10	MTS-001_bin.16	MTS-001_bin.20	MTS-001_bin.5	MTS-001_bin.9	MTS-001_bin.11	MTS-010_bin.1	MTS-001_bin.18	MTS-001_bin.13	MTS-090_bin.1	MTS-001_bin.19	MTS-010_bin.9	MTS-001_bin.21	MTS-020_bin.6	MTS-001_bin.4	MTS-001_bin.6	MTS-001_bin.7	MTS-010_bin.15	MTS-010_bin.12	MTS-060_bin.2
MTS-010_bin.8	0	1	1	0	0.37	0.333333	0	0.333333	1	0.2	0	0.372093	0	0	0.287234	0.341176	0.888889	0.36	0	0.309524	0.5	0.5	0
MTS-010_bin.16	0.111111	0	0	0	0.02	0	0	0	0	0	0	0.0581395	0	0	0.0531915	0.0588235	0.111111	0.12	0	0.0595238	0	0	0
MTS-040_bin.3	0.111111	0	0	0.2	0.06	0.166667	0	0.166667	0	0.2	0	0.104651	0.5	0.5	0.0638298	0.105882	0.111111	0.12	0	0.107143	0.5	0.5	0
MTS-001_bin.10	0	0	0	0	0.32	0.5	1	0.5	0	0.6	0	0.372093	1	1	0.468085	0.388235	0.333333	0.32	1	0.392857	0.5	0.5	0
MTS-001_bin.16	0.111111	0	0	0.2	0	0	0	0	0	0	0	0.0697674	0	0	0.0425532	0.0588235	0.111111	0.12	0	0.0476191	0	0	0
MTS-001_bin.20	0.111111	0	0	0.2	1	0	0	0	0	0	0	0.0813954	0	0	0.0744681	0.105882	0.111111	0.12	0	0.107143	0	0	0
MTS-001_bin.5	0.111111	0	0	0.2	0.55	0.166667	0	0.166667	0	0.2	0.333333	0.697674	0.5	0.5	0.62766	0.705882	0.111111	0.12	1	0.702381	0.5	0.5	0
MTS-001_bin.9	0.111111	0	0	0.2	0.05	0	0	0	0	0	0.333333	0.0697674	0	0	0.0744681	0.0588235	0.111111	0.12	0	0.0714286	0	0	0
MTS-001_bin.11	0.111111	0	0	0	0.06	0	0	0	0	0	0	0.0581395	0	0	0.0425532	0.0470588	0.111111	0.04	0	0.0476191	0	0	0
MTS-010_bin.1	0.111111	0	0	0	0.06	0	0	0	0	0	0.333333	0.0813954	0	0	0.0638298	0.0823529	0.111111	0.12	0	0.0833333	0	0	0
MTS-001_bin.18	0	0	0	0	0.37	0.166667	0	0.166667	0	0.2	0	0.290698	0	0	0.308511	0.305882	0	0.32	0	0.333333	0	0	0
MTS-001_bin.13	0	0	0	0	0.05	0	0	0	0	0	0	0	0	0	0.0425532	0.0352941	0	0	0	0.0357143	0	0	0
MTS-090_bin.1	0	0	0	0	0.06	0	0	0	0	0	0	0.0348837	0	0	0.0425532	0.0352941	0	0	0	0.0357143	0	0	0
MTS-001_bin.19	0	0	0	0	0.06	0	0	0	0	0	0	0.0348837	0	0	0.0425532	0.0352941	0	0	0	0.0357143	0	0	0
MTS-010_bin.9	0.111111	0	0	0	0.06	0	0	0	0	0	0	0.0581395	0	0	0	0.0588235	0.111111	0.12	0	0.0476191	0	0	0
MTS-001_bin.21	0	0	0	0	0.06	0	0	0	0	0	0	0.0348837	0	0	0.0425532	0	0	0	0	0.0357143	0	0	0
MTS-020_bin.6	0	0	0	0	0.06	0.166667	0	0.166667	0	0	0	0.0348837	0	0	0.0319149	0.0352941	0	0	0	0.0357143	0	0	0
MTS-001_bin.4	0	0	0	0	0.47	0	0	0	0	0	0	0.197674	0	0	0.37234	0.2	0	0	0	0.202381	0	0	0
MTS-001_bin.6	0	0	0	0	0.05	0	0	0	0	0	0	0.0348837	0	0	0.0638298	0.0352941	0	0	0	0.0357143	0	0	0
MTS-001_bin.7	0	0	0	0	0.05	0	0	0	0	0	0	0.0348837	0	0	0.0425532	0.0352941	0	0	0	0	0	0	0
MTS-010_bin.15	0	0	0	0	0.05	0	0	0	0	0	0	0.0348837	0	0	0.0638298	0.0352941	0	0	0	0.0357143	0	0	0
MTS-010_bin.12	0	0	0	0	0.05	0	0	0	0	0	0	0.0348837	0	0	0.0425532	0.0352941	0	0	0	0.0357143	0	0	0
MTS-060_bin.2	0	0	0	0	0.06	0	0	0	0	0	0	0.0348837	0	0	0.0425532	0.0352941	0	0	0	0.0357143	0	0	0
Run 3
MAG	MTS-010_bin.8	MTS-010_bin.16	MTS-040_bin.3	MTS-001_bin.20	MTS-001_bin.9	MTS-001_bin.10	MTS-001_bin.5	MTS-001_bin.11	MTS-010_bin.1	MTS-001_bin.19	MTS-060_bin.2	MTS-001_bin.13	MTS-001_bin.16	MTS-010_bin.9	MTS-090_bin.1	MTS-001_bin.18	MTS-001_bin.21	MTS-020_bin.6	MTS-001_bin.4	MTS-001_bin.6	MTS-001_bin.7	MTS-010_bin.15	MTS-010_bin.12
MTS-010_bin.8	0	0.5	0	0	0	0	0	0	0	0.5	0	0	0	0	0	0	0.313253	0	0	0	0	0	0
MTS-010_bin.16	0.142857	0	0	0	0	0	0	0	0	0	0	0	0	0	0	0	0.060241	0	0	0	0	0	0
MTS-040_bin.3	0.142857	0.5	0	1	1	0.333333	0	0.5	0.333333	0	1	0.5	0	0.5	1	0.25	0.108434	0.333333	0.5	1	0	0.333333	0
MTS-001_bin.20	0.142857	0.5	1	0	1	0.333333	1	1	1	0.5	1	1	1	1	1	0.25	0.156627	1	1	1	1	1	1
MTS-001_bin.9	0	0.5	1	1	0	0	0	0	0.333333	0.5	0	0	0	0.5	1	0	0.0481928	0	1	0	1	1	1
MTS-001_bin.10	0	0	0	0	0	0	0	0	0	0	0	0	0	0	0	0	0.373494	0	0	0	0	0	0
MTS-001_bin.5	0.142857	0	0	0	0	0.333333	0	0.5	0.333333	0	0	0.5	1	0.5	0	0.25	0.771084	0.333333	0.5	0	1	0.333333	1
MTS-001_bin.11	0	0	0	0	0	0	0	0	0.333333	0	0	0	0	0	0	0	0.0481928	0.666667	0	0	0	0	0
MTS-010_bin.1	0	0	0	0	0	0	0	0	0	0	0	0	0	0	0	0	0.0361446	0	0	0	0	0	0
MTS-001_bin.19	0.142857	0	0	0	0	0	0	0	0.333333	0	0	0	0	0	0	0	0.0481928	0.333333	0	0	0	0.333333	0
MTS-060_bin.2	0	0	0	0	0	0	0	0	0.333333	0	0	0	1	0.5	0	0	0.0481928	0	0	0	0	0	0
MTS-001_bin.13	0	0	0	0	0	0	1	0	0	0	0	0	0	0	0	0	0.0481928	0.333333	0	1	0	0	0
MTS-001_bin.16	0.142857	0	0	0	0	0	0	0	0	0	0	0	0	0	0	0.25	0.060241	0	0	0	0	0	0
MTS-010_bin.9	0.142857	0	0	0	0	0	0	0	0	0	0	0	0	0	0	0	0.060241	0	0	0	0	0	0
MTS-090_bin.1	0	0	0	0	0	0	0	0	0	0	0	0	0	0	0	0	0.0361446	0	0	0	0	0	0
MTS-001_bin.18	0	0	0	0	0	0	0	0	0	0	0	0	0	0	0	0	0.301205	0	0	0	0	0	0
MTS-001_bin.21	0	0	0	0	0	0	0	0	0	0	0	0	0	0	0	0	0	0	0	0	0	0	0
MTS-020_bin.6	0	0	0	0	0	0	0	0	0	0	0	0	0	0	0	0	0.0361446	0	0	0	0	0	0
MTS-001_bin.4	0	0	0	0	0	0	0	0	0	0	0	0	0	0	0	0	0.156627	0	0	0	0	0	0
MTS-001_bin.6	0	0	0	0	0	0	0	0	0	0	0	0	0	0	0	0	0.0361446	0	0	0	0	0	0
MTS-001_bin.7	0	0	0	0	0	0	0	0	0	0	0	0	0	0	0	0	0.0361446	0	0	0	0	0	0
MTS-010_bin.15	0	0	0	0	0	0	0	0	0	0	0	0	0	0	0	0	0.0361446	0	0	0	0	0	0
MTS-010_bin.12	0	0	0	0	0	0	0	0	0	0	0	0	0	0	0	0	0.0361446	0	0	0	0	0	0
Run 4
MAG	MTS-001_bin.11	MTS-010_bin.16	MTS-010_bin.8	MTS-040_bin.3	MTS-001_bin.19	MTS-001_bin.20	MTS-001_bin.5	MTS-001_bin.9	MTS-010_bin.1	MTS-001_bin.10	MTS-001_bin.16	MTS-001_bin.18	MTS-010_bin.15	MTS-060_bin.2	MTS-001_bin.13	MTS-090_bin.1	MTS-010_bin.9	MTS-001_bin.21	MTS-020_bin.6	MTS-001_bin.4	MTS-001_bin.6	MTS-001_bin.7	MTS-010_bin.12
MTS-001_bin.11	0	0.25	0	0	0.5	0	0	0	0.333333	0	1	0	0	0	0.031746	0	0	0.0327869	0.5	0	0	0.5	0
MTS-010_bin.16	0.0963855	0	0.142857	0.2	0	0	0.125	0	0	0	0	0	0	0	0.0634921	0	0	0.0983607	0	0	0	0	0
MTS-010_bin.8	0.216867	0.25	0	0	0.5	0	0	0	0	0	0	0	0	0	0.174603	0	0	0.245902	0	0	0	0	0
MTS-040_bin.3	0.0843374	0.25	0.142857	0	0	1	0	1	0.333333	0.25	1	0.25	0.333333	1	0.0952381	1	0	0.0655738	0	0.5	0.333333	0.5	1
MTS-001_bin.19	0.0963855	0.25	0.285714	0	0	0	0.125	0	0.333333	0	0	0	0.333333	0	0.0634921	0	0	0.0819672	0.5	0	0.333333	0	0
MTS-001_bin.20	0.373494	0.75	0.142857	0.8	0.5	0	0.875	1	1	0.25	1	0.25	1	1	0.365079	1	0.833333	0.213115	1	1	1	1	1
MTS-001_bin.5	0.722892	0.25	0.142857	0	0	0	0	0	0.333333	0.25	0	0.25	0.333333	0	0.936508	0	0.5	0.754098	0.5	0.5	0.333333	0.5	0
MTS-001_bin.9	0.0240964	0.5	0	0.2	0	0	0.625	0	0	0	0	0	0.333333	0	0.031746	1	0	0.0327869	0	0	1	0	1
MTS-010_bin.1	0.0722892	0	0	0	0	0	0.125	0	0	0.25	0	0	0	0	0.0634921	0	0.166667	0.0655738	0	0	0	0	0
MTS-001_bin.10	0.216867	0	0	0	0	0	0	0	0	0	0	0	0	0	0.174603	0	0	0.311475	0	0	0	0	0
MTS-001_bin.16	0.108434	0	0.142857	0	0	0	0.125	0	0	0.25	0	0.25	0	0	0.0634921	0	0	0.0983607	0	0	0	0	0
MTS-001_bin.18	0.337349	0	0.142857	0.2	0	0	0.125	0	0	0.25	0	0	0	0	0.365079	0	0.166667	0.409836	0	0	0	0	0
MTS-010_bin.15	0.0481928	0	0	0.2	0	0	0.125	0	0	0.25	0	0	0	0	0.0634921	0	0	0.0491803	0	0	0	0	0
MTS-060_bin.2	0.060241	0	0.428571	0.6	0	0	0.25	0	0.333333	0.25	0	0	0.666667	0	0.0634921	0	0.833333	0.0983607	0.5	1	0	1	0
MTS-001_bin.13	0.0240964	0	0	0	0	1	0	0	0.333333	0	0	0	0	0	0	0	0	0.0327869	0	0	0	0.5	0
MTS-090_bin.1	0.0240964	0	0	0	0	0	0	0	0	0	0	0	0	0	0.031746	0	0	0.0163934	0	0	0	0	0
MTS-010_bin.9	0.0481928	0	0.142857	0	0	0	0	0	0	0	0	0	0	0	0.031746	0	0	0.0327869	0	0	0	0	0
MTS-001_bin.21	0.0240964	0	0	0	0	0	0	0	0	0	0	0	0	0	0.031746	0	0	0	0	0	0	0	0
MTS-020_bin.6	0.0240964	0	0	0	0	0	0	0	0	0	0	0	0	0	0.031746	0	0	0.0163934	0	0	0	0	0
MTS-001_bin.4	0.13253	0	0	0	0	0	0	0	0	0	0	0	0	0	0.0634921	0	0	0.131148	0	0	0	0	0
MTS-001_bin.6	0.0481928	0	0	0	0	0	0	0	0	0	0	0	0	0	0.0634921	0	0	0.0491803	0	0	0	0	0
MTS-001_bin.7	0.0481928	0	0.142857	0	0	0	0	0	0	0	0	0	0	0	0.0634921	0	0	0.0491803	0	0	0	0	0
MTS-010_bin.12	0.0481928	0	0	0.2	0	0	0	0	0	0	0	0	0	0	0.0634921	0	0	0.0491803	0	0	0	0	0
Run 5
MAG	MTS-010_bin.8	MTS-010_bin.16	MTS-040_bin.3	MTS-001_bin.20	MTS-001_bin.5	MTS-060_bin.2	MTS-001_bin.10	MTS-001_bin.16	MTS-001_bin.11	MTS-010_bin.1	MTS-001_bin.19	MTS-010_bin.9	MTS-001_bin.13	MTS-090_bin.1	MTS-001_bin.18	MTS-020_bin.6	MTS-010_bin.15	MTS-001_bin.9	MTS-001_bin.21	MTS-001_bin.4	MTS-001_bin.6	MTS-001_bin.7	MTS-010_bin.12
MTS-010_bin.8	0	0.333333	0	0	0	0	0	0	0	0.571429	0.285714	0	0	0	0	0.571429	0.571429	0.571429	0.333333	0	0	0	0.5
MTS-010_bin.16	0.142857	0	0	0	0	0	0	0	0	0.142857	0	0	0	0	0	0.142857	0	0.142857	0.0833333	0	0	0	0
MTS-040_bin.3	0.142857	0.333333	0	0	0	0.25	0.25	0	0.5	0.142857	0.142857	0.25	0.5	0	0.333333	0.142857	0.142857	0.142857	0.25	0.5	0.333333	0.5	0.25
MTS-001_bin.20	0.142857	0.666667	0	0	0	0.25	0.25	1	1	0.142857	0.142857	0.75	1	0	0.333333	0.142857	0.142857	0.142857	0.25	0	0.333333	1	0.25
MTS-001_bin.5	0.142857	0.333333	0	0	0	0.25	0.25	1	0.5	0.142857	0.142857	0.25	0.5	1	0.333333	0.142857	0.142857	0.142857	0.25	0.5	0.333333	0.5	0.25
MTS-060_bin.2	0	0.333333	0	0	0	0	0	0	0	0	0	0	0	0	0	0	0	0	0	0	0	0.5	0
MTS-001_bin.10	0	0	0	0	0	0.5	0	0	0	0.142857	0.571429	0.25	0	0	0	0.142857	0.142857	0.428571	0.416667	0	0	0	0.25
MTS-001_bin.16	0.142857	0	0	0	0	0.25	0.25	0	0	0.142857	0	0	0	0	0	0.142857	0.142857	0.142857	0.0833333	0	0	0	0.25
MTS-001_bin.11	0	0	0	0	0	0	0	0	0	0	0	0	0	0	0	0	0	0	0	0	0	0	0
MTS-010_bin.1	0	0	0	0	0	0	0	0	0	0	0.142857	0	0	0	0	0	0	0	0	0	0	0	0
MTS-001_bin.19	0.142857	0	0	0	0	0	0	0	0	0.142857	0	0.25	0	0	0	0.142857	0.142857	0.142857	0	0	0	0	0
MTS-010_bin.9	0.142857	0	0	0	0	0.25	0	0	0	0.142857	0	0	0	0	0	0.142857	0	0.142857	0.0833333	0	0	0	0
MTS-001_bin.13	0	0	0	0	0	0	0	1	0	0	0	0	0	0	0	0	0	0	0	0	0	0	0
MTS-090_bin.1	0	0	0	0	0	0	0	0	0	0	0	0	0	0	0	0	0	0	0	0	0	0	0
MTS-001_bin.18	0	0	0	0	0	0	0	0	0	0	0	0	0	0	0	0	0	0	0.25	0	0	0	0
MTS-020_bin.6	0	0	0	0	0	0	0	0	0	0	0.142857	0	0	0	0	0	0	0	0	0	0	0	0
MTS-010_bin.15	0	0	0	0	0	0	0	0	0	0	0.142857	0	0	0	0	0	0	0	0	0	0	0	0
MTS-001_bin.9	0	0	0	0	0	0	0	0	0	0	0	0.5	0	0	0	0	0	0	0	0	0	0.5	0
MTS-001_bin.21	0	0	0	0	0	0	0	0	0	0	0	0	0	0	0	0	0	0	0	0	0	0	0
MTS-001_bin.4	0	0	0	0	0	0	0	0	0	0	0	0	0	0	0	0	0	0	0	0	0	0	0
MTS-001_bin.6	0	0	0	0	0	0	0	0	0	0	0	0	0	0	0	0	0	0	0	0	0	0	0
MTS-001_bin.7	0	0	0	0	0	0	0	0	0	0	0	0	0	0	0	0	0	0	0	0	0	0	0
MTS-010_bin.12	0	0	0	0	0	0	0	0	0	0	0	0	0	0	0	0	0	0	0	0	0	0	0
Run 6
MAG	MTS-010_bin.1	MTS-010_bin.16	MTS-010_bin.8	MTS-040_bin.3	MTS-001_bin.20	MTS-001_bin.5	MTS-010_bin.15	MTS-001_bin.9	MTS-060_bin.2	MTS-001_bin.10	MTS-001_bin.11	MTS-001_bin.19	MTS-001_bin.13	MTS-010_bin.9	MTS-001_bin.16	MTS-090_bin.1	MTS-001_bin.18	MTS-020_bin.6	MTS-001_bin.6	MTS-001_bin.21	MTS-001_bin.4	MTS-001_bin.7	MTS-010_bin.12
MTS-010_bin.1	0	0.333333	0.25	0	0	0	0	0	0	0	0	0.5	0	0	0	0	0	0	0	0.0394737	0	0	0
MTS-010_bin.16	0	0	0	0	0	0	0	0	0	0	0	0	0	0	0	0	0	0	0	0.0394737	0	0	0
MTS-010_bin.8	0	0.333333	0	0	0	0	0	0	0	0	0	0.5	0	0	0	0	0	0	0	0.328947	0	0	0
MTS-040_bin.3	0.333333	0.333333	0.25	0	0	0	0.333333	0.5	1	0.333333	0.5	0.5	0.5	1	1	0.333333	0.333333	0.333333	0.333333	0.118421	0.5	1	0
MTS-001_bin.20	1	0.666667	0.25	1	0	1	1	1	1	0.333333	1	0.5	1	1	1	1	0.333333	1	1	0.171053	1	1	1
MTS-001_bin.5	0.333333	0.333333	0.25	0	1	0	0.333333	0.5	0	0.333333	0.5	0	0.5	0	1	0.333333	0.333333	0.333333	0.333333	0.842105	0.5	0	1
MTS-010_bin.15	0	0.333333	0.25	0	0	0	0	0	0	0	0	0	0	0	0	0	0	0	0	0.0394737	0	0	0
MTS-001_bin.9	0.666667	0.333333	0	0	1	0	0.666667	0	0	0	0	0	0	0	1	0.666667	0	0.666667	0	0.0526316	0.5	1	0
MTS-060_bin.2	0	0.333333	0	0	0	0	0.333333	0	0	0	0	0	0	0	0	0	0	0	0	0.0526316	0	0	0
MTS-001_bin.10	0	0	0	0	0	0	0	0	0	0	0	0	0	0	0	0	0	0	0	0.328947	0	0	0
MTS-001_bin.11	0.333333	0	0	0	0	0	0	0	0	0	0	0.5	0	1	0	0.333333	0	0.333333	0	0.0526316	0.5	0	0
MTS-001_bin.19	0.333333	0	0	0	0	0	0.333333	0	0	0	0	0	0	0	0	0.333333	0	0.333333	0.333333	0.0394737	0	0	0
MTS-001_bin.13	0	0	0	1	0	1	0	0	0	0	0	0	0	0	0	0	0	0	1	0.0526316	0	0	1
MTS-010_bin.9	0	0	0.25	0	0	0	0	0	0	0	0	0	0	0	0	0	0	0	0	0.0394737	0	0	0
MTS-001_bin.16	0	0	0	0	0	0	0	0	0	0	0	0	0	0	0	0	0	0	0	0.0394737	0	0	0
MTS-090_bin.1	0	0	0	0	0	0	0	0	0	0	0	0	0	0	0	0	0	0	0	0.0394737	0	0	0
MTS-001_bin.18	0	0	0	0	0	0	0	0	0	0	0	0	0	0	0	0	0	0	0	0.328947	0	0	0
MTS-020_bin.6	0	0	0	0	0	0	0	0	0	0	0	0	0	0	0	0	0.666667	0	0	0.0394737	0	0	0
MTS-001_bin.6	0	0	0	0	0	0	0	0	0	0	0	0.5	0	0	0	0	0	0	0	0.0394737	0	0	0
MTS-001_bin.21	0	0	0	0	0	0	0	0	0	0	0	0	0	0	0	0	0	0	0	0	0	0	0
MTS-001_bin.4	0	0	0	0	0	0	0	0	0	0	0	0	0	0	0	0	0	0	0	0.118421	0	0	0
MTS-001_bin.7	0	0	0	0	0	0	0	0	0	0	0	0	0	0	0	0	0	0	0	0.0394737	0	0	0
MTS-010_bin.12	0	0	0	0	0	0	0	0	0	0	0	0	0	0	0	0	0	0	0	0.0394737	0	0	0
Run 7
MAG	MTS-010_bin.8	MTS-010_bin.16	MTS-040_bin.3	MTS-001_bin.20	MTS-001_bin.5	MTS-001_bin.9	MTS-060_bin.2	MTS-001_bin.10	MTS-001_bin.11	MTS-010_bin.1	MTS-001_bin.13	MTS-001_bin.16	MTS-010_bin.9	MTS-090_bin.1	MTS-001_bin.18	MTS-001_bin.19	MTS-001_bin.21	MTS-020_bin.6	MTS-001_bin.4	MTS-001_bin.6	MTS-001_bin.7	MTS-010_bin.15	MTS-010_bin.12
MTS-010_bin.8	0	0.333333	0	0	0	0	0	0	0	0	0	0	0	0.293478	0	0.340206	0.290698	0	0	0	0	0	0
MTS-010_bin.16	0.166667	0	0	0.1	0	0	0.1	0	0	0	0	0	0	0.0652174	0	0.0618557	0.0581395	0	0	0	0	0.333333	0
MTS-040_bin.3	0.166667	0.333333	0	0.3	0	1	0.24	0.25	0.5	0.333333	0.333333	1	0.333333	0.141304	0	0.0927835	0.104651	0.75	0.5	0.333333	0.5	0.333333	1
MTS-001_bin.20	0	0.666667	1	0	1	1	0.16	0.25	1	0.666667	1	1	0.666667	0.195652	0	0.14433	0.104651	1	1	1	1	1	1
MTS-001_bin.5	0.166667	0.333333	0	0.4	0	0	0.47	0.25	0.5	0.333333	0.666667	1	0.333333	0.728261	0.5	0.659794	0.744186	0.25	0.5	0.333333	0.5	0.666667	0
MTS-001_bin.9	0.166667	0.333333	0	0.2	1	0	0.08	0.25	0	0.666667	0.333333	0	0.333333	0.0978261	0.5	0.0824742	0.0930233	0.25	1	1	0.5	0.333333	0
MTS-060_bin.2	0	0.333333	0	0.4	0	0	0	0	0	0	0	0	0	0.076087	0	0.0515464	0.0465116	0.25	0	0	0	0.666667	0
MTS-001_bin.10	0	0	0	0.1	0	0	0.32	0	0	0.333333	0	0	0.333333	0.336957	0	0.371134	0.418605	0	0	0	0	0	0
MTS-001_bin.11	0	0	1	0.2	0	0	0.07	0	0	0	0	1	0	0.0543478	0	0.0515464	0.0581395	0.25	0	0	0.5	0	0
MTS-010_bin.1	0	0	0	0	0	0	0.11	0	0	0	0	0	0	0.0543478	0	0.0412371	0.0581395	0	0	0	0	0	0
MTS-001_bin.13	0	0	0	0.2	0	0	0	0	0	0	0	1	0.333333	0.076087	0	0.072165	0.0465116	0.25	0	0	0	0	1
MTS-001_bin.16	0.166667	0	0	0.1	0	0	0.09	0	0	0	0	0	0	0.0869565	0	0.0515464	0.0581395	0	0	0	0	0	0
MTS-010_bin.9	0.166667	0	0	0.1	0	0	0.11	0	0	0	0	0	0	0.0543478	0	0.0412371	0.0581395	0	0	0	0	0	0
MTS-090_bin.1	0	0	0	0	0	0	0	0	0	0	0	0	0	0	0	0.0309278	0.0348837	0	0	0	0	0	0
MTS-001_bin.18	0	0	0	0	0	0	0.43	0	0	0	0	0	0	0.26087	0	0.247423	0.27907	0	0	0	0	0	0
MTS-001_bin.19	0	0	0	0.2	0	0	0.07	0	0	0	0	0	0	0.0543478	0	0	0.0465116	0	0	0.333333	0	0	0
MTS-001_bin.21	0	0	0	0	0	0	0	0	0	0	0	0	0	0.0326087	0	0.0309278	0	0	0	0	0	0	0
MTS-020_bin.6	0	0	0	0.1	0	0	0.05	0	0	0	0	0	0	0.0434783	0	0.072165	0.0348837	0	0	0	0	0	0
MTS-001_bin.4	0	0	0	0	0	0	0.03	0	0	0	0	0	0	0.119565	0	0.185567	0.162791	0	0	0	0	0	0
MTS-001_bin.6	0	0	0	0.1	0	0	0.08	0	0	0	0	0	0	0.0434783	0	0.0515464	0.0348837	0	0	0	0	0	0
MTS-001_bin.7	0	0	0	0	0	0	0.03	0	0	0	0	0	0	0.0326087	0	0.0309278	0.0348837	0	0	0	0	0	0
MTS-010_bin.15	0	0	0	0	0	0	0.06	0	0	0	0	0	0	0.0326087	0	0.0515464	0.0348837	0	0	0	0	0	0
MTS-010_bin.12	0	0	0	0	0	0	0	0	0	0	0	0	0	0.0326087	0	0.0309278	0.0348837	0	0	0	0	0	0
Run 8
MAG	MTS-010_bin.8	MTS-010_bin.16	MTS-040_bin.3	MTS-001_bin.19	MTS-001_bin.20	MTS-001_bin.5	MTS-001_bin.9	MTS-060_bin.2	MTS-001_bin.10	MTS-001_bin.11	MTS-001_bin.13	MTS-010_bin.1	MTS-001_bin.16	MTS-010_bin.9	MTS-090_bin.1	MTS-001_bin.18	MTS-001_bin.21	MTS-020_bin.6	MTS-001_bin.4	MTS-001_bin.6	MTS-001_bin.7	MTS-010_bin.15	MTS-010_bin.12
MTS-010_bin.8	0	0.25	0	0.5	0	0	0	0	0	0	0	0	0	0	0	0	0.320988	0	0	0	0	0	0
MTS-010_bin.16	0.142857	0	0	0	0	0	0	0	0	0	0	0	0	0	0	0	0.0493827	0	0	0	0	0.25	0
MTS-040_bin.3	0.142857	0.25	0	0	1	0	0	0.333333	0.333333	0.5	0.5	0.333333	1	0.25	0	0.25	0.123457	0.333333	0.5	1	0	0.5	0.333333
MTS-001_bin.19	0.142857	0.25	0	0	0	0	0	0.333333	0	0	0	0.333333	0	0	0	0	0.0493827	0.333333	0	0	0	0.25	0.333333
MTS-001_bin.20	0.142857	0.75	1	0.5	0	1	1	1	0.333333	1	1	1	1	0.75	1	0.25	0.160494	1	1	1	1	1	1
MTS-001_bin.5	0.142857	0.25	0	0	0	0	1	0.333333	0.333333	0.5	0.5	0.333333	1	0.5	1	0.25	0.802469	0.333333	0.5	0	1	0.25	0.333333
MTS-001_bin.9	0	0.5	0	0.5	0	0	0	0	0	0	0	0.333333	1	0	0	0	0.0493827	0	0	0	0	0.25	0
MTS-060_bin.2	0	0.25	0	0	0	1	0	0	0	0	0	0.333333	0	0.25	0	0	0.0493827	0.666667	1	0	1	0.5	0.666667
MTS-001_bin.10	0	0	0	0	0	0	0	0	0	0	0	0	0	0.25	0	0	0.345679	0	0	0	0	0	0
MTS-001_bin.11	0	0	0	0	1	0	0	0	0	0	0	0	0	0.25	1	0	0.0617284	0.333333	0.5	0	0	0.25	0.333333
MTS-001_bin.13	0	0	1	0	0	0	0	0	0	0	0	0.333333	0	0.25	0	0	0.0493827	0	0	1	0	0	0
MTS-010_bin.1	0	0	0	0	0	0	0	0	0	0	0	0	0	0	0	0	0.037037	0	0	0	0	0	0
MTS-001_bin.16	0.142857	0	0	0	0	0	0	0	0	0	0	0	0	0	0	0.25	0.037037	0	0	0	0	0	0
MTS-010_bin.9	0.142857	0	0	0	0	0	0	0	0	0	0	0	0	0	0	0	0.0617284	0	0	0	0	0	0
MTS-090_bin.1	0	0	0	0	0	0	0	0	0	0	0	0	0	0	0	0	0.037037	0	0	0	0	0	0
MTS-001_bin.18	0	0	0	0	0	0	0	0	0	0	0	0	0	0	0	0	0.320988	0	0	0	0	0	0
MTS-001_bin.21	0	0	0	0	0	0	0	0	0	0	0	0	0	0	0	0	0	0	0	0	0	0	0
MTS-020_bin.6	0	0	0	0	0	0	0	0	0	0	0	0	0	0	0	0	0.037037	0	0	0	0	0	0
MTS-001_bin.4	0	0	0	0	0	0	0	0	0	0	0	0	0	0	0	0	0.135802	0	0	0	0	0	0
MTS-001_bin.6	0	0	0	0	0	0	0	0	0	0	0	0	0	0	0	0	0.037037	0	0	0	0	0	0
MTS-001_bin.7	0	0	0	0	0	0	0	0	0	0	0	0	0	0	0	0	0.037037	0	0	0	0	0	0
MTS-010_bin.15	0	0	0	0	0	0	0	0	0	0	0	0	0	0	0	0	0.037037	0	0	0	0	0	0
MTS-010_bin.12	0	0	0	0	0	0	0	0	0	0	0	0	0	0	0	0	0.037037	0	0	0	0	0	0
Run 9
MAG	MTS-010_bin.8	MTS-010_bin.16	MTS-040_bin.3	MTS-001_bin.20	MTS-001_bin.5	MTS-001_bin.9	MTS-010_bin.1	MTS-001_bin.10	MTS-001_bin.16	MTS-001_bin.11	MTS-001_bin.13	MTS-001_bin.19	MTS-010_bin.9	MTS-090_bin.1	MTS-001_bin.18	MTS-020_bin.6	MTS-010_bin.15	MTS-060_bin.2	MTS-001_bin.21	MTS-001_bin.4	MTS-001_bin.6	MTS-001_bin.7	MTS-010_bin.12
MTS-010_bin.8	0	0.333333	0	0	0	0	0	0	0	0.333333	0	0.333333	0	0.2	0	0.7	0.7	0	0.322222	0	0	0	0.5
MTS-010_bin.16	0.1	0	0	0	0	0	0	0	0	0	0	0	0	0	0	0.1	0.1	0	0.0555556	0	0	0	0
MTS-040_bin.3	0.1	0.333333	0	0	0	0	0	0.166667	1	0.333333	0.5	0.166667	0.5	0.2	0	0.2	0.2	0.166667	0.1	0.333333	0.333333	0.5	0.25
MTS-001_bin.20	0.1	0.666667	0	0	0	0	0	0.166667	1	0.666667	1	0.166667	1	0.2	0	0.1	0.1	0.166667	0.144444	0.333333	0.333333	1	0.25
MTS-001_bin.5	0.1	0.333333	0	0	0	0	0	0.166667	0	0.333333	0.5	0.166667	0.5	0.2	0.333333	0.1	0.1	0.166667	0.711111	0.333333	0.333333	0.5	0.25
MTS-001_bin.9	0.2	0.333333	0	0	0	0	0	0.166667	1	0	0	0	0	0.2	0.333333	0.1	0.1	0.166667	0.0666667	0	0	0.5	0
MTS-010_bin.1	0.1	0	0	0	0	0	0	0.166667	0	0	0	0	0	0.2	0.333333	0.1	0.1	0.166667	0.0777778	0	0	0	0
MTS-001_bin.10	0	0	0	0	0	0	0	0	0	0	0	0.5	0	0.6	0	0.3	0.3	0.666667	0.377778	0	0	0	0
MTS-001_bin.16	0.1	0	0	0	0	0	0	0.166667	0	0	0	0	0	0.2	0	0.1	0.1	0.166667	0.0555556	0	0	0	0.25
MTS-001_bin.11	0.1	0	0	0	0	0	0	0	0	0	0	0	0.5	0	0	0.1	0.1	0	0.0555556	0	0	0.5	0
MTS-001_bin.13	0	0	0	0	0	0	0	0	0	0	0	0	0	0	0	0	0	0	0.0444444	0	0	0	0
MTS-001_bin.19	0.1	0	0	0	0	0	0	0	0	0	0	0	0	0	0	0.1	0.1	0	0.0444444	0	0	0	0
MTS-010_bin.9	0.1	0	0	0	0	0	0	0	0	0	0	0	0	0	0	0.1	0.1	0.333333	0.0555556	0	0	0	0
MTS-090_bin.1	0	0	0	0	0	0	0	0	0	0	0	0	0	0	0	0	0	0	0.0333333	0	0	0	0
MTS-001_bin.18	0	0	0	0	0	0	0	0	0	0	0	0	0	0	0	0	0	0	0.288889	0	0	0	0
MTS-020_bin.6	0	0	0	0	0	0	0	0	0	0	0	0.166667	0	0	0	0	0	0	0.0333333	0	0	0	0
MTS-010_bin.15	0	0	0	0	0	0	0	0	0	0	0	0.166667	0	0	0	0	0	0	0.0333333	0	0	0	0
MTS-060_bin.2	0	0	0	0	0	0	0	0	0	0	0	0	0.5	0	0	0	0	0	0.0444444	0	0	0	0
MTS-001_bin.21	0	0	0	0	0	0	0	0	0	0	0	0	0	0	0	0	0	0	0	0	0	0	0
MTS-001_bin.4	0	0	0	0	0	0	0	0	0	0	0	0	0	0	0	0	0	0	0.2	0	0	0	0
MTS-001_bin.6	0	0	0	0	0	0	0	0	0	0	0	0	0	0	0	0	0	0	0.0333333	0	0	0	0
MTS-001_bin.7	0	0	0	0	0	0	0	0	0	0	0	0	0	0	0	0	0	0	0.0333333	0	0	0	0
MTS-010_bin.12	0	0	0	0	0	0	0	0	0	0	0	0	0	0	0	0	0	0	0.0333333	0	0	0	0
Run 10
MAG	MTS-001_bin.13	MTS-010_bin.16	MTS-010_bin.8	MTS-040_bin.3	MTS-001_bin.20	MTS-001_bin.5	MTS-001_bin.9	MTS-001_bin.10	MTS-001_bin.11	MTS-010_bin.1	MTS-001_bin.16	MTS-010_bin.9	MTS-090_bin.1	MTS-001_bin.18	MTS-001_bin.19	MTS-001_bin.21	MTS-020_bin.6	MTS-001_bin.4	MTS-001_bin.6	MTS-001_bin.7	MTS-010_bin.15	MTS-010_bin.12	MTS-060_bin.2
MTS-001_bin.13	0	0.333333	0	0	0.333333	0	0	0	0	0	1	0	0	0	0	0.0481928	0.25	0.333333	0	0.5	0	0.0574713	0
MTS-010_bin.16	0	0	0.166667	0	0	0	0	0	0	0	0	0	0	0	0	0.060241	0	0	0	0	0.333333	0.0574713	0
MTS-010_bin.8	0	0.333333	0	0	0	0	0	0	0	0	0	0	0	0	0	0.301205	0	0	0	0	0	0.287356	0
MTS-040_bin.3	0.5	0.333333	0.166667	0	0.333333	0	1	0.25	1	0	1	0.5	1	0	0	0.108434	0.75	0.666667	0.333333	0.5	0	0.114943	0.5
MTS-001_bin.20	1	0.666667	0	1	0	1	1	0.25	1	0	1	1	1	0	1	0.108434	1	1	1	1	1	0.206897	1
MTS-001_bin.5	0.5	0.333333	0.166667	0	0.333333	0	0	0.25	0	0	0	0.5	0	0.5	1	0.771084	0.25	0.333333	0.333333	0.5	1	0.793103	0.5
MTS-001_bin.9	0	0.333333	0.166667	0	0.333333	0	0	0.25	0	0	0	0.5	1	0.5	1	0.0722892	0.5	0.666667	1	0.5	0.333333	0.091954	0
MTS-001_bin.10	0	0	0	0	0.333333	0	0	0	0	1	0	0	0	0	0	0.409639	0	0	0	0	0	0.321839	0
MTS-001_bin.11	0	0	0	1	0	1	0	0	0	0	0	0.5	0	0	0	0.060241	0.25	0	0	0	0.333333	0.0574713	0
MTS-010_bin.1	0	0	0	0	0	0	0	0	0	0	0	0	0	0	0	0.0481928	0	0	0	0	0	0.0344828	0
MTS-001_bin.16	0	0	0.166667	0	0	0	0	0	0	0	0	0	0	0	0	0.060241	0	0	0	0	0	0.091954	0
MTS-010_bin.9	0	0	0.166667	0	0	0	0	0	0	0	0	0	0	0	0	0.060241	0	0	0	0	0	0.0574713	0
MTS-090_bin.1	0	0	0	0	0	0	0	0	0	0	0	0	0	0	0	0.0361446	0	0	0	0	0	0.0344828	0
MTS-001_bin.18	0	0	0	0	0	0	0	0	0	0	0	0	0	0	0	0.277108	0	0	0	0	0	0.275862	0
MTS-001_bin.19	0	0	0	0	0	0	0	0	0	0	0	0	0	0	0	0.0481928	0	0	0.333333	0	0	0.0689655	0
MTS-001_bin.21	0	0	0	0	0	0	0	0	0	0	0	0	0	0	0	0	0	0	0	0	0	0.0344828	0
MTS-020_bin.6	0	0	0	0	0	0	0	0	0	0	0	0	0	0	0	0.0361446	0	0	0	0	0	0.045977	0
MTS-001_bin.4	0	0	0	0	0	0	0	0	0	0	0	0	0	0	0	0.168675	0	0	0	0	0	0.103448	0
MTS-001_bin.6	0	0	0	0	0	0	0	0	0	0	0	0	0	0	0	0.0361446	0	0	0	0	0	0.045977	0
MTS-001_bin.7	0	0	0	0	0	0	0	0	0	0	0	0	0	0	0	0.0361446	0	0	0	0	0	0.0344828	0
MTS-010_bin.15	0	0	0	0	0	0	0	0	0	0	0	0	0	0	0	0.0361446	0	0	0	0	0	0.0344828	0
MTS-010_bin.12	0	0	0	0	0	0	0	0	0	0	0	0	0	0	0	0.0361446	0	0	0	0	0	0	0
MTS-060_bin.2	0	0	0	0	0	0	0	0	0	0	0	0	0	0	0	0.0481928	0	0	0	0	0.333333	0.091954	0

## Sheet: Day_10
Run 1
MAG	MTS-040_bin.3	MTS-010_bin.16	MTS-001_bin.20	MTS-001_bin.5	MTS-001_bin.9	MTS-001_bin.10	MTS-001_bin.11	MTS-010_bin.1	MTS-010_bin.8	MTS-001_bin.19	MTS-060_bin.2	MTS-001_bin.13	MTS-001_bin.16	MTS-090_bin.1	MTS-001_bin.4	MTS-001_bin.6	MTS-001_bin.7	MTS-010_bin.15	MTS-010_bin.11	MTS-020_bin.11	MTS-010_bin.5	MTS-020_bin.6	MTS-010_bin.9	MTS-001_bin.21	MTS-010_bin.10	MTS-010_bin.12
MTS-040_bin.3	0	0.5	0.2	0	0	0.333333	0.5	0.2	0.2	0.125	0.1	0.5	0.271186	0.333333	0.25	0.333333	0.5	0.2	0.2	0.333333	0.333333	0.2	0.333333	0.126984	0.48	0.333333
MTS-010_bin.16	0	0	0	0	0	0	0	0	0	0	0	0	0	0	0	0	0	0	0	0	0	0	0	0.031746	0.04	0
MTS-001_bin.20	0	1	0	0	0	0	1	0	0	0.125	0.1	1	1	0	0	0	1	0	0	0	0	0	1	0.0952381	0.18	0
MTS-001_bin.5	0	0.5	0.2	0	0	0.333333	0.5	0.2	0.2	0.125	0.1	0.5	0.40678	0.333333	0.25	0.333333	0.5	0.4	0.2	0.333333	0.333333	0.2	0.333333	0.809524	0.47	0.333333
MTS-001_bin.9	0	0.5	0.2	0	0	0.333333	0	0.2	0.2	0	0.4	0	0.254237	0.333333	0.25	0.333333	0.5	0.2	0.2	0.333333	0.333333	0.2	0.333333	0.111111	0.09	0.333333
MTS-001_bin.10	0	0	0.2	0	0	0	0	0.2	0	0.5	0.4	0	0.0847458	0.666667	0.5	0	0	0.4	0	0.333333	0.333333	0.2	0	0.507937	0.42	0.666667
MTS-001_bin.11	0	0	0	0	0	0	0	0	0	0	0	0	0.0677966	0	0	0	0	0	0	0	0	0	0.333333	0.0476191	0.07	0
MTS-010_bin.1	0	0	0	0	0	0	0	0	0	0.125	0.1	0	0.0508475	0	0	0	0	0	0	0	0	0	0	0.031746	0.04	0
MTS-010_bin.8	0	0	0	0	0	0	0	0.2	0	0.375	0.4	0	0.0847458	0	0.25	0	0	0	0.2	0	0	0.8	0	0.444444	0.48	0.333333
MTS-001_bin.19	0	0	0.2	0	0	0	0	0.2	0.2	0	0	0	0.288136	0	0	0	0	0	0.2	0	0	0.2	0.333333	0.0476191	0.08	0
MTS-060_bin.2	0	0	0.2	0	0	0	0	0.2	0.2	0	0	0	0.474576	0	0.25	0	0	0.2	0.2	0	0	0.2	0.333333	0.0634921	0.08	0
MTS-001_bin.13	0	0	0	0	0	0	0	0	0	0	0	0	0.0508475	0	0	0	0	0	0	0	0	0	0	0.0476191	0.07	0
MTS-001_bin.16	0	0	0	0	0	0	0	0	0	0	0.1	0	0	0	0	0	0	0	0	0	0	0	0	0	0.04	0
MTS-090_bin.1	0	0	0	0	0	0	0	0	0	0	0	0	0.0677966	0	0	0	0	0	0	0	0	0	0	0	0.04	0
MTS-001_bin.4	0	0	0	0	0	0	0	0	0	0	0	0	0.0508475	0	0	0	0	0	0	0	0	0	0	0.111111	0	0
MTS-001_bin.6	0	0	0	0	0	0	0	0	0	0	0	0	0.0169491	0	0	0	0	0	0	0	0	0	0	0.031746	0.04	0
MTS-001_bin.7	0	0	0	0	0	0	0	0	0	0	0	0	0.0169491	0	0	0	0	0	0	0	0	0	0	0	0.04	0
MTS-010_bin.15	0	0	0	0	0	0	0	0	0	0.125	0.1	0	0.0169491	0	0	0	0	0	0	0	0	0	0	0.031746	0.05	0
MTS-010_bin.11	0	0	0	0	0	0	0	0	0	0.125	0.1	0	0.0169491	0	0	0	0	0	0	0	0	0	0	0.031746	0.04	0
MTS-020_bin.11	0	0	0	0	0	0	0	0	0	0	0	0	0.0169491	0	0.25	0	0	0	0	0	0	0	0	0	0.04	0
MTS-010_bin.5	0	0	0	0	0	0	0	0	0	0	0	0	0.0169491	0	0	0	0	0	0	0	0	0	0	0.031746	0.04	0
MTS-020_bin.6	0	0	0	0	0	0	0	0	0	0.125	0.1	0	0	0	0	0	0	0	0	0	0	0	0	0.031746	0.03	0
MTS-010_bin.9	0	0	0	0	0	0	0	0	0	0	0.2	0	0	0	0	0	0	0	0	0	0	0	0	0	0.04	0
MTS-001_bin.21	0	0	0	0	0	0	0	0	0	0	0	0	0	0	0	0	0	0	0	0	0	0	0	0	1	0
MTS-010_bin.10	0	0	0	0	0	0	0	0	0	0	0	0	0	0	0	0	0	0	0	0	0	0	0	0	0	0
MTS-010_bin.12	0	0	0	0	0	0	0	0	0	0	0	0	0	0	0	0	0	0	0	0	0	0	0	0	0.03	0
Run 2
MAG	MTS-001_bin.11	MTS-010_bin.16	MTS-040_bin.3	MTS-001_bin.20	MTS-001_bin.5	MTS-001_bin.9	MTS-001_bin.10	MTS-010_bin.1	MTS-060_bin.2	MTS-001_bin.13	MTS-010_bin.8	MTS-001_bin.16	MTS-090_bin.1	MTS-001_bin.19	MTS-010_bin.9	MTS-001_bin.21	MTS-020_bin.6	MTS-001_bin.4	MTS-001_bin.6	MTS-001_bin.7	MTS-010_bin.15	MTS-010_bin.10	MTS-010_bin.11	MTS-010_bin.12	MTS-020_bin.11	MTS-010_bin.5
MTS-001_bin.11	0	0.5	0	0	0	0	0	0	0	0.0384615	0	0.057971	0	0.04	0.333333	0.0476191	0.25	0	0	0.0461539	0	0.06	0	0.5	0	0.333333
MTS-010_bin.16	0	0	0	0	0	0	0	0	0	0.0384615	0	0.057971	0	0.05	0	0.031746	0	0	0	0.0307692	0	0.04	0	0	0	0
MTS-040_bin.3	0	0.5	0	0.333333	0	1	0.333333	1	1	0.153846	0.333333	0.275362	1	0.09	0.333333	0.126984	0.25	0.5	0.5	0.138462	0.333333	0.48	1	0.5	0.5	0.333333
MTS-001_bin.20	1	1	1	0	1	1	0	1	1	0.346154	0	1	1	0.22	1	0.0952381	1	1	1	0.123077	1	0.15	1	1	1	1
MTS-001_bin.5	1	0.5	0	0.333333	0	0	0.333333	0	0	0.884615	0.333333	0.347826	0	0.48	0.333333	0.809524	0.25	0.5	0.5	0.8	0.333333	0.49	0	0.5	0.5	0.666667
MTS-001_bin.9	0	0.5	1	1	0	0	0.333333	0	0	0.0384615	0.333333	0.492754	1	0.1	0.666667	0.111111	0.75	1	1	0.138462	0.333333	0.1	1	0.5	1	0.333333
MTS-001_bin.10	0	0	0	0	0	0	0	0	0	0.346154	0	0.0724638	0	0.48	0	0.507937	0	0	0	0.492308	0	0.44	0	0	0	0
MTS-010_bin.1	0	0	0	0	0	0	0	0	0	0.0384615	0	0.057971	0	0.05	0	0.031746	0	0	0	0.0307692	0	0.04	0	0	0	0
MTS-060_bin.2	0	0	0	0.333333	0	0	0	1	0	0.0384615	0	0.333333	0	0.09	0	0.0634921	0.25	0	0	0.0615385	0.333333	0.06	0	0	0	0.333333
MTS-001_bin.13	0	0	0	0	1	0	0	0	0	0	0	0.0724638	0	0.07	0	0.0476191	0	0	0	0.0461539	0.333333	0.07	0	0	0	0
MTS-010_bin.8	0	0	0	0	0	0	0	0	0	0.346154	0	0.0724638	0	0.39	0	0.444444	0	0	0	0.430769	0	0.48	0	0	0	0
MTS-001_bin.16	0	0	0	0	0	0	0	0	0	0.0384615	0	0	0	0.05	0	0.031746	0	0	0	0.0307692	0	0.04	0	0	0	0
MTS-090_bin.1	0	0	0	0	0	0	0	0	0	0.0384615	0	0.057971	0	0.02	0	0.031746	0	0	0	0.0307692	0	0.04	0	0	0	0
MTS-001_bin.19	0	0	0	0.333333	0	0	0	0	0	0.0384615	0	0.362319	0	0	0.333333	0.0476191	0.5	0	0	0.0461539	0.333333	0.06	0	0	0	0
MTS-010_bin.9	0	0	0	0	0	0	0	0	0	0.0384615	0	0.0434783	0	0.05	0	0.031746	0	0	0	0.0307692	0	0.04	0	0	0	0
MTS-001_bin.21	0	0	0	0	0	0	0	0	0	0.0384615	0	0.0434783	0	0.02	0	0	0	0	0	0.0307692	0	1	0	0	0	0
MTS-020_bin.6	0	0	0	0	0	0	0	0	0	0.0384615	0	0.0434783	0	0.07	0	0.031746	0	0	0	0.0307692	0	0.04	0	0	0	0
MTS-001_bin.4	0	0	0	0	0	0	0	0	0	0.0769231	0	0.0434783	0	0.18	0	0.111111	0	0	0	0.107692	0	0.04	0	0	0	0
MTS-001_bin.6	0	0	0	0	0	0	0	0	0	0.0384615	0	0.0434783	0	0.06	0	0.031746	0	0	0	0.0307692	0	0.04	0	0	0	0
MTS-001_bin.7	0	0	0	0	0	0	0	0	0	0.0384615	0	0.0434783	0	0.02	0	0.031746	0	0	0	0	0	0.04	0	0	0	0
MTS-010_bin.15	0	0	0	0	0	0	0	0	0	0.0384615	0	0.0434783	0	0.05	0	0.031746	0	0	0	0.0307692	0	0.05	0	0	0	0
MTS-010_bin.10	0	0	0	0	0	0	0	0	0	0.0769231	0	0.0434783	0	0.16	0	0.0793651	0	0	0	0.0769231	0	0	0	0	0	0
MTS-010_bin.11	0	0	0	0	0	0	0	0	0	0.0384615	0	0.0144928	0	0.04	0	0.031746	0	0	0	0.0307692	0	0.05	0	0	0	0
MTS-010_bin.12	0	0	0	0	0	0	0	0	0	0.0384615	0	0.0144928	0	0.01	0	0.031746	0	0	0	0.0307692	0	0.04	0	0	0	0
MTS-020_bin.11	0	0	0	0	0	0	0	0	0	0.0384615	0	0.0144928	0	0.01	0	0.031746	0	0	0	0.0307692	0	0.04	0	0	0	0
MTS-010_bin.5	0	0	0	0	0	0	0	0	0	0.0384615	0	0.0144928	0	0.01	0	0.031746	0	0	0	0.0307692	0	0.03	0	0	0	0
Run 3
MAG	MTS-001_bin.10	MTS-010_bin.16	MTS-010_bin.8	MTS-090_bin.1	MTS-040_bin.3	MTS-001_bin.16	MTS-001_bin.20	MTS-001_bin.5	MTS-010_bin.15	MTS-010_bin.11	MTS-001_bin.11	MTS-010_bin.1	MTS-001_bin.13	MTS-001_bin.19	MTS-010_bin.9	MTS-001_bin.21	MTS-020_bin.6	MTS-001_bin.4	MTS-001_bin.6	MTS-001_bin.7	MTS-001_bin.9	MTS-010_bin.10	MTS-010_bin.12	MTS-020_bin.11	MTS-010_bin.5	MTS-060_bin.2
MTS-001_bin.10	0	0.5	0	0.285714	0	0.533333	0	1	1	0.5	0.542169	0.25	0.526316	0	0.5	0.592105	0.25	0.82	0.5	0.542169	0.5	0.31	0.25	1	1	0.5
MTS-010_bin.16	0	0	0.125	0.142857	0	0.0666667	0	0	0	0	0.0722892	0.125	0.0657895	0	0	0.0789474	0.125	0.16	0	0.060241	0.125	0.06	0	0	0	0
MTS-010_bin.8	0	1	0	0.571429	1	0.533333	1	0	1	0.5	0.46988	0.875	0.486842	1	0.5	0.421053	0	0.22	0.75	0.481928	0.75	0.74	0.75	0	0	0.5
MTS-090_bin.1	0	0.5	0	0	0	0.1	0	0	0	0	0.0240964	0	0.0263158	0	0	0.0263158	0	0.04	0	0	0	0.04	0	0	0	0
MTS-040_bin.3	0.166667	0	0.125	0.142857	0	0.0666667	0	0	0	0	0.0963855	0.125	0.0789474	1	0	0.105263	0.125	0.22	0.25	0.0963855	0.125	0.45	0.25	0.5	0.25	0
MTS-001_bin.16	0.166667	0	0.125	0.142857	0	0	0	0	0	0	0.0722892	0.125	0.0789474	0	0	0.0657895	0.125	0.06	0	0.0722892	0.125	0.05	0.25	0	0	0
MTS-001_bin.20	0.166667	0	0.25	0.142857	0	1	0	0	0	0	0.0963855	0.125	0.105263	1	0.5	0.118421	0.125	0.24	0.25	0.0963855	0.125	0.25	0.25	0	0.25	0.5
MTS-001_bin.5	0.166667	0	0.125	0.142857	0	0.0666667	0	0	0	0	0.566265	0.125	0.618421	0	0	0.618421	0.125	0.27	0.25	0.566265	0.125	0.28	0.25	0.5	0.25	0
MTS-010_bin.15	0.166667	0	0.125	0.142857	0	0	0	0	0	0	0.0963855	0.125	0.105263	1	0	0.0657895	0.125	0.09	0.25	0.108434	0.125	0.08	0	0	0.25	0.5
MTS-010_bin.11	0.166667	0	0.125	0.142857	0	0	0	0	0	0	0.0963855	0.125	0.105263	0	0	0.0657895	0.125	0.07	0	0.0963855	0.125	0.07	0	0	0	0
MTS-001_bin.11	0	0	0	0	0	0.0666667	0	0	0	0	0	0	0.0263158	0	0	0.0263158	0	0.05	0	0	0	0.05	0	0	0	0
MTS-010_bin.1	0	0	0	0	0	0.0666667	0	0	0	0	0.0240964	0	0.0263158	0	0	0.0263158	0	0.08	0	0.0240964	0	0.04	0	0	0	0
MTS-001_bin.13	0	0	0	0	0	0.0666667	0	0	0	0	0.0240964	0	0	0	0	0.0394737	0	0.05	0	0	0	0.04	0	0	0	0
MTS-001_bin.19	0	0	0	0	0	0.0666667	0	0	0	0	0.0240964	0	0.0263158	0	0	0.0263158	0	0.04	0	0.0240964	0	0.04	0	0	0	0
MTS-010_bin.9	0	0	0.125	0	0	0.0666667	0	0	0	0	0.0722892	0.125	0.0263158	0	0	0.0657895	0	0.09	0	0.0722892	0.125	0.04	0	0	0	0
MTS-001_bin.21	0	0	0	0	0	0.0666667	0	0	0	0	0.0240964	0	0.0263158	0	0	0	0	0.04	0	0	0	1	0	0	0	0
MTS-020_bin.6	0	0	0	0	0	0.0666667	0	0	0	0	0.0240964	0	0.0263158	0	0	0.0263158	0	0.04	0	0	0	0.06	0	0	0	0
MTS-001_bin.4	0	0	0	0	0	0.0666667	0	0	0	0	0.156627	0	0.131579	0	0	0.144737	0	0	0	0.156627	0	0.04	0	0	0	0
MTS-001_bin.6	0	0	0	0	0	0	0	0	0	0	0.0240964	0	0.0263158	0	0	0.0263158	0	0.03	0	0.0240964	0	0.04	0	0	0	0
MTS-001_bin.7	0	0	0	0	0	0	0	0	0	0	0.0240964	0	0.0263158	0	0	0.0263158	0	0.03	0	0	0	0.04	0	0	0	0
MTS-001_bin.9	0	0	0	0	0	0	0	0	0	0	0.0240964	0	0.0263158	0	0	0.0263158	0	0.06	0.5	0.0361446	0	0.06	0	0	0	0
MTS-010_bin.10	0	0	0	0	0	0.0666667	0	0	0	0	0.156627	0	0.157895	0	0	0	0	0	0	0	0	0	0	0	0	0
MTS-010_bin.12	0	0	0	0	0	0	0	0	0	0	0.0240964	0	0.0263158	0	0	0.0263158	0	0.02	0	0	0	0.04	0	0	0	0
MTS-020_bin.11	0	0	0	0	0	0	0	0	0	0	0.0240964	0	0.0263158	0	0	0.0263158	0	0.02	0	0	0	0.04	0	0	0	0
MTS-010_bin.5	0	0	0	0	0	0	0	0	0	0	0.0240964	0	0.0263158	0	0	0.0263158	0	0.03	0	0.0240964	0	0.04	0	0	0	0
MTS-060_bin.2	0	0	0	0	0	0	0	0	0	0	0.0240964	0	0.0263158	0	0	0.0263158	0	0.04	0.25	0	0	0.05	0	0	0	0
Run 4
MAG	MTS-001_bin.20	MTS-010_bin.16	MTS-001_bin.5	MTS-040_bin.3	MTS-001_bin.10	MTS-001_bin.9	MTS-001_bin.11	MTS-010_bin.1	MTS-010_bin.8	MTS-001_bin.19	MTS-060_bin.2	MTS-001_bin.13	MTS-001_bin.16	MTS-090_bin.1	MTS-010_bin.9	MTS-001_bin.21	MTS-020_bin.6	MTS-001_bin.4	MTS-001_bin.6	MTS-001_bin.7	MTS-010_bin.15	MTS-010_bin.10	MTS-010_bin.11	MTS-010_bin.12	MTS-020_bin.11	MTS-010_bin.5
MTS-001_bin.20	0	1	0	0	0	0	1	0	0	0.125	0.1	0.346154	1	0	1	0.109375	0	0	0	0.126761	0	0.17	0	0	0	0
MTS-010_bin.16	0	0	0	0	0	0	0	0	0	0	0	0.0384615	0.0344828	0	0	0.03125	0	0	0	0.028169	0	0.04	0	0	0	0
MTS-001_bin.5	0.2	1	0	0	0.333333	0	0	0.2	0.2	0.125	0.1	0.884615	0.275862	0.5	0	0.796875	0	0.25	0.333333	0.746479	0.2	0.46	0.2	0.333333	0.333333	0.333333
MTS-040_bin.3	0.2	0	0	0	0.333333	0	1	0.2	0.2	0.125	0.1	0.153846	0.275862	0.5	1	0.125	0	0.25	0.333333	0.140845	0.2	0.48	0.2	0.333333	0.333333	0.333333
MTS-001_bin.10	0.2	0	0	0	0	0	0	0.2	0	0.625	0.8	0.346154	0.172414	1	0	0.5	0	0.75	0.333333	0.492958	0	0.42	0	0	0.333333	0
MTS-001_bin.9	0.2	0	0	0	0.333333	0	0	0.2	0.2	0	0.3	0.0384615	0.241379	0	0	0.125	1	0.25	0.333333	0.112676	0.2	0.1	0.2	0.333333	0.333333	0.333333
MTS-001_bin.11	0	0	0	0	0	0	0	0	0	0	0	0.0384615	0.103448	0	0	0.046875	0	0	0	0.0422535	0	0.07	0	0	0	0
MTS-010_bin.1	0	0	0	0	0	0	0	0	0	0.125	0.1	0.0384615	0.0344828	0	0	0.03125	0	0	0	0.028169	0	0.04	0	0	0	0
MTS-010_bin.8	0	0	0	0	0	0	0	0.2	0	0.25	0.2	0.346154	0.172414	0	0	0.4375	0	0.25	0	0.422535	0.2	0.5	0.2	0	0	0
MTS-001_bin.19	0.2	0	0	0	0	0	0	0.2	0.2	0	0	0.0384615	0.206897	0	0	0.0625	0	0	0	0.0704225	0.2	0.08	0.2	0	0	0
MTS-060_bin.2	0.2	0	0	0	0	0	0	0.2	0.2	0	0	0.0384615	0.241379	0	1	0.0625	0	0.25	0	0.112676	0.2	0.07	0.2	0	0	0
MTS-001_bin.13	0	0	0	0	0	0	0	0	0	0	0	0	0.172414	0	0	0.046875	0	0	0	0.0422535	0	0.05	0	0	0	0
MTS-001_bin.16	0	0	0	0	0	0	0	0	0	0	0.1	0.0384615	0	0	0	0.03125	0	0	0	0.028169	0	0.04	0	0	0	0
MTS-090_bin.1	0	0	0	0	0	0	0	0	0	0	0	0.0384615	0.0689655	0	0	0.03125	0	0	0	0.0704225	0	0.04	0	0	0	0
MTS-010_bin.9	0	0	0	0	0	0	0	0	0	0	0.2	0.0384615	0	0	0	0.03125	0	0	0	0.028169	0	0.04	0	0	0	0
MTS-001_bin.21	0	0	0	0	0	0	0	0	0	0	0	0.0384615	0	0	0	0	0	0	0	0.028169	0	1	0	0	0	0
MTS-020_bin.6	0	0	0	0	0	0	0	0	0	0	0.1	0.0384615	0	0	0	0.03125	0	0	0	0.028169	0	0.04	0	0	0	0
MTS-001_bin.4	0	0	0	0	0	0	0	0	0	0	0	0.0769231	0	0	0	0.125	0	0	0	0.0985916	0	0.04	0	0	0	0
MTS-001_bin.6	0	0	0	0	0	0	0	0	0	0	0	0.0384615	0	0	0	0.03125	0	0	0	0.028169	0	0.04	0	0	0	0
MTS-001_bin.7	0	0	0	0	0	0	0	0	0	0	0	0.0384615	0	0	0	0.03125	0	0	0	0	0	0.04	0	0	0	0
MTS-010_bin.15	0	0	0	0	0	0	0	0	0	0.125	0.1	0.0384615	0	0	0	0.03125	0	0	0	0.028169	0	0.05	0	0	0	0
MTS-010_bin.10	0	0	0	0	0	0	0	0	0	0	0	0.0769231	0	0	0	0	0	0	0	0.0704225	0	0	0	0	0	0
MTS-010_bin.11	0	0	0	0	0	0	0	0	0	0.125	0.1	0.0384615	0	0	0	0.03125	0	0	0	0.028169	0	0.05	0	0	0	0
MTS-010_bin.12	0	0	0	0	0	0	0	0	0	0	0	0.0384615	0	0	0	0.03125	0	0	0	0.028169	0	0.04	0	0	0	0
MTS-020_bin.11	0	0	0	0	0	0	0	0	0	0	0	0.0384615	0	0	0	0.03125	0	0.25	0	0.028169	0	0.03	0	0	0	0
MTS-010_bin.5	0	0	0	0	0	0	0	0	0	0	0	0.0384615	0	0	0	0.03125	0	0	0	0.028169	0	0.03	0	0	0	0
Run 5
MAG	MTS-010_bin.8	MTS-010_bin.16	MTS-040_bin.3	MTS-001_bin.19	MTS-001_bin.20	MTS-001_bin.5	MTS-001_bin.9	MTS-001_bin.10	MTS-001_bin.16	MTS-001_bin.11	MTS-010_bin.1	MTS-010_bin.9	MTS-001_bin.13	MTS-020_bin.6	MTS-090_bin.1	MTS-001_bin.6	MTS-010_bin.15	MTS-010_bin.11	MTS-001_bin.21	MTS-001_bin.4	MTS-001_bin.7	MTS-010_bin.12	MTS-020_bin.11	MTS-010_bin.5	MTS-060_bin.2	MTS-010_bin.10
MTS-010_bin.8	0	0.25	0	0.285714	0	0	0	0	0	0	0.2	0	0	0.571429	0.25	0.333333	0.571429	0.533333	0.43662	0	0	0.5	0	0	0.5	0.49
MTS-010_bin.16	0.142857	0	0	0	0	0	0	0	0	0	0	0	0	0.142857	0	0	0.142857	0.133333	0.056338	0	0	0	0	0	0	0.05
MTS-040_bin.3	0.142857	0.25	0	0.285714	0	0	0.2	0.25	0	0.5	0.2	0.25	0	0.142857	0.25	0.333333	0.142857	0.133333	0.112676	0	0	0.25	0.333333	0.333333	0.25	0.45
MTS-001_bin.19	0.142857	0.25	0	0	0	0	0	0	0	0	0	0	0	0.142857	0	0	0.142857	0.133333	0.0422535	0	0	0	0	0	0	0.08
MTS-001_bin.20	0.142857	0.75	0	0.142857	0	0	0.2	0.25	1	1	0.2	0.75	1	0.142857	0.25	0.333333	0.142857	0.133333	0.169014	1	1	0.25	0.333333	0.333333	0.25	0.37
MTS-001_bin.5	0.142857	0.25	0	0.142857	0	0	0.2	0.25	0	0.5	0.2	0.5	0	0.142857	0.25	0.333333	0.142857	0.133333	0.71831	0	1	0.25	0.333333	0.333333	0.25	0.32
MTS-001_bin.9	0	0.75	0	0	0	0	0	0	1	0	0.2	0.5	0	0	0	0	0	0.0666667	0.0422535	0	1	0	0	0	0.25	0.07
MTS-001_bin.10	0	0	0	0.714286	0	0	0.8	0	0	0	0.6	0.25	0	0.142857	0.5	0.333333	0.142857	0.466667	0.521127	0	0	0.25	0	0.666667	0.25	0.42
MTS-001_bin.16	0.142857	0	0	0	0	0	0	0.25	0	0	0.2	0	0	0.142857	0.25	0	0.142857	0.133333	0.0704225	0	0	0.25	0	0	0.25	0.04
MTS-001_bin.11	0	0	0	0	0	0	0	0	0	0	0	0.25	0	0	0	0	0	0	0.0422535	0	0	0	0	0	0	0.08
MTS-010_bin.1	0	0	0	0	0	0	0	0	0	0	0	0	0	0	0	0	0	0	0.028169	0	0	0	0	0	0	0.04
MTS-010_bin.9	0.142857	0	0	0.142857	0	0	0.2	0	0	0	0.2	0	0	0.142857	0	0	0.142857	0.2	0.056338	0	0	0	0	0	0	0.04
MTS-001_bin.13	0	0	0	0	0	0	0	0	0	0	0	0	0	0	0	0	0	0	0.0422535	0	0	0	0	0	0	0.07
MTS-020_bin.6	0.142857	0	0	0.142857	0	0	0	0	0	0	0	0	0	0	0	0	0	0	0.028169	0	0	0	0	0	0	0.04
MTS-090_bin.1	0	0	0	0	0	0	0	0	0	0	0	0	0	0	0	0	0	0	0.028169	0	0	0	0	0	0	0.04
MTS-001_bin.6	0	0	0	0.142857	0	0	0	0	0	0	0	0	0	0	0	0	0	0	0.028169	0	0	0	0	0	0	0.04
MTS-010_bin.15	0	0	0	0.285714	0	0	0	0	0	0	0	0	0	0	0	0	0	0	0.028169	0	0	0	0	0	0	0.04
MTS-010_bin.11	0	0	0	0.142857	0	0	0	0	0	0	0	0	0	0	0	0	0	0	0.028169	0	0	0	0	0	0	0.04
MTS-001_bin.21	0	0	0	0	0	0	0	0	0	0	0	0	0	0	0	0	0	0	0	0	0	0	0	0	0	1
MTS-001_bin.4	0	0	0	0	0	0	0	0	0	0	0	0	0	0	0	0	0	0.0666667	0.140845	0	0	0	0	0	0	0.04
MTS-001_bin.7	0	0	0	0	0	0	0	0	0	0	0	0	0	0	0	0	0	0	0.028169	0	0	0	0	0	0	0.04
MTS-010_bin.12	0	0	0	0	0	0	0	0	0	0	0	0	0	0	0	0	0	0	0.028169	0	0	0	0	0	0	0.03
MTS-020_bin.11	0	0	0	0	0	0	0	0	0	0	0	0	0	0	0	0	0	0	0.028169	0	0	0	0	0	0	0.03
MTS-010_bin.5	0	0	0	0	0	0	0	0	0	0	0	0	0	0	0	0	0	0	0.028169	0	0	0	0	0	0	0.03
MTS-060_bin.2	0	0	0	0	0	0	0	0	0	0	0	0	0	0	0	0	0	0	0.0422535	0	0	0	0	0	0	0.06
MTS-010_bin.10	0	0	0	0	0	0	0	0	0	0	0	0	0	0	0	0	0	0	0	0	0	0	0	0	0	0
Run 6
MAG	MTS-010_bin.8	MTS-010_bin.16	MTS-040_bin.3	MTS-001_bin.20	MTS-001_bin.5	MTS-001_bin.9	MTS-060_bin.2	MTS-001_bin.10	MTS-001_bin.16	MTS-001_bin.11	MTS-010_bin.1	MTS-001_bin.19	MTS-010_bin.9	MTS-001_bin.13	MTS-020_bin.6	MTS-090_bin.1	MTS-010_bin.15	MTS-010_bin.11	MTS-001_bin.21	MTS-001_bin.4	MTS-001_bin.6	MTS-001_bin.7	MTS-010_bin.5	MTS-020_bin.11	MTS-010_bin.10	MTS-010_bin.12
MTS-010_bin.8	0	0.333333	0	0	0	0.571429	0	0	0	0	0.571429	0.25	0.25	0	0.571429	0.25	0.5	0.493976	0.430556	0.5	0	0	0	0	0.52	0.25
MTS-010_bin.16	0.142857	0	0	0	0	0.142857	0	0	0	0	0.142857	0	0	0	0.142857	0	0	0.108434	0.0555556	0.166667	0	0	0	0	0.05	0
MTS-040_bin.3	0.142857	0.333333	0	0	0	0.142857	0.25	0.25	0	0.5	0.142857	0.125	0.25	0.5	0.142857	0.25	0.166667	0.108434	0.111111	0.166667	0.25	1	0.333333	0.25	0.34	0.25
MTS-001_bin.20	0.142857	0.666667	0	0	0	0.142857	0.25	0.25	1	1	0.142857	0.125	0.5	1	0.142857	0.25	0.166667	0.0963855	0.166667	0.166667	0.25	1	0.333333	0.25	0.27	0.25
MTS-001_bin.5	0.142857	0.333333	0	0	0	0.142857	0.25	0.25	0	0.5	0.142857	0.125	0.5	0.5	0.142857	0.25	0.166667	0.554217	0.708333	0.166667	0.25	0	0.333333	0.25	0.44	0.25
MTS-001_bin.9	0	0.333333	0	0	0	0	0	0	0	0	0	0	0.5	0	0	0	0	0.0481928	0.0416667	0	0	0	0	0	0.04	0
MTS-060_bin.2	0	0.333333	0	0	0	0	0	0	1	0	0	0	0	0	0	0	0	0.0240964	0.0416667	0	0	0	0	0	0.07	0
MTS-001_bin.10	0	0	0	0	0	0.428571	0.75	0	0	0	0.142857	0.625	0.25	0	0.142857	0.5	0.166667	0.518072	0.527778	0.166667	0.25	0	0	0.25	0.44	0.5
MTS-001_bin.16	0.142857	0	0	0	0	0.142857	0.25	0.25	0	0	0.142857	0	0	0	0.142857	0.25	0.166667	0.0963855	0.0694444	0.166667	0.25	0	0	0.25	0.05	0.25
MTS-001_bin.11	0	0	0	0	0	0	0	0	0	0	0	0	0	0	0	0	0	0.0240964	0.0416667	0	0	0	0	0	0.08	0
MTS-010_bin.1	0	0	0	0	0	0	0	0	0	0	0	0.125	0	0	0	0	0	0.0240964	0.0277778	0	0	0	0	0	0.05	0
MTS-001_bin.19	0.142857	0	0	0	0	0.142857	0	0	0	0	0.142857	0	0	0	0.142857	0	0	0.0963855	0.0416667	0	0	0	0	0	0.07	0
MTS-010_bin.9	0.142857	0	0	0	0	0.142857	0.25	0	0	0	0.142857	0	0	0	0.142857	0	0	0.0963855	0.0694444	0.166667	0	0	0	0.25	0.05	0
MTS-001_bin.13	0	0	0	0	0	0	0	0	0	0	0	0	0	0	0	0	0	0.0120482	0.0416667	0.166667	0	1	0	0	0.06	0
MTS-020_bin.6	0.142857	0	0	0	0	0	0	0	0	0	0	0.125	0	0	0	0	0	0.0240964	0.0277778	0	0	0	0	0	0.05	0
MTS-090_bin.1	0	0	0	0	0	0	0	0	0	0	0	0	0	0	0	0	0	0.0240964	0	0	0	0	0	0	0.05	0
MTS-010_bin.15	0	0	0	0	0	0	0	0	0	0	0	0.125	0	0	0	0	0	0.0240964	0.0277778	0	0	0	0	0	0.04	0
MTS-010_bin.11	0	0	0	0	0	0	0	0	0	0	0	0.125	0	0	0	0	0	0	0.0277778	0	0	0	0	0	0.04	0
MTS-001_bin.21	0	0	0	0	0	0	0	0	0	0	0	0	0	0	0	0	0	0.0240964	0	0	0	0	0	0	1	0
MTS-001_bin.4	0	0	0	0	0	0	0	0	0	0	0	0	0	0	0	0	0	0.180723	0.138889	0	0	0	0	0	0	0
MTS-001_bin.6	0	0	0	0	0	0	0	0	0	0	0	0	0	0	0	0	0	0.0240964	0.0277778	0	0	0	0	0	0.04	0
MTS-001_bin.7	0	0	0	0	0	0	0	0	0	0	0	0	0	0	0	0	0	0.0240964	0.0277778	0	0	0	0	0	0.04	0
MTS-010_bin.5	0	0	0	0	0	0	0	0	0	0	0	0	0	0	0	0	0	0.0240964	0.0277778	0	0	0	0	0	0.04	0
MTS-020_bin.11	0	0	0	0	0	0	0	0	0	0	0	0	0	0	0	0	0	0.0240964	0	0.166667	0	0	0	0	0.04	0
MTS-010_bin.10	0	0	0	0	0	0	0	0	0	0	0	0	0	0	0	0	0	0.168675	0	0	0	0	0	0	0	0
MTS-010_bin.12	0	0	0	0	0	0	0	0	0	0	0	0	0	0	0	0	0	0.0240964	0	0	0	0	0	0	0.04	0
Run 7
MAG	MTS-040_bin.3	MTS-010_bin.16	MTS-001_bin.20	MTS-060_bin.2	MTS-001_bin.10	MTS-001_bin.5	MTS-001_bin.11	MTS-010_bin.1	MTS-001_bin.9	MTS-001_bin.13	MTS-010_bin.8	MTS-001_bin.16	MTS-090_bin.1	MTS-001_bin.19	MTS-010_bin.9	MTS-001_bin.21	MTS-020_bin.6	MTS-001_bin.4	MTS-001_bin.6	MTS-001_bin.7	MTS-010_bin.15	MTS-010_bin.10	MTS-010_bin.11	MTS-010_bin.12	MTS-020_bin.11	MTS-010_bin.5
MTS-040_bin.3	0	1	0.5	0.47	0.5	0	0.5	1	0	0.153846	0.5	0.322034	0.152542	0.0816327	0.140625	0.137931	1	0.52	0.5	0.5	1	0.5	1	0.152542	0.5	0.181818
MTS-010_bin.16	0	0	0	0.06	0	0	0	0	0	0.0384615	0	0.0508475	0.0338983	0.0510204	0.03125	0.0344828	0	0.04	0	0	0	0.0408163	0	0.0338983	0	0.0227273
MTS-001_bin.20	1	1	0	0.05	0	1	1	1	1	0.346154	0	1	0.135593	0.163265	0.140625	0.103448	1	0.15	1	1	1	0.142857	1	0.135593	1	0.113636
MTS-060_bin.2	0	1	0	0	0	1	0	0	0	0.0384615	0	0.186441	0.0677966	0.0306122	0.0625	0.0517241	1	0.04	0	0.5	0	0.0612245	0	0.0508475	0	0.0681818
MTS-001_bin.10	0	0	0	0.54	0	0	0	0	0	0.346154	0	0.0508475	0.457627	0.530612	0.46875	0.482759	0	0.52	0	0	0	0.459184	0	0.457627	0	0.613636
MTS-001_bin.5	0	0	0.5	0.46	0.5	0	0.5	0	1	0.884615	0.5	0.40678	0.881356	0.520408	0.8125	0.87931	0	0.43	0.5	0.5	0	0.5	0	0.881356	0.5	0.863636
MTS-001_bin.11	0	0	0	0.05	0	0	0	0	0	0.0384615	0	0.0508475	0.0508475	0.0408163	0.0625	0.0517241	0	0.07	0.5	0.5	0	0.0612245	0	0.0508475	0.5	0.0681818
MTS-010_bin.1	0	0	0	0.05	0	0	0	0	0	0.0384615	0	0.0508475	0.0338983	0.0510204	0.03125	0.0344828	0	0.04	0	0	0	0.0408163	0	0.0338983	0	0.0227273
MTS-001_bin.9	0	0	1	0.05	0	0	0	1	0	0.0384615	0	0.610169	0.0508475	0.0918367	0.0625	0.0517241	0	0.08	0	0	0	0.0714286	1	0.0847458	0.5	0.0681818
MTS-001_bin.13	1	0	0	0.04	0	0	0	0	0	0	0	0.0508475	0.0677966	0.0816327	0.046875	0.0517241	0	0.07	0.5	0	1	0.0714286	0	0.0508475	0	0.0227273
MTS-010_bin.8	0	0	0	0.46	0	0	0	0	0	0.346154	0	0.0508475	0.457627	0.397959	0.4375	0.465517	0	0.4	0	0	0	0.459184	0	0.457627	0	0.318182
MTS-001_bin.16	0	0	0	0.05	0	0	0	0	0	0.0384615	0	0	0.0338983	0.0408163	0.03125	0.0344828	0	0.05	0	0	0	0.0408163	0	0.0338983	0	0.0227273
MTS-090_bin.1	0	0	0	0.04	0	0	0	0	0	0.0384615	0	0.0508475	0	0.0204082	0.03125	0.0344828	0	0.04	0	0	0	0.0408163	0	0.0338983	0	0.0454546
MTS-001_bin.19	0	0	0	0.13	0	0	0	0	0	0.0384615	0	0.322034	0.0338983	0	0.109375	0.0517241	0	0.11	0	0	0	0.0612245	0	0.0338983	0	0.0227273
MTS-010_bin.9	0	0	0	0.05	0	0	0	0	0	0.0384615	0	0.0508475	0.0338983	0.0408163	0	0.0344828	0	0.04	0	0	0	0.0408163	0	0.0338983	0	0.0227273
MTS-001_bin.21	0	0	0	0.04	0	0	0	0	0	0.0384615	0	0.0508475	0.0338983	0.0204082	0.03125	0	0	0.04	0	0	0	1	0	0.0338983	0	0.0227273
MTS-020_bin.6	0	0	0	0.04	0	0	0	0	0	0.0384615	0	0.0508475	0.0338983	0.0612245	0.03125	0.0344828	0	0.04	0	0	0	0.0408163	0	0.0338983	0	0.0227273
MTS-001_bin.4	0	0	0	0.05	0	0	0	0	0	0.0769231	0	0.0508475	0.0677966	0.183673	0.078125	0.0862069	0	0	0	0	0	0.0408163	0	0.0677966	0	0.0681818
MTS-001_bin.6	0	0	0	0.05	0	0	0	0	0	0.0384615	0	0.0508475	0.0338983	0.0510204	0.03125	0.0344828	0	0.04	0	0	0	0.0408163	0	0.0338983	0	0.0227273
MTS-001_bin.7	0	0	0	0.04	0	0	0	0	0	0.0384615	0	0.0508475	0.0338983	0.0204082	0.03125	0.0344828	0	0.04	0	0	0	0.0408163	0	0.0338983	0	0.0227273
MTS-010_bin.15	0	0	0	0.05	0	0	0	0	0	0.0384615	0	0.0508475	0.0338983	0.0510204	0.03125	0.0344828	0	0.05	0	0	0	0.0408163	0	0.0338983	0	0.0454546
MTS-010_bin.10	0	0	0	0	0	0	0	0	0	0.0769231	0	0.0338983	0.0677966	0.163265	0.078125	0.0689655	0	0	0	0	0	0	0	0.0677966	0	0.0909091
MTS-010_bin.11	0	0	0	0.04	0	0	0	0	0	0.0384615	0	0.0169491	0.0338983	0.0510204	0.03125	0.0344828	0	0.03	0	0	0	0.0408163	0	0.0338983	0	0.0454546
MTS-010_bin.12	0	0	0	0.04	0	0	0	0	0	0.0384615	0	0.0169491	0.0338983	0.0204082	0.03125	0.0344828	0	0.03	0	0	0	0.0408163	0	0	0	0.0454546
MTS-020_bin.11	0	0	0	0.03	0	0	0	0	0	0.0384615	0	0.0169491	0.0338983	0.0204082	0.03125	0.0344828	0	0.03	0	0	0	0.0408163	0	0.0338983	0	0.0454546
MTS-010_bin.5	0	0	0	0.03	0	0	0	0	0	0.0384615	0	0.0169491	0.0338983	0.0204082	0.03125	0.0344828	0	0.03	0	0	0	0.0408163	0	0.0338983	0	0
Run 8
MAG	MTS-001_bin.10	MTS-010_bin.16	MTS-001_bin.11	MTS-010_bin.1	MTS-001_bin.13	MTS-010_bin.8	MTS-040_bin.3	MTS-001_bin.16	MTS-090_bin.1	MTS-001_bin.19	MTS-010_bin.9	MTS-001_bin.20	MTS-001_bin.21	MTS-020_bin.6	MTS-001_bin.4	MTS-001_bin.5	MTS-001_bin.6	MTS-001_bin.7	MTS-010_bin.15	MTS-001_bin.9	MTS-010_bin.10	MTS-010_bin.11	MTS-010_bin.12	MTS-020_bin.11	MTS-010_bin.5	MTS-060_bin.2
MTS-001_bin.10	0	0.541667	0.522388	0.666667	0.508475	0	1	0.517241	0.75	0.625	0.549296	0	0.538462	0.5	0.666667	1	0.75	0.529412	0.5	0	0.47	0	0.75	0.666667	1	0
MTS-010_bin.16	0	0	0.0298507	0	0.0338983	0	0	0.0689655	0	0	0.028169	0	0.0307692	0	0	0	0	0.0294118	0	0	0.05	0	0	0	0	0
MTS-001_bin.11	0	0.0277778	0	0	0.0338983	0	0	0.0689655	0	0	0.028169	0	0.0307692	0	0	0	0	0.0294118	0	0	0.05	0	0	0	0	0
MTS-010_bin.1	0	0.0277778	0.0298507	0	0.0338983	0	0	0.0689655	0	0.125	0.028169	0	0.0307692	0	0	0	0	0.0294118	0	0	0.05	0	0	0	0	0
MTS-001_bin.13	0	0.0277778	0.0298507	0	0	0	0	0.0689655	0	0	0.028169	0	0.0307692	0	0	0	0	0.0294118	0	0	0.05	0	0	0	0	0
MTS-010_bin.8	0	0.472222	0.492537	0.5	0.508475	0	0	0.517241	0.25	0.375	0.464789	1	0.476923	0.5	0.333333	0	0.25	0.485294	0.5	1	0.56	1	0.25	0.333333	0	0
MTS-040_bin.3	0.25	0.125	0.119403	0.166667	0.135593	0.166667	0	0.0689655	0.25	0.125	0.112676	0	0.123077	0.166667	0.333333	0	0.25	0.117647	0.166667	0	0.45	0	0.25	0.333333	0.25	0
MTS-001_bin.16	0	0.0277778	0.0298507	0	0.0338983	0	0	0	0	0	0.028169	0	0.0307692	0	0	0	0	0.0294118	0	0	0.05	0	0	0	0	0
MTS-090_bin.1	0	0.0833333	0.0298507	0	0.0338983	0	0	0.103448	0	0	0.028169	0	0.0307692	0	0	0	0	0.0441177	0	0	0.04	0	0	0	0	0
MTS-001_bin.19	0	0.0555556	0.0597015	0.166667	0.0338983	0.166667	0	0.0689655	0	0	0.084507	0	0.0461539	0.166667	0	0	0	0.0588235	0.166667	0	0.04	0	0	0	0	0
MTS-010_bin.9	0	0.0277778	0.0298507	0	0.0338983	0	0	0.0689655	0	0	0	0	0.0307692	0	0	0	0	0.0294118	0	0	0.04	0	0	0	0	0
MTS-001_bin.20	0.25	0.125	0.119403	0.166667	0.135593	0.166667	0	1	0.25	0.125	0.112676	0	0.123077	0.166667	0.333333	0	0.25	0.132353	0.166667	0	0.14	0	0.25	0.333333	0.25	0
MTS-001_bin.21	0	0.0277778	0.0298507	0	0.0338983	0	0	0.0689655	0	0	0.028169	0	0	0	0	0	0	0.0294118	0	0	1	0	0	0	0	0
MTS-020_bin.6	0	0.0277778	0.0298507	0	0.0338983	0	0	0.0344828	0	0.125	0.028169	0	0.0307692	0	0	0	0	0.0294118	0	0	0.05	0	0	0	0	0
MTS-001_bin.4	0	0.125	0.134328	0	0.101695	0	0	0.0689655	0	0	0.126761	0	0.138462	0	0	0	0	0.132353	0	0	0.04	0	0	0	0	0
MTS-001_bin.5	0.25	0.666667	0.701493	0.166667	0.79661	0.166667	0	0.0689655	0.25	0.125	0.661972	0	0.723077	0.166667	0.333333	0	0.25	0.691176	0.166667	0	0.45	0.5	0.25	0.333333	0.25	0
MTS-001_bin.6	0	0.0277778	0.0298507	0	0.0338983	0	0	0	0	0	0.028169	0	0.0307692	0	0	0	0	0.0294118	0	0	0.04	0	0	0	0	0
MTS-001_bin.7	0	0.0277778	0.0298507	0	0.0338983	0	0	0	0	0	0.028169	0	0.0307692	0	0	0	0	0	0	0	0.04	0	0	0	0	0
MTS-010_bin.15	0	0.0277778	0.0298507	0	0.0338983	0	0	0	0	0.125	0.028169	0	0.0307692	0	0	0	0	0.0294118	0	0	0.05	0	0	0	0	0
MTS-001_bin.9	0.25	0.0972222	0.0895522	0.166667	0.0338983	0.166667	0	0	0.25	0	0.084507	0	0.0923077	0.166667	0	0	0.25	0.0882353	0.166667	0	0.06	0	0.25	0	0.25	0
MTS-010_bin.10	0	0.111111	0.104478	0	0.101695	0	0	0.0689655	0	0	0.126761	0	0.107692	0	0	0	0	0.102941	0	0	0	0	0	0	0	0
MTS-010_bin.11	0	0.0277778	0.0298507	0	0.0338983	0	0	0	0	0.125	0.028169	0	0.0307692	0	0	0	0	0.0294118	0	0	0.05	0	0	0	0	0
MTS-010_bin.12	0	0.0277778	0.0298507	0	0.0338983	0	0	0	0	0	0.028169	0	0.0307692	0	0	0	0	0.0294118	0	0	0.04	0	0	0	0	0
MTS-020_bin.11	0	0.0277778	0.0298507	0	0.0338983	0	0	0	0	0	0.028169	0	0.0307692	0	0	0	0	0.0294118	0	0	0.04	0	0	0	0	0
MTS-010_bin.5	0	0.0277778	0.0298507	0	0.0338983	0	0	0	0	0	0.028169	0	0.0307692	0	0	0	0	0.0294118	0	0	0.04	0	0	0	0	0
MTS-060_bin.2	0	0.0694444	0.0597015	0.166667	0.0338983	0.166667	0	0	0	0	0.084507	0	0.0461539	0.166667	0	0	0	0.0588235	0.166667	0	0.06	0.5	0	0	0	0
Run 9
MAG	MTS-001_bin.10	MTS-010_bin.16	MTS-001_bin.11	MTS-010_bin.1	MTS-001_bin.13	MTS-010_bin.8	MTS-040_bin.3	MTS-001_bin.16	MTS-090_bin.1	MTS-001_bin.19	MTS-010_bin.9	MTS-001_bin.20	MTS-001_bin.21	MTS-020_bin.6	MTS-001_bin.4	MTS-001_bin.5	MTS-010_bin.15	MTS-001_bin.9	MTS-010_bin.10	MTS-010_bin.11	MTS-060_bin.2	MTS-001_bin.6	MTS-001_bin.7	MTS-010_bin.12	MTS-020_bin.11	MTS-010_bin.5
MTS-001_bin.10	0	0.791667	0.514286	0.5	0.55	0.0294118	0.510638	0.514286	0.58	0.37931	0.761905	0.510638	0.58	0.64	0.64	0.510638	0.65	0.505155	0.206186	0	0	0.45	0.64	0	0	0
MTS-010_bin.16	0.097561	0	0.0857143	0.1	0.1	0.0588235	0.0425532	0.0571429	0.11	0.0344828	0.0476191	0.0425532	0.15	0.06	0.15	0.0425532	0.05	0.103093	0.28866	0	0	0.21	0.08	0	0	0
MTS-001_bin.11	0.0243902	0.0416667	0	0.04	0.05	0.0294118	0.0425532	0.0571429	0.05	0.0344828	0.0476191	0.0425532	0.06	0	0.09	0.0425532	0.09	0.0412371	0.103093	0	0	0.04	0.04	0	0	0
MTS-010_bin.1	0.0243902	0.0833333	0.0285714	0	0.05	0.0294118	0.0425532	0.0571429	0.05	0.0344828	0.0952381	0.0425532	0.07	0.09	0.08	0.0425532	0.09	0.0412371	0.072165	0	0	0.04	0.05	0	0	0
MTS-001_bin.13	0.0243902	0.0416667	0.0285714	0.04	0	0.0294118	0.0425532	0.0571429	0.04	0.0344828	0.0476191	0.0425532	0.06	0.05	0.06	0.0425532	0.07	0.0412371	0.206186	0	0	0.03	0.06	0	0	0
MTS-010_bin.8	0.0243902	0.25	0.5	0.52	0.49	0	0.510638	0.514286	0.45	0.655172	0.285714	0.510638	0.45	0.4	0.4	0.510638	0.4	0.536082	0.886598	0	0	0.58	0.38	0	0	0
MTS-040_bin.3	0.097561	0.0833333	0.0857143	0.1	0.29	0.117647	0	0.0571429	0.29	0.0689655	0.0952381	0.0425532	0.24	0.22	0.23	0.0425532	0.2	0.237113	0.164948	0	0	0.11	0.24	0	0	0
MTS-001_bin.16	0.097561	0.0416667	0.0857143	0.1	0.08	0.0588235	0.0425532	0	0.08	0.0689655	0.0476191	0.0425532	0.07	0.05	0.09	0.0425532	0.11	0.226804	0.0927835	0	0	0.11	0.1	0	0	0
MTS-090_bin.1	0.0243902	0.0416667	0.0285714	0.04	0.04	0.0294118	0.0425532	0.0571429	0	0.0344828	0.0476191	0.0425532	0.04	0.05	0.04	0.0425532	0.08	0.0515464	0.072165	0	0	0.04	0.03	0	0	0
MTS-001_bin.19	0.0731707	0.0416667	0.0857143	0.08	0.09	0.0588235	0.0425532	0.0571429	0.09	0	0.0476191	0.0425532	0.06	0.27	0.09	0.0425532	0.11	0.072165	0.0515464	0	0	0.1	0.09	0	0	0
MTS-010_bin.9	0.097561	0.0416667	0.0857143	0.1	0.08	0.0588235	0.0425532	0.0571429	0.1	0.0689655	0	0.0425532	0.1	0	0.06	0.0425532	0.11	0.0515464	0.0515464	0	0	0.09	0.09	0	0	0
MTS-001_bin.20	0.097561	0.0833333	0.1	0.29	0.14	0.117647	0.0425532	1	0.11	0.0689655	0.0952381	0	0.13	0.05	0.43	0.0425532	0.16	0.247423	0.670103	0	0	0.15	0.15	0	0	0
MTS-001_bin.21	0.0243902	0.0416667	0.0285714	0.04	0.04	0.0294118	0.0425532	0.0571429	0.05	0.0344828	0.0476191	0.0425532	0	0.04	0.03	0.0425532	0.04	0.0412371	1	0	0	0.03	0.05	0	0	0
MTS-020_bin.6	0.0243902	0.0416667	0.0285714	0.04	0.06	0.0294118	0.0425532	0.0571429	0.05	0.0689655	0.0476191	0.0425532	0.05	0	0.03	0.0425532	0.04	0.0412371	0.0618557	0	0	0.04	0.05	0	0	0
MTS-001_bin.4	0.170732	0.0416667	0.2	0.14	0.1	0.0882353	0.0425532	0.0571429	0.1	0.0689655	0.0476191	0.0425532	0.1	0	0	0.0425532	0.05	0.0412371	0	0	0	0.14	0.1	0	0	0
MTS-001_bin.5	0.585366	0.0833333	0.642857	0.45	0.45	0.705882	0.0425532	0.0571429	0.45	0.0689655	0.0952381	0.0425532	0.45	0.32	0.14	0	0.45	0.247423	0.175258	0	0	0.45	0.45	0	0	0
MTS-010_bin.15	0.0243902	0.0416667	0.0285714	0.02	0.02	0.0294118	0.0425532	0.0571429	0.02	0.0689655	0	0.0425532	0.02	0.05	0.04	0.0425532	0	0.0618557	0.0309278	0	0	0.02	0.04	0	0	0
MTS-001_bin.9	1	1	1	1	1	1	1	1	1	1	1	1	1	1	1	1	1	0	1	0	0	1	1	0	0	0
MTS-010_bin.10	0.170732	0.0416667	0.2	0.13	0.1	0	0.0425532	0.0571429	0.1	0.0344828	0.0476191	0.0425532	0.1	0	0.03	0.0425532	0.05	0.0412371	0	0	0	0.13	0	0	0	0
MTS-010_bin.11	0.0243902	0.0416667	0.0285714	0.02	0.02	0.0294118	0.0425532	0	0.02	0.0344828	0	0.0425532	0.02	0.04	0.04	0.0425532	0.02	0.0515464	0.0309278	0	0	0.02	0.02	0	0	0
MTS-060_bin.2	0.0243902	0.0416667	0.0285714	0.02	0.02	0.0294118	0.0425532	0	0.03	0.0344828	0	0.0425532	0.02	0.03	0.03	0.0425532	0.02	0.0515464	0.0412371	0	0	0.02	0.04	0	0	0
MTS-001_bin.6	0.0243902	0	0.0285714	0.02	0.02	0.0294118	0.0425532	0.0571429	0.02	0.0344828	0	0.0425532	0.02	0.05	0.04	0.0425532	0.02	0.0412371	0.0309278	0	0	0	0.02	0	0	0
MTS-001_bin.7	0.0243902	0	0.0285714	0.02	0.02	0.0294118	0.0425532	0.0571429	0.02	0.0344828	0	0.0425532	0.02	0.04	0.03	0.0425532	0.02	0.0412371	0.0309278	0	0	0.02	0	0	0	0
MTS-010_bin.12	0.0243902	0	0.0285714	0.02	0.02	0.0294118	0.0425532	0	0.02	0	0	0.0425532	0.02	0.03	0.03	0.0425532	0.02	0.0412371	0.0412371	0	0	0.02	0.02	0	0	0
MTS-020_bin.11	0.0243902	0	0.0285714	0.02	0.02	0.0294118	0.0425532	0	0.02	0	0	0.0425532	0.02	0.03	0.03	0.0425532	0.02	0.0412371	0.0515464	0	0	0.02	0.02	0	0	0
MTS-010_bin.5	0.0243902	0	0.0285714	0.02	0.02	0.0294118	0.0425532	0	0.02	0	0	0.0425532	0.02	0.05	0.03	0.0425532	0.02	0.0412371	0.0412371	0	0	0.02	0.02	0	0	0
Run 10
MAG	MTS-001_bin.20	MTS-010_bin.16	MTS-001_bin.5	MTS-060_bin.2	MTS-040_bin.3	MTS-001_bin.10	MTS-001_bin.11	MTS-010_bin.1	MTS-010_bin.8	MTS-001_bin.19	MTS-001_bin.13	MTS-001_bin.16	MTS-090_bin.1	MTS-010_bin.9	MTS-001_bin.21	MTS-020_bin.6	MTS-001_bin.4	MTS-001_bin.6	MTS-001_bin.7	MTS-010_bin.15	MTS-001_bin.9	MTS-010_bin.10	MTS-010_bin.11	MTS-010_bin.12	MTS-020_bin.11	MTS-010_bin.5
MTS-001_bin.20	0	1	0	0	0	0	1	0	0	0.166667	0.346154	1	0	0.140625	0.103448	0	0	0	1	0	0	0.16	0	0	0	0
MTS-010_bin.16	0	0	0	0	0	0	0	0	0	0	0.0384615	0.0566038	0	0.03125	0.0344828	0	0	0	0	0	0	0.04	0	0	0	0
MTS-001_bin.5	0.333333	1	0	0.5	0	0.5	0	0.333333	1	0.166667	0.884615	0.45283	0.5	0.8125	0.87931	0.333333	0.5	0.5	1	0.333333	0	0.48	0.333333	0.5	0.5	0.5
MTS-060_bin.2	0	1	0	0	0	0	0	0	0	0	0.0384615	0.339623	0	0.0625	0.0517241	0	0	0	1	0	0	0.07	0	0	0	0
MTS-040_bin.3	0.333333	0	0	0.5	0	0.5	1	0.333333	0	0.166667	0.153846	0.301887	0.5	0.140625	0.137931	0.333333	0.5	0.5	0	0.333333	1	0.49	0.333333	0.5	0.5	0.5
MTS-001_bin.10	0	0	0	1	0	0	0	0.333333	0	0.5	0.346154	0.0566038	0.5	0.46875	0.482759	0.333333	0.5	0.5	0	0.333333	1	0.45	0.333333	0.5	0	0.5
MTS-001_bin.11	0	0	0	0	0	0	0	0	0	0	0.0384615	0.0566038	0	0.046875	0.0517241	0	0	0	0	0	0	0.06	0	0	0	0
MTS-010_bin.1	0	0	0	0	0	0	0	0	0	0	0.0384615	0.0566038	0	0.03125	0.0344828	0	0	0	0	0	0	0.04	0	0	0	0
MTS-010_bin.8	0	0	0	0	0	0	0	0.333333	0	0.333333	0.346154	0.0566038	0	0.4375	0.465517	0.333333	0	0	0	0.333333	0	0.46	0.333333	0	0	0
MTS-001_bin.19	0.333333	0	0	0	0	0	0	0.333333	0	0	0.0384615	0.301887	0	0.109375	0.0517241	0.333333	0	0	0	0.333333	0	0.09	0.333333	0	0	0
MTS-001_bin.13	0	0	0	0	0	0	0	0	0	0	0	0.0943396	0	0.046875	0.0517241	0	0	0	0	0	0	0.07	0	0	0	0
MTS-001_bin.16	0	0	0	0	0	0	0	0	0	0	0.0384615	0	0	0.03125	0.0344828	0	0	0	0	0	0	0.04	0	0	0	0
MTS-090_bin.1	0	0	0	0	0	0	0	0	0	0	0.0384615	0.0566038	0	0.03125	0.0344828	0	0	0	0	0	0	0.04	0	0	0	0
MTS-010_bin.9	0	0	0	0	0	0	0	0	0	0	0.0384615	0.0566038	0	0	0.0344828	0	0	0	0	0	0	0.04	0	0	0	0
MTS-001_bin.21	0	0	0	0	0	0	0	0	0	0	0.0384615	0.0566038	0	0.03125	0	0	0	0	0	0	0	1	0	0	0	0
MTS-020_bin.6	0	0	0	0	0	0	0	0	0	0.166667	0.0384615	0.0566038	0	0.03125	0.0344828	0	0	0	0	0	0	0.04	0	0	0	0
MTS-001_bin.4	0	0	0	0	0	0	0	0	0	0	0.0769231	0.0566038	0	0.078125	0.0862069	0	0	0	0	0	0	0.04	0	0	0	0
MTS-001_bin.6	0	0	0	0	0	0	0	0	0	0	0.0384615	0.0188679	0	0.03125	0.0344828	0	0	0	0	0	0	0.04	0	0	0	0
MTS-001_bin.7	0	0	0	0	0	0	0	0	0	0	0.0384615	0.0188679	0	0.03125	0.0344828	0	0	0	0	0	0	0.04	0	0	0	0
MTS-010_bin.15	0	0	0	0	0	0	0	0	0	0.166667	0.0384615	0.0188679	0	0.03125	0.0344828	0	0	0	0	0	0	0.04	0	0	0	0
MTS-001_bin.9	0	0	0	0	0	0	0	0	0	0	0.0384615	0.264151	0	0.078125	0.0517241	0	0	0	0	0	0	0.07	0	0	0	0
MTS-010_bin.10	0	0	0	0	0	0	0	0	0	0	0.0769231	0.0566038	0	0.078125	0.0689655	0	0	0	0	0	0	0	0	0	0	0
MTS-010_bin.11	0	0	0	0	0	0	0	0	0	0	0.0384615	0.0188679	0	0.03125	0.0344828	0	0	0	0	0	0	0.04	0	0	0	0
MTS-010_bin.12	0	0	0	0	0	0	0	0	0	0	0.0384615	0.0188679	0	0.03125	0.0344828	0	0	0	0	0	0	0.04	0	0	0	0
MTS-020_bin.11	0	0	0	0	0	0	0	0	0	0	0.0384615	0.0188679	0	0.03125	0.0344828	0	0	0	0	0	0	0.04	0	0	0	0
MTS-010_bin.5	0	0	0	0	0	0	0	0	0	0	0.0384615	0.0188679	0	0.03125	0.0344828	0	0	0	0	0	0	0.04	0	0	0	0

## Sheet: Day_20
Run 1
MAG	MTS-040_bin.3	MTS-001_bin.10	MTS-001_bin.16	MTS-001_bin.5	MTS-001_bin.11	MTS-010_bin.1	MTS-001_bin.13	MTS-010_bin.8	MTS-090_bin.1	MTS-020_bin.6	MTS-001_bin.4	MTS-001_bin.6	MTS-001_bin.7	MTS-010_bin.15	MTS-010_bin.11	MTS-010_bin.12	MTS-020_bin.11	MTS-060_bin.2
MTS-040_bin.3	0	0.333333	0	1	0.157895	0.333333	0.171429	0.333333	1	0.392405	0.392405	0	0.157895	0.333333	0.153846	0.333333	0.392405	0.333333
MTS-001_bin.10	0	0	0.666667	1	0.526316	0.333333	0.514286	0	0	0.56962	0.56962	1	0.526316	0.333333	0.512821	0.333333	0.56962	1
MTS-001_bin.16	0	0.333333	0	0	0.131579	0.333333	0.0571429	0.333333	0	0.291139	0.291139	0	0.131579	0.333333	0.153846	0.333333	0.291139	0.333333
MTS-001_bin.5	0	0.333333	0	0	0.815789	0.333333	0.885714	0.333333	0	0.392405	0.392405	1	0.815789	0.333333	0.794872	0.333333	0.392405	0.333333
MTS-001_bin.11	0	0	0	0	0	0	0.0571429	0	0	0.0632911	0.0632911	0	0.0526316	0	0	0	0.0632911	0
MTS-010_bin.1	0	0	0	0	0.0526316	0	0.0571429	0	0	0.0759494	0.0759494	0	0.0526316	0	0.0512821	0	0.0759494	0
MTS-001_bin.13	0	0	0	0	0.0526316	0	0	0	0	0.0632911	0.0632911	0	0.0526316	0	0	0	0.0632911	0
MTS-010_bin.8	1	0	0.666667	0	0.5	0.666667	0.514286	0	1	0.468354	0.468354	0	0.5	0.666667	0.512821	0.666667	0.468354	0
MTS-090_bin.1	0	0	0.333333	0	0.0526316	0	0.0571429	0	0	0.0632911	0.0632911	0	0.0526316	0	0	0	0.0632911	0
MTS-020_bin.6	0	0	0	0	0.0526316	0	0.0571429	0	0	0	0.0632911	0	0.0526316	0	0	0	0.0632911	0
MTS-001_bin.4	0	0	0	0	0.131579	0	0.114286	0	0	0.0632911	0	0	0.131579	0	0.153846	0	0.0632911	0
MTS-001_bin.6	0	0	0	0	0.0526316	0	0.0571429	0	0	0.0759494	0.0759494	0	0.0526316	0	0	0	0.0759494	0
MTS-001_bin.7	0	0	0	0	0.0526316	0	0.0571429	0	0	0.0632911	0.0632911	0	0	0	0.0512821	0	0.0632911	0
MTS-010_bin.15	0	0	0	0	0.0526316	0	0.0571429	0	0	0.0759494	0.0759494	0	0.0526316	0	0	0	0.0759494	0
MTS-010_bin.11	0	0	0	0	0.0526316	0	0.0571429	0	0	0.0759494	0.0759494	0	0.0526316	0	0	0	0.0759494	0
MTS-010_bin.12	0	0	0	0	0.0526316	0	0.0571429	0	0	0.0632911	0.0632911	0	0.0526316	0	0	0	0.0632911	0
MTS-020_bin.11	0	0	0	0	0.0526316	0	0.0571429	0	0	0.0632911	0.0632911	0	0.0526316	0	0	0	0	0
MTS-060_bin.2	0	0	0	0	0.0526316	0	0.0571429	0	0	0.0632911	0.0632911	0	0.0526316	0	0	0	0.0632911	0
Run 2
MAG	MTS-040_bin.3	MTS-001_bin.10	MTS-001_bin.16	MTS-001_bin.5	MTS-001_bin.11	MTS-010_bin.1	MTS-001_bin.13	MTS-010_bin.8	MTS-090_bin.1	MTS-020_bin.6	MTS-001_bin.4	MTS-001_bin.6	MTS-001_bin.7	MTS-010_bin.15	MTS-010_bin.11	MTS-010_bin.12	MTS-020_bin.11	MTS-060_bin.2
MTS-040_bin.3	0	0.333333	0	0	0.157895	0.333333	0.171429	0.333333	0.5	0.333333	0.392405	0.333333	0.157895	0.175	0.153846	0.333333	0.392405	0.5
MTS-001_bin.10	0	0	0.666667	1	0.526316	0.333333	0.514286	0	1	0.333333	0.56962	0.333333	0.526316	0.5	0.512821	0.333333	0.56962	0.5
MTS-001_bin.16	0	0.333333	0	0	0.131579	0.333333	0.0571429	0.333333	0	0.333333	0.291139	0.333333	0.131579	0.15	0.153846	0.333333	0.291139	0
MTS-001_bin.5	0	0.333333	0	0	0.815789	0.333333	0.885714	0.333333	0.5	0.333333	0.392405	0.333333	0.815789	0.775	0.794872	0.333333	0.392405	0.5
MTS-001_bin.11	0	0	0	0	0	0	0.0571429	0	0	0	0.0632911	0	0.0526316	0.05	0.0512821	0	0.0632911	0
MTS-010_bin.1	0	0	0	0	0.0526316	0	0.0571429	0	0	0	0.0759494	0	0.0526316	0.025	0.0512821	0	0.0759494	0
MTS-001_bin.13	0	0	0	0	0.0526316	0	0	0	0	0	0.0632911	0	0.0526316	0.1	0.0512821	0	0.0632911	0
MTS-010_bin.8	1	0	0.666667	0	0.5	0.666667	0.514286	0	0	0.666667	0.468354	0.666667	0.5	0.525	0.512821	0.666667	0.468354	0.5
MTS-090_bin.1	0	0	0.333333	0	0.0526316	0	0.0571429	0	0	0	0.0632911	0	0.0526316	0.05	0.0512821	0	0.0632911	0
MTS-020_bin.6	0	0	0	0	0.0526316	0	0.0571429	0	0	0	0.0632911	0.333333	0.0526316	0.05	0.0512821	0	0.0632911	0
MTS-001_bin.4	0	0	0	0	0.131579	0	0.114286	0	0	0	0	0	0.131579	0.15	0.153846	0	0.0632911	0
MTS-001_bin.6	0	0	0	0	0.0526316	0	0.0571429	0	0	0	0.0759494	0	0.0526316	0.05	0.0512821	0	0.0759494	0
MTS-001_bin.7	0	0	0	0	0.0526316	0	0.0571429	0	0	0	0.0632911	0	0	0.05	0.0512821	0	0.0632911	0
MTS-010_bin.15	0	0	0	0	0.0526316	0	0.0571429	0	0	0	0.0759494	0	0.0526316	0	0.0512821	0	0.0759494	0
MTS-010_bin.11	0	0	0	0	0.0526316	0	0.0571429	0	0	0	0.0759494	0	0.0526316	0.05	0	0	0.0759494	0
MTS-010_bin.12	0	0	0	0	0.0526316	0	0.0571429	0	0	0	0.0632911	0	0.0526316	0.05	0.0512821	0	0.0632911	0
MTS-020_bin.11	0	0	0	0	0.0526316	0	0.0571429	0	0	0	0.0632911	0	0.0526316	0.05	0.0512821	0	0	0
MTS-060_bin.2	0	0	0	0	0.0526316	0	0.0571429	0	0	0	0.0632911	0	0.0526316	0.05	0.0512821	0	0.0632911	0
Run 3
MAG	MTS-040_bin.3	MTS-001_bin.10	MTS-001_bin.5	MTS-001_bin.11	MTS-010_bin.1	MTS-001_bin.13	MTS-010_bin.8	MTS-001_bin.16	MTS-090_bin.1	MTS-020_bin.6	MTS-001_bin.4	MTS-001_bin.6	MTS-001_bin.7	MTS-010_bin.15	MTS-010_bin.11	MTS-010_bin.12	MTS-020_bin.11	MTS-060_bin.2
MTS-040_bin.3	0	0.5	0	0.166667	0.153846	0.171429	0.333333	0	0.157895	0.392405	0.392405	0.153846	0.157895	0.153846	0.153846	0.157895	0.392405	0.392405
MTS-001_bin.10	0.5	0	0.5	0.527778	0.512821	0.514286	0	0.5	0.526316	0.56962	0.56962	0.512821	0.526316	0.512821	0.512821	0.526316	0.56962	0.56962
MTS-001_bin.5	0	0.5	0	0.861111	0.794872	0.885714	0.333333	0	0.815789	0.392405	0.392405	0.794872	0.815789	0.794872	0.794872	0.815789	0.392405	0.392405
MTS-001_bin.11	0	0	0	0	0.0512821	0.0571429	0	0	0.0526316	0.0632911	0.0632911	0.0512821	0.0526316	0.0512821	0.0512821	0.0526316	0.0632911	0
MTS-010_bin.1	0	0	0	0.0555556	0	0.0571429	0	0	0.0526316	0.0759494	0.0759494	0.0512821	0.0526316	0.0512821	0.0512821	0.0526316	0.0759494	0.0759494
MTS-001_bin.13	0	0	0	0.0555556	0.0512821	0	0	0	0.0526316	0.0632911	0.0632911	0.0512821	0.0526316	0.0512821	0.0512821	0.0526316	0.0632911	0
MTS-010_bin.8	0.5	0	0.5	0.5	0.512821	0.514286	0	0.5	0.5	0.468354	0.468354	0.512821	0.5	0.512821	0.512821	0.5	0.468354	0.468354
MTS-001_bin.16	0	0	0	0.0833333	0.153846	0.0571429	0.333333	0	0.131579	0.291139	0.291139	0.153846	0.131579	0.153846	0.153846	0.131579	0.291139	0.291139
MTS-090_bin.1	0	0	0	0.0555556	0.0512821	0.0571429	0	0	0	0.0632911	0.0632911	0.0512821	0.0526316	0.0512821	0.0512821	0.0526316	0.0632911	0
MTS-020_bin.6	0	0	0	0.0555556	0.0512821	0.0571429	0	0	0.0526316	0	0.0632911	0.0512821	0.0526316	0.0512821	0.0512821	0.0526316	0.0632911	0.0632911
MTS-001_bin.4	0	0	0	0.138889	0.153846	0.114286	0	0	0.131579	0.0632911	0	0.153846	0.131579	0.153846	0.153846	0.131579	0.0632911	0.0632911
MTS-001_bin.6	0	0	0	0.0555556	0.0512821	0.0571429	0	0	0.0526316	0.0759494	0.0759494	0	0.0526316	0.0512821	0.0512821	0.0526316	0.0759494	0.0759494
MTS-001_bin.7	0	0	0	0.0555556	0.0512821	0.0571429	0	0	0.0526316	0.0632911	0.0632911	0.0512821	0	0.0512821	0.0512821	0.0526316	0.0632911	0.0632911
MTS-010_bin.15	0	0	0	0.0555556	0.0512821	0.0571429	0	0	0.0526316	0.0759494	0.0759494	0.0512821	0.0526316	0	0.0512821	0.0526316	0.0759494	0.0759494
MTS-010_bin.11	0	0	0	0.0555556	0.0512821	0.0571429	0	0	0.0526316	0.0759494	0.0759494	0.0512821	0.0526316	0.0512821	0	0.0526316	0.0759494	0.0759494
MTS-010_bin.12	0	0	0	0.0555556	0.0512821	0.0571429	0	0	0.0526316	0.0632911	0.0632911	0.0512821	0.0526316	0.0512821	0.0512821	0	0.0632911	0
MTS-020_bin.11	0	0	0	0.0555556	0.0512821	0.0571429	0	0	0.0526316	0.0632911	0.0632911	0.0512821	0.0526316	0.0512821	0.0512821	0.0526316	0	0.0632911
MTS-060_bin.2	0	0	0	0.0555556	0.0512821	0.0571429	0	0	0.0526316	0.0632911	0.0632911	0.0512821	0.0526316	0.0512821	0.0512821	0.0526316	0.0632911	0
Run 4
MAG	MTS-040_bin.3	MTS-001_bin.10	MTS-001_bin.16	MTS-001_bin.5	MTS-001_bin.11	MTS-010_bin.1	MTS-001_bin.13	MTS-010_bin.8	MTS-090_bin.1	MTS-020_bin.6	MTS-001_bin.4	MTS-001_bin.6	MTS-001_bin.7	MTS-010_bin.15	MTS-010_bin.11	MTS-010_bin.12	MTS-020_bin.11	MTS-060_bin.2
MTS-040_bin.3	0	0.333333	0	0	0.157895	0.153846	0.157895	0.333333	0.157895	0.392405	0.392405	0.153846	0.157895	0.153846	0.153846	0.162162	0.392405	0.392405
MTS-001_bin.10	0.5	0	0.5	0.5	0.526316	0.512821	0.526316	0	0.526316	0.56962	0.56962	0.512821	0.526316	0.512821	0.512821	0.540541	0.56962	0.56962
MTS-001_bin.16	0	0.333333	0	0	0.131579	0.153846	0.131579	0.333333	0.131579	0.291139	0.291139	0.153846	0.131579	0.153846	0.153846	0.108108	0.291139	0.291139
MTS-001_bin.5	0	0.333333	0	0	0.815789	0.794872	0.815789	0.333333	0.815789	0.392405	0.392405	0.794872	0.815789	0.794872	0.794872	0.837838	0.392405	0.392405
MTS-001_bin.11	0	0	0	0	0	0.0512821	0.0526316	0	0	0	0.0632911	0.0512821	0	0.0512821	0.0512821	0.054054	0.0632911	0
MTS-010_bin.1	0	0	0	0	0.0526316	0	0.0526316	0	0.0526316	0.0759494	0.0759494	0.0512821	0.0526316	0.0512821	0.0512821	0.054054	0.0759494	0.0759494
MTS-001_bin.13	0	0	0	0	0.0526316	0.0512821	0	0	0	0.0632911	0.0632911	0.0512821	0	0.0512821	0.0512821	0.054054	0.0632911	0.0632911
MTS-010_bin.8	0.5	0	0.5	0.5	0.5	0.512821	0.5	0	0.5	0.468354	0.468354	0.512821	0.5	0.512821	0.512821	0.486486	0.468354	0.468354
MTS-090_bin.1	0	0	0	0	0.0526316	0.0512821	0.0526316	0	0	0.0632911	0.0632911	0.0512821	0.0526316	0.0512821	0.0512821	0.054054	0.0632911	0
MTS-020_bin.6	0	0	0	0	0.0526316	0.0512821	0.0526316	0	0.0526316	0	0.0632911	0.0512821	0.0526316	0.0512821	0.0512821	0.054054	0.0632911	0.0632911
MTS-001_bin.4	0	0	0	0	0.131579	0.153846	0.131579	0	0.131579	0	0	0.153846	0.131579	0.153846	0.153846	0.135135	0.0632911	0
MTS-001_bin.6	0	0	0	0	0.0526316	0.0512821	0.0526316	0	0.0526316	0.0759494	0.0759494	0	0.0526316	0.0512821	0.0512821	0.054054	0.0759494	0.0759494
MTS-001_bin.7	0	0	0	0	0.0526316	0.0512821	0.0526316	0	0.0526316	0.0632911	0.0632911	0.0512821	0	0.0512821	0.0512821	0.054054	0.0632911	0.0632911
MTS-010_bin.15	0	0	0	0	0.0526316	0.0512821	0.0526316	0	0.0526316	0.0759494	0.0759494	0.0512821	0.0526316	0	0.0512821	0.054054	0.0759494	0.0759494
MTS-010_bin.11	0	0	0	0	0.0526316	0.0512821	0.0526316	0	0.0526316	0.0759494	0.0759494	0.0512821	0.0526316	0.0512821	0	0.054054	0.0759494	0.0759494
MTS-010_bin.12	0	0	0	0	0.0526316	0.0512821	0.0526316	0	0	0.0632911	0.0632911	0.0512821	0	0.0512821	0.0512821	0	0.0632911	0
MTS-020_bin.11	0	0	0	0	0.0526316	0.0512821	0.0526316	0	0.0526316	0.0632911	0.0632911	0.0512821	0	0.0512821	0.0512821	0.054054	0	0.0632911
MTS-060_bin.2	0	0	0	0	0.0526316	0.0512821	0.0526316	0	0.0526316	0.0632911	0.0632911	0.0512821	0	0.0512821	0.0512821	0.054054	0.0632911	0
Run 5
MAG	MTS-040_bin.3	MTS-001_bin.10	MTS-001_bin.5	MTS-001_bin.11	MTS-010_bin.1	MTS-001_bin.13	MTS-010_bin.8	MTS-001_bin.16	MTS-090_bin.1	MTS-020_bin.6	MTS-001_bin.4	MTS-001_bin.6	MTS-001_bin.7	MTS-010_bin.15	MTS-010_bin.11	MTS-010_bin.12	MTS-020_bin.11	MTS-060_bin.2
MTS-040_bin.3	0	0.5	0	0.157895	0.153846	0.157895	0.5	0	0.157895	0.392405	0.392405	0.157895	0.157895	0.153846	0.153846	0.157895	0.392405	0.392405
MTS-001_bin.10	0.5	0	0.5	0.526316	0.512821	0.526316	0	0.5	0.526316	0.56962	0.56962	0.5	0.526316	0.512821	0.512821	0.526316	0.56962	0.56962
MTS-001_bin.5	0	0.5	0	0.815789	0.794872	0.815789	0.5	0	0.815789	0.392405	0.392405	0.815789	0.815789	0.794872	0.794872	0.815789	0.392405	0.392405
MTS-001_bin.11	0	0	0	0	0.0512821	0.0526316	0	0	0.0526316	0.0632911	0.0632911	0	0.0526316	0.0512821	0.0512821	0.0526316	0.0632911	0.0632911
MTS-010_bin.1	0	0	0	0.0526316	0	0.0526316	0	0	0.0526316	0.0759494	0.0759494	0.0526316	0.0526316	0.0512821	0.0512821	0.0526316	0.0759494	0.0759494
MTS-001_bin.13	0	0	0	0.0526316	0.0512821	0	0	0	0.0526316	0.0632911	0.0632911	0.0526316	0.0526316	0.0512821	0.0512821	0.0526316	0.0632911	0.0632911
MTS-010_bin.8	0.5	0	0.5	0.5	0.512821	0.5	0	0.5	0.5	0.468354	0.468354	0.526316	0.5	0.512821	0.512821	0.5	0.468354	0.468354
MTS-001_bin.16	0	0	0	0.131579	0.153846	0.131579	0	0	0.157895	0.291139	0.291139	0.131579	0.131579	0.153846	0.153846	0.131579	0.291139	0.291139
MTS-090_bin.1	0	0	0	0.0526316	0.0512821	0.0526316	0	0	0	0.0632911	0.0632911	0	0.0526316	0.0512821	0.0512821	0.0526316	0.0632911	0.0632911
MTS-020_bin.6	0	0	0	0.0526316	0.0512821	0.0526316	0	0	0.0789474	0	0.0632911	0	0.0526316	0.0512821	0.0512821	0.0526316	0.0632911	0.0632911
MTS-001_bin.4	0	0	0	0.131579	0.153846	0.131579	0	0	0.131579	0.0632911	0	0.157895	0.131579	0.153846	0.153846	0.131579	0.0632911	0.0632911
MTS-001_bin.6	0	0	0	0.0526316	0.0512821	0.0526316	0	0	0.0526316	0.0759494	0.0759494	0	0.0526316	0.0512821	0.0512821	0.0526316	0.0759494	0.0759494
MTS-001_bin.7	0	0	0	0.0526316	0.0512821	0.0526316	0	0	0.0526316	0.0632911	0.0632911	0.0526316	0	0.0512821	0.0512821	0.0526316	0.0632911	0.0632911
MTS-010_bin.15	0	0	0	0.0526316	0.0512821	0.0526316	0	0	0.0526316	0.0759494	0.0759494	0.0526316	0.0526316	0	0.0512821	0.0526316	0.0759494	0.0759494
MTS-010_bin.11	0	0	0	0.0526316	0.0512821	0.0526316	0	0	0.0526316	0.0759494	0.0759494	0.0526316	0.0526316	0.0512821	0	0.0526316	0.0759494	0.0759494
MTS-010_bin.12	0	0	0	0.0526316	0.0512821	0.0526316	0	0	0.0526316	0.0632911	0.0632911	0	0.0526316	0.0512821	0.0512821	0	0.0632911	0.0632911
MTS-020_bin.11	0	0	0	0.0526316	0.0512821	0.0526316	0	0	0.0526316	0.0632911	0.0632911	0.0526316	0.0526316	0.0512821	0.0512821	0.0526316	0	0.0632911
MTS-060_bin.2	0	0	0	0.0526316	0.0512821	0.0526316	0	0	0.0526316	0.0632911	0.0632911	0.0526316	0.0526316	0.0512821	0.0512821	0.0526316	0.0632911	0
Run 6
MAG	MTS-040_bin.3	MTS-001_bin.10	MTS-001_bin.5	MTS-001_bin.11	MTS-010_bin.1	MTS-001_bin.13	MTS-010_bin.8	MTS-001_bin.16	MTS-090_bin.1	MTS-020_bin.6	MTS-001_bin.4	MTS-001_bin.6	MTS-001_bin.7	MTS-010_bin.15	MTS-010_bin.11	MTS-010_bin.12	MTS-020_bin.11	MTS-060_bin.2
MTS-040_bin.3	0	0.5	0	0.157895	0.333333	0.157895	0.333333	0	0.333333	0.333333	0.392405	0.333333	0.157895	0.333333	0.153846	0.333333	0.392405	0.333333
MTS-001_bin.10	0	0	1	0.526316	0.333333	0.526316	0	0.666667	0.666667	0.333333	0.56962	0.333333	0.526316	0.333333	0.512821	0.333333	0.56962	0.333333
MTS-001_bin.5	0	0.5	0	0.815789	0.333333	0.815789	0.333333	0	0.333333	0.333333	0.392405	0.333333	0.815789	0.333333	0.794872	0.333333	0.392405	0.333333
MTS-001_bin.11	0	0	0	0	0	0.0526316	0	0	0	0	0.0632911	0	0.0526316	0	0.0512821	0	0	0
MTS-010_bin.1	0	0	0	0.0526316	0	0.0526316	0	0	0	0	0.0759494	0	0.0526316	0	0.0512821	0	0.0759494	0
MTS-001_bin.13	0	0	0	0.0526316	0	0	0	0	0	0	0.0632911	0	0.0526316	0	0.0512821	0	0	0
MTS-010_bin.8	1	0	0	0.5	0.666667	0.5	0	0.666667	0.333333	0.666667	0.468354	0.666667	0.5	0	0.512821	0.666667	0	0.666667
MTS-001_bin.16	0	0	0	0.131579	0.333333	0.131579	0.333333	0	0.333333	0.333333	0.291139	0.333333	0.131579	0	0.153846	0.333333	0.291139	0.333333
MTS-090_bin.1	0	0	0	0.0526316	0	0.0526316	0	0.333333	0	0	0.0632911	0	0.0526316	0	0.0512821	0	0	0
MTS-020_bin.6	0	0	0	0.0526316	0	0.0526316	0	0	0	0	0.0632911	0.333333	0.0526316	0	0.0512821	0	0	0
MTS-001_bin.4	0	0	0	0.131579	0	0.131579	0	0	0	0	0	0	0.131579	0	0.153846	0	0	0
MTS-001_bin.6	0	0	0	0.0526316	0	0.0526316	0	0	0	0	0.0759494	0	0.0526316	0	0.0512821	0	0.0759494	0
MTS-001_bin.7	0	0	0	0.0526316	0	0.0526316	0	0	0	0	0.0632911	0	0	0	0.0512821	0	0	0
MTS-010_bin.15	0	0	0	0.0526316	0	0.0526316	0	0	0	0	0.0759494	0	0.0526316	0	0.0512821	0	0.0759494	0
MTS-010_bin.11	0	0	0	0.0526316	0	0.0526316	0	0	0	0	0.0759494	0	0.0526316	0	0	0	0.0759494	0
MTS-010_bin.12	0	0	0	0.0526316	0	0.0526316	0	0	0	0	0.0632911	0	0.0526316	0	0.0512821	0	0	0
MTS-020_bin.11	0	0	0	0.0526316	0	0.0526316	0	0	0	0	0.0632911	0	0.0526316	0	0.0512821	0	0	0
MTS-060_bin.2	0	0	0	0.0526316	0	0.0526316	0	0	0	0	0.0632911	0	0.0526316	0	0.0512821	0	0	0
Run 7
MAG	MTS-040_bin.3	MTS-001_bin.10	MTS-001_bin.16	MTS-001_bin.5	MTS-001_bin.11	MTS-010_bin.1	MTS-001_bin.13	MTS-010_bin.8	MTS-090_bin.1	MTS-020_bin.6	MTS-001_bin.4	MTS-001_bin.6	MTS-001_bin.7	MTS-010_bin.15	MTS-010_bin.11	MTS-010_bin.12	MTS-020_bin.11	MTS-060_bin.2
MTS-040_bin.3	0	0.333333	0	1	0.157895	0.333333	0.171429	0.333333	0.333333	0.333333	0.392405	0.333333	0.157895	0	0.153846	0.333333	0.392405	0.333333
MTS-001_bin.10	0	0	0.666667	1	0.526316	0.333333	0.514286	0	0.666667	0.333333	0.56962	0.333333	0.526316	0.333333	0.512821	0.333333	0.56962	0.333333
MTS-001_bin.16	0	0.333333	0	0	0.131579	0.333333	0.0571429	0.333333	0.333333	0.333333	0.291139	0.333333	0.131579	0	0.153846	0.333333	0.291139	0.333333
MTS-001_bin.5	0	0.333333	0	0	0.815789	0.333333	0.885714	0.333333	0.333333	0.333333	0.392405	0.333333	0.815789	1	0.794872	0.333333	0.392405	0.333333
MTS-001_bin.11	0	0	0	0	0	0	0.0571429	0	0	0	0.0632911	0	0.0526316	0	0	0	0.0632911	0
MTS-010_bin.1	0	0	0	0	0.0526316	0	0.0571429	0	0	0	0.0759494	0	0.0526316	0	0.0512821	0	0.0759494	0
MTS-001_bin.13	0	0	0	0	0.0526316	0	0	0	0	0	0.0632911	0	0.0526316	0	0.0512821	0	0.0632911	0
MTS-010_bin.8	1	0	0.666667	0	0.5	0.666667	0.514286	0	0.333333	0.666667	0.468354	0.666667	0.5	0.666667	0.512821	0.666667	0.468354	0.666667
MTS-090_bin.1	0	0	0.333333	0	0.0526316	0	0.0571429	0	0	0	0.0632911	0	0.0526316	0.333333	0	0	0.0632911	0
MTS-020_bin.6	0	0	0	0	0.0526316	0	0.0571429	0	0	0	0.0632911	0.333333	0.0526316	0	0.0512821	0	0.0632911	0
MTS-001_bin.4	0	0	0	0	0.131579	0	0.114286	0	0	0	0	0	0.131579	0	0.153846	0	0.0632911	0
MTS-001_bin.6	0	0	0	0	0.0526316	0	0.0571429	0	0	0	0.0759494	0	0.0526316	0	0	0	0.0759494	0
MTS-001_bin.7	0	0	0	0	0.0526316	0	0.0571429	0	0	0	0.0632911	0	0	0	0.0512821	0	0.0632911	0
MTS-010_bin.15	0	0	0	0	0.0526316	0	0.0571429	0	0	0	0.0759494	0	0.0526316	0	0.0512821	0	0.0759494	0
MTS-010_bin.11	0	0	0	0	0.0526316	0	0.0571429	0	0	0	0.0759494	0	0.0526316	0	0	0	0.0759494	0
MTS-010_bin.12	0	0	0	0	0.0526316	0	0.0571429	0	0	0	0.0632911	0	0.0526316	0	0	0	0.0632911	0
MTS-020_bin.11	0	0	0	0	0.0526316	0	0.0571429	0	0	0	0.0632911	0	0.0526316	0	0.0512821	0	0	0
MTS-060_bin.2	0	0	0	0	0.0526316	0	0.0571429	0	0	0	0.0632911	0	0.0526316	0	0.0512821	0	0.0632911	0
Run 8
MAG	MTS-040_bin.3	MTS-001_bin.10	MTS-001_bin.16	MTS-001_bin.5	MTS-001_bin.11	MTS-010_bin.1	MTS-001_bin.13	MTS-010_bin.8	MTS-090_bin.1	MTS-020_bin.6	MTS-001_bin.4	MTS-001_bin.6	MTS-001_bin.7	MTS-010_bin.15	MTS-010_bin.11	MTS-010_bin.12	MTS-020_bin.11	MTS-060_bin.2
MTS-040_bin.3	0	0.333333	0	0	0.157895	0.153846	0.171429	0.333333	0.157895	0.392405	0.392405	0.153846	0.157895	0.153846	0.153846	0.162162	0.392405	0.392405
MTS-001_bin.10	0.5	0	0.5	0.5	0.526316	0.512821	0.514286	0	0.526316	0.56962	0.56962	0.512821	0.526316	0.512821	0.512821	0.540541	0.56962	0.56962
MTS-001_bin.16	0	0.333333	0	0	0.131579	0.153846	0.0571429	0.333333	0.131579	0.291139	0.291139	0.153846	0.131579	0.153846	0.153846	0.108108	0.291139	0.291139
MTS-001_bin.5	0	0.333333	0	0	0.815789	0.794872	0.885714	0.333333	0.815789	0.392405	0.392405	0.794872	0.815789	0.794872	0.794872	0.837838	0.392405	0.392405
MTS-001_bin.11	0	0	0	0	0	0.0512821	0.0571429	0	0.0526316	0.0632911	0.0632911	0	0.0526316	0.0512821	0.0512821	0.054054	0.0632911	0
MTS-010_bin.1	0	0	0	0	0.0526316	0	0.0571429	0	0.0526316	0.0759494	0.0759494	0.0512821	0.0526316	0.0512821	0.0512821	0.054054	0.0759494	0.0759494
MTS-001_bin.13	0	0	0	0	0.0526316	0.0512821	0	0	0.0526316	0.0632911	0.0632911	0.0512821	0.0526316	0.0512821	0.0512821	0.054054	0.0632911	0.0632911
MTS-010_bin.8	0.5	0	0.5	0.5	0.5	0.512821	0.514286	0	0.5	0.468354	0.468354	0.512821	0.5	0.512821	0.512821	0.486486	0.468354	0.468354
MTS-090_bin.1	0	0	0	0	0.0526316	0.0512821	0.0571429	0	0	0.0632911	0.0632911	0	0.0526316	0.0512821	0.0512821	0.054054	0.0632911	0
MTS-020_bin.6	0	0	0	0	0.0526316	0.0512821	0.0571429	0	0.0526316	0	0.0632911	0	0.0526316	0.0512821	0.0512821	0.054054	0.0632911	0.0632911
MTS-001_bin.4	0	0	0	0	0.131579	0.153846	0.114286	0	0.131579	0.0632911	0	0.153846	0.131579	0.153846	0.153846	0.135135	0.0632911	0.0632911
MTS-001_bin.6	0	0	0	0	0.0526316	0.0512821	0.0571429	0	0.0526316	0.0759494	0.0759494	0	0.0526316	0.0512821	0.0512821	0.054054	0.0759494	0.0759494
MTS-001_bin.7	0	0	0	0	0.0526316	0.0512821	0.0571429	0	0.0526316	0.0632911	0.0632911	0.0512821	0	0.0512821	0.0512821	0.054054	0.0632911	0.0632911
MTS-010_bin.15	0	0	0	0	0.0526316	0.0512821	0.0571429	0	0.0526316	0.0759494	0.0759494	0.0512821	0.0526316	0	0.0512821	0.054054	0.0759494	0.0759494
MTS-010_bin.11	0	0	0	0	0.0526316	0.0512821	0.0571429	0	0.0526316	0.0759494	0.0759494	0.0512821	0.0526316	0.0512821	0	0.054054	0.0759494	0.0759494
MTS-010_bin.12	0	0	0	0	0.0526316	0.0512821	0.0571429	0	0.0526316	0.0632911	0.0632911	0	0.0526316	0.0512821	0.0512821	0	0.0632911	0
MTS-020_bin.11	0	0	0	0	0.0526316	0.0512821	0.0571429	0	0.0526316	0.0632911	0.0632911	0.0512821	0.0526316	0.0512821	0.0512821	0.054054	0	0.0632911
MTS-060_bin.2	0	0	0	0	0.0526316	0.0512821	0.0571429	0	0.0526316	0.0632911	0.0632911	0.0512821	0.0526316	0.0512821	0.0512821	0.054054	0.0632911	0
Run 9
MAG	MTS-040_bin.3	MTS-001_bin.10	MTS-001_bin.16	MTS-001_bin.5	MTS-001_bin.11	MTS-010_bin.1	MTS-001_bin.13	MTS-010_bin.8	MTS-090_bin.1	MTS-020_bin.6	MTS-001_bin.4	MTS-001_bin.6	MTS-001_bin.7	MTS-010_bin.15	MTS-010_bin.11	MTS-010_bin.12	MTS-020_bin.11	MTS-060_bin.2
MTS-040_bin.3	0	0.333333	0	0	0.157895	1	0.162162	0.333333	0.5	0	0.392405	0.5	0.162162	0.333333	0.153846	0.333333	0.392405	0.333333
MTS-001_bin.10	0	0	0.666667	1	0.526316	0	0.513514	0	1	1	0.56962	0.5	0.513514	0.333333	0.512821	0.333333	0.56962	0.333333
MTS-001_bin.16	0	0.333333	0	0	0.131579	0	0.108108	0.333333	0	0	0.291139	0	0.108108	0	0.153846	0.333333	0.291139	0.333333
MTS-001_bin.5	0	0.333333	0	0	0.815789	0	0.837838	0.333333	0.5	1	0.392405	0.5	0.837838	0.333333	0.794872	0.333333	0.392405	0.333333
MTS-001_bin.11	0	0	0	0	0	0	0.054054	0	0	0	0.0632911	0	0.054054	0	0.0512821	0	0.0632911	0
MTS-010_bin.1	0	0	0	0	0.0526316	0	0.054054	0	0	0	0.0759494	0	0.054054	0	0.0512821	0	0.0759494	0
MTS-001_bin.13	0	0	0	0	0.0526316	0	0	0	0	0	0.0632911	0	0.054054	0	0.0512821	0	0.0632911	0
MTS-010_bin.8	1	0	0.666667	0	0.5	1	0.513514	0	0	0	0.468354	0.5	0.513514	0	0.512821	0.666667	0.468354	0.666667
MTS-090_bin.1	0	0	0.333333	0	0.0526316	0	0.054054	0	0	0	0.0632911	0	0.054054	0	0.0512821	0	0.0632911	0
MTS-020_bin.6	0	0	0	0	0.0526316	0	0.054054	0	0	0	0.0759494	0	0.054054	0	0.0512821	0	0.0632911	0
MTS-001_bin.4	0	0	0	0	0.131579	0	0.135135	0	0	0	0	0	0.135135	0	0.153846	0	0.0632911	0
MTS-001_bin.6	0	0	0	0	0.0526316	0	0.054054	0	0	0	0.0759494	0	0.054054	0	0.0512821	0	0.0759494	0
MTS-001_bin.7	0	0	0	0	0.0526316	0	0.054054	0	0	0	0.0632911	0	0	0	0.0512821	0	0.0632911	0
MTS-010_bin.15	0	0	0	0	0.0526316	0	0.054054	0	0	0	0.0759494	0	0.054054	0	0.0512821	0	0.0759494	0
MTS-010_bin.11	0	0	0	0	0.0526316	0	0.054054	0	0	0	0.0759494	0	0.054054	0	0	0	0.0759494	0
MTS-010_bin.12	0	0	0	0	0.0526316	0	0.054054	0	0	0	0.0632911	0	0.054054	0	0.0512821	0	0.0632911	0
MTS-020_bin.11	0	0	0	0	0.0526316	0	0.054054	0	0	0	0.0632911	0	0.054054	0	0.0512821	0	0	0
MTS-060_bin.2	0	0	0	0	0.0526316	0	0.054054	0	0	0	0.0632911	0	0.054054	0	0.0512821	0	0.0632911	0
Run 10
MAG	MTS-040_bin.3	MTS-001_bin.10	MTS-001_bin.5	MTS-001_bin.11	MTS-010_bin.1	MTS-001_bin.13	MTS-010_bin.8	MTS-001_bin.16	MTS-090_bin.1	MTS-020_bin.6	MTS-001_bin.4	MTS-001_bin.6	MTS-001_bin.7	MTS-010_bin.15	MTS-010_bin.11	MTS-010_bin.12	MTS-020_bin.11	MTS-060_bin.2
MTS-040_bin.3	0	0.5	0	0.171429	0.171429	0.171429	0.5	0.171429	0.171429	0.516667	0.516667	0.171429	0.5	0.171429	0.171429	0.171429	0.5	0.516667
MTS-001_bin.10	0.5	0	0.5	0.514286	0.514286	0.514286	0	0.514286	0.514286	0.516667	0.516667	0.514286	0.5	0.514286	0.514286	0.514286	0.5	0.516667
MTS-001_bin.5	0	0.5	0	0.885714	0.885714	0.885714	0.5	0.885714	0.885714	0.516667	0.516667	0.885714	0.5	0.885714	0.885714	0.885714	0.5	0.516667
MTS-001_bin.11	0	0	0	0	0.0571429	0.0571429	0	0.0571429	0.0571429	0.0666667	0.0666667	0.0571429	0	0.0571429	0.0571429	0.0571429	0	0.0666667
MTS-010_bin.1	0	0	0	0.0571429	0	0.0571429	0	0.0571429	0.0571429	0.0666667	0.0666667	0.0571429	0	0.0571429	0.0571429	0.0857143	0	0.0666667
MTS-001_bin.13	0	0	0	0.0571429	0.0571429	0	0	0.0571429	0.0571429	0.0666667	0.0666667	0.0571429	0	0.0571429	0.0571429	0.0571429	0	0.0666667
MTS-010_bin.8	0.5	0	0.5	0.514286	0.514286	0.514286	0	0.514286	0.514286	0.516667	0.516667	0.514286	0.5	0.514286	0.514286	0.514286	0.5	0.516667
MTS-001_bin.16	0	0	0	0.0571429	0.0571429	0.0571429	0	0	0.0571429	0.0666667	0.0666667	0.0571429	0	0.0571429	0.0571429	0.0571429	0	0.0666667
MTS-090_bin.1	0	0	0	0.0571429	0.0571429	0.0571429	0	0.0571429	0	0.0666667	0.0666667	0.0571429	0	0.0571429	0.0571429	0.0571429	0	0.0666667
MTS-020_bin.6	0	0	0	0.0571429	0.0571429	0.0571429	0	0.0571429	0.0571429	0	0.0666667	0.0571429	0	0.0571429	0.0571429	0.0571429	0	0.0666667
MTS-001_bin.4	0	0	0	0.114286	0.114286	0.114286	0	0.114286	0.114286	0.0666667	0	0.114286	0	0.114286	0.114286	0.114286	0	0.0666667
MTS-001_bin.6	0	0	0	0.0571429	0.0571429	0.0571429	0	0.0571429	0.0571429	0.0666667	0.0666667	0	0	0.0571429	0.0571429	0.0571429	0	0.0666667
MTS-001_bin.7	0	0	0	0.0571429	0.0571429	0.0571429	0	0.0571429	0.0571429	0.0666667	0.0666667	0.0571429	0	0.0571429	0.0571429	0.0571429	0	0.0666667
MTS-010_bin.15	0	0	0	0.0571429	0.0571429	0.0571429	0	0.0571429	0.0571429	0.0666667	0.0666667	0.0571429	0	0	0.0571429	0.0571429	0	0.0666667
MTS-010_bin.11	0	0	0	0.0571429	0.0571429	0.0571429	0	0.0571429	0.0571429	0.0666667	0.0666667	0.0571429	0	0.0571429	0	0.0571429	0	0.0666667
MTS-010_bin.12	0	0	0	0.0571429	0.0571429	0.0571429	0	0.0571429	0.0571429	0.0666667	0.0666667	0.0571429	0	0.0571429	0.0571429	0	0	0.0666667
MTS-020_bin.11	0	0	0	0.0571429	0.0571429	0.0571429	0	0.0571429	0.0571429	0.0666667	0.0666667	0.0571429	0	0.0571429	0.0571429	0.0571429	0	0.0666667
MTS-060_bin.2	0	0	0	0.0571429	0.0571429	0.0571429	0	0.0571429	0.0571429	0.0666667	0.0666667	0.0571429	0	0.0571429	0.0571429	0.0571429	0	0

## Sheet: Day_24
Run 1
MAG	MTS-001_bin.13	MTS-001_bin.11	MTS-040_bin.3	MTS-001_bin.4	MTS-010_bin.1	MTS-090_bin.1	MTS-020_bin.6	MTS-060_bin.2	MTS-001_bin.7	MTS-010_bin.12	MTS-010_bin.15	MTS-010_bin.11	MTS-020_bin.11
MTS-001_bin.13	0	1	0	0	0	0	0	0	0	0	0	0	0
MTS-001_bin.11	0	0	0	0	0	0	0	0	0	0	0	0	0
MTS-040_bin.3	1	1	0	1	1	1	1	1	1	1	1	1	1
MTS-001_bin.4	0	1	0	0	0	0	0	0	0	0	0	0	0
MTS-010_bin.1	0	0	0	0	0	0	0	0	0	0	0	0	0
MTS-090_bin.1	0	0	0	0	0	0	0	0	0	0	0	0	0
MTS-020_bin.6	0	0	0	0	0	0	0	0	0	0	0	0	0
MTS-060_bin.2	0	0	0	1	0	0	0	0	1	0	0	0	0
MTS-001_bin.7	0	0	0	0	0	0	0	0	0	0	0	0	0
MTS-010_bin.12	0	0	0	0	0	0	0	0	1	0	0	0	0
MTS-010_bin.15	0	0	0	0	0	0	0	0	0	0	0	0	0
MTS-010_bin.11	0	0	0	0	0	0	0	0	0	0	0	0	0
MTS-020_bin.11	0	0	0	0	0	0	0	0	0	0	0	0	0
Run 2
MAG	MTS-001_bin.13	MTS-001_bin.11	MTS-040_bin.3	MTS-001_bin.4	MTS-010_bin.1	MTS-090_bin.1	MTS-020_bin.6	MTS-001_bin.7	MTS-010_bin.15	MTS-010_bin.11	MTS-010_bin.12	MTS-020_bin.11	MTS-060_bin.2
MTS-001_bin.13	0	1	0	1	0	0	0	1	0	1	0	0	0
MTS-001_bin.11	0.0833333	0	0	0	0	0	0	0	0	0	0	0	0
MTS-040_bin.3	1	1	0	1	1	1	1	1	1	1	1	1	1
MTS-001_bin.4	0.916667	1	0	0	0	0	0	1	0	0	0	0	0
MTS-010_bin.1	0.0833333	0	0	0	0	0	0	0	0	0	0	0	0
MTS-090_bin.1	0.0833333	0	0	0	0	0	0	0	0	0	0	0	0
MTS-020_bin.6	0.0833333	0	0	0	0	0	0	0	0	0	0	0	0
MTS-001_bin.7	0.0833333	0	0	0	0	0	0	0	0	0	0	0	0
MTS-010_bin.15	0.0833333	0	0	0	0	0	0	0	0	0	0	0	0
MTS-010_bin.11	0.0833333	0	0	0	0	0	0	0	0	0	0	0	0
MTS-010_bin.12	0.166667	0	0	0	0	0	0	0	0	0	0	0	0
MTS-020_bin.11	0.0833333	0	0	0	0	0	0	0	0	0	0	0	0
MTS-060_bin.2	0.0833333	0	0	0	0	0	0	0	0	0	0	0	0
Run 3
MAG	MTS-001_bin.13	MTS-001_bin.11	MTS-040_bin.3	MTS-010_bin.1	MTS-090_bin.1	MTS-020_bin.6	MTS-001_bin.4	MTS-001_bin.7	MTS-010_bin.12	MTS-020_bin.11	MTS-060_bin.2	MTS-010_bin.15	MTS-010_bin.11
MTS-001_bin.13	0	1	0	0	0	0	0	0.769231	0	0	0	0	0
MTS-001_bin.11	0	0	0	0	0	0	0	0.153846	0	0	0	0	0
MTS-040_bin.3	1	1	0	1	1	1	1	1	1	1	1	1	1
MTS-010_bin.1	0	0	0	0	0	0	0	0.153846	0	0	0	0	0
MTS-090_bin.1	0	0	0	0	0	0	0	0.153846	0	0	0	0	0
MTS-020_bin.6	0	0	0	0	0	0	0	0	0	0	0	0	0
MTS-001_bin.4	0	0	0	0	0	0	0	0.538462	0	0	0	0	0
MTS-001_bin.7	0	0	0	0	0	0	0	0	0	0	0	0	0
MTS-010_bin.12	0	0	0	0	0	0	0	0.461538	0	0	0	0	0
MTS-020_bin.11	0	0	0	0	0	0	0	0.153846	0	0	0	0	0
MTS-060_bin.2	0	0	0	0	0	0	0	0.153846	0	0	0	0	0
MTS-010_bin.15	0	0	0	0	0	0	0	0	0	0	0	0	0
MTS-010_bin.11	0	0	0	0	0	0	0	0	0	0	0	0	0
Run 4
MAG	MTS-010_bin.1	MTS-001_bin.11	MTS-001_bin.13	MTS-040_bin.3	MTS-090_bin.1	MTS-020_bin.6	MTS-001_bin.4	MTS-010_bin.12	MTS-060_bin.2	MTS-001_bin.7	MTS-010_bin.15	MTS-010_bin.11	MTS-020_bin.11
MTS-010_bin.1	0	0.133333	0	0	0	0	0	0	0	0	0	0	0
MTS-001_bin.11	0	0	0	0	0	0	0	0	0	0	0	0	0
MTS-001_bin.13	0	0.6	0	0	0	0	0	0	0	1	0	0	0
MTS-040_bin.3	1	1	1	0	1	1	1	1	1	1	1	1	1
MTS-090_bin.1	0	0.266667	0	0	0	0	0	0	0	0	0	0	0
MTS-020_bin.6	0	0.133333	0	0	0	0	0	0	0	0	0	0	0
MTS-001_bin.4	0	0.4	1	0	0	0	0	0	0	1	0	0	0
MTS-010_bin.12	0	0.133333	0	0	0	0	0	0	0	0	0	0	0
MTS-060_bin.2	0	0.333333	0	0	0	0	0	0	0	0	0	0	0
MTS-001_bin.7	0	0	0	0	0	0	0	0	0	0	0	0	0
MTS-010_bin.15	0	0	0	0	0	0	0	0	0	0	0	0	0
MTS-010_bin.11	0	0	0	0	0	0	0	0	0	0	0	0	0
MTS-020_bin.11	0	0	0	0	0	0	0	0	0	0	0	0	0
Run 5
MAG	MTS-001_bin.13	MTS-001_bin.11	MTS-040_bin.3	MTS-010_bin.1	MTS-001_bin.4	MTS-090_bin.1	MTS-020_bin.6	MTS-001_bin.7	MTS-010_bin.12	MTS-060_bin.2	MTS-010_bin.15	MTS-010_bin.11	MTS-020_bin.11
MTS-001_bin.13	0	1	0	0	1	0	0	0.222222	0	0	0	1	0
MTS-001_bin.11	0	0	0	0	0	0	0	0.111111	0	0	0	0	0
MTS-040_bin.3	1	1	0	1	1	1	1	1	1	1	1	1	1
MTS-010_bin.1	0	0	0	0	0	0	0	0.111111	0	0	0	0	0
MTS-001_bin.4	1	0	0	0	0	0	0	0.777778	0	0	0	0	0
MTS-090_bin.1	0	0	0	0	0	0	0	0.111111	0	0	0	0	0
MTS-020_bin.6	0	0	0	0	0	0	0	0.111111	0	0	0	0	0
MTS-001_bin.7	0	0	0	0	0	0	0	0	0	0	0	0	0
MTS-010_bin.12	0	0	0	0	0	0	0	0.222222	0	0	0	0	0
MTS-060_bin.2	0	0	0	0	0	0	0	0.777778	0	0	0	0	0
MTS-010_bin.15	0	0	0	0	0	0	0	0	0	0	0	0	0
MTS-010_bin.11	0	0	0	0	0	0	0	0	0	0	0	0	0
MTS-020_bin.11	0	0	0	0	0	0	0	0	0	0	0	0	0
Run 6
MAG	MTS-001_bin.13	MTS-001_bin.11	MTS-040_bin.3	MTS-010_bin.1	MTS-090_bin.1	MTS-020_bin.6	MTS-001_bin.4	MTS-001_bin.7	MTS-010_bin.15	MTS-010_bin.11	MTS-010_bin.12	MTS-020_bin.11	MTS-060_bin.2
MTS-001_bin.13	0	1	0	0	0	0	1	1	0	1	0	0	0
MTS-001_bin.11	0	0	0	0	0	0	0	0	0	0	0	0	0
MTS-040_bin.3	1	1	0	1	1	1	1	1	1	1	1	1	1
MTS-010_bin.1	0	0	0	0	0	0	0	0	0	0	0	0	0
MTS-090_bin.1	0	0	0	0	0	0	0	0	0	0	0	0	0
MTS-020_bin.6	0	0	0	0	0	0	0	0	0	0	0	0	0
MTS-001_bin.4	0	0	0	0	0	0	0	1	0	0	0	0	0
MTS-001_bin.7	0	0	0	0	0	0	0	0	0	0	0	0	0
MTS-010_bin.15	0	0	0	0	0	0	0	0	0	0	0	0	0
MTS-010_bin.11	0	0	0	0	0	0	0	0	0	0	0	0	0
MTS-010_bin.12	0	0	0	0	0	0	0	0	0	0	0	0	0
MTS-020_bin.11	0	0	0	0	0	0	0	0	0	0	0	0	0
MTS-060_bin.2	0	0	0	0	0	0	0	0	0	0	0	0	0
Run 7
MAG	MTS-001_bin.13	MTS-001_bin.11	MTS-040_bin.3	MTS-010_bin.1	MTS-090_bin.1	MTS-020_bin.6	MTS-001_bin.4	MTS-001_bin.7	MTS-010_bin.15	MTS-010_bin.11	MTS-010_bin.12	MTS-020_bin.11	MTS-060_bin.2
MTS-001_bin.13	0	1	0	0	0	0	1	1	0	1	0	0	0
MTS-001_bin.11	0	0	0	0	0	0	0	0	0	0	0	0	0
MTS-040_bin.3	1	1	0	1	1	1	1	1	1	1	1	1	1
MTS-010_bin.1	0	0	0	0	0	0	0	0	0	0	0	0	0
MTS-090_bin.1	0	0	0	0	0	0	0	0	0	0	0	0	0
MTS-020_bin.6	0	0	0	0	0	0	0	0	0	0	0	0	0
MTS-001_bin.4	0	0	0	0	0	0	0	1	0	0	0	0	0
MTS-001_bin.7	0	0	0	0	0	0	0	0	0	0	0	0	0
MTS-010_bin.15	0	0	0	0	0	0	0	0	0	0	0	0	0
MTS-010_bin.11	0	0	0	0	0	0	0	0	0	0	0	0	0
MTS-010_bin.12	0	0	0	0	0	0	0	0	0	0	0	0	0
MTS-020_bin.11	0	0	0	0	0	0	0	0	0	0	0	0	0
MTS-060_bin.2	0	0	0	0	0	0	0	0	0	0	0	0	0
Run 8
MAG	MTS-010_bin.1	MTS-001_bin.11	MTS-040_bin.3	MTS-001_bin.4	MTS-020_bin.11	MTS-060_bin.2	MTS-001_bin.13	MTS-090_bin.1	MTS-010_bin.12	MTS-020_bin.6	MTS-001_bin.7	MTS-010_bin.15	MTS-010_bin.11
MTS-010_bin.1	0	1	1	0	0.0952381	0	0	0	0.166667	0	0.2	0	1
MTS-001_bin.11	0	0	0	0	0.0952381	0	0	0	0.111111	0	0.1	0	0
MTS-040_bin.3	1	1	0	1	1	1	1	1	1	1	1	1	1
MTS-001_bin.4	0	1	0	0	0.52381	0	0	0	0.111111	0	0.2	0	0
MTS-020_bin.11	0	1	1	0	0	0	0	0	0.111111	0	0	0	1
MTS-060_bin.2	0	1	1	0	0.809524	0	0	0	0.388889	0	0.6	0	1
MTS-001_bin.13	0	0	0	1	0.0952381	0	0	1	0.611111	1	0.4	1	0
MTS-090_bin.1	0	0	0	0	0.0952381	0	0	0	0.111111	0	0.2	0	0
MTS-010_bin.12	0	0	0	0	0.52381	1	0	1	0	1	0.8	1	0
MTS-020_bin.6	0	0	0	0	0.0952381	0	0	0	0.111111	0	0.1	0	0
MTS-001_bin.7	0	0	0	0	0.0952381	0	0	0	0	0	0	0	0
MTS-010_bin.15	0	0	0	0	0.0952381	0	0	0	0.111111	0	0	0	0
MTS-010_bin.11	0	0	0	0	0.0952381	0	0	0	0	0	0	0	0
Run 9
MAG	MTS-010_bin.1	MTS-001_bin.11	MTS-001_bin.13	MTS-040_bin.3	MTS-001_bin.4	MTS-060_bin.2	MTS-090_bin.1	MTS-020_bin.6	MTS-010_bin.12	MTS-001_bin.7	MTS-010_bin.15	MTS-010_bin.11	MTS-020_bin.11
MTS-010_bin.1	0	0.25	0	0	0	0	0	0	0	0.142857	0	0	0.1
MTS-001_bin.11	0.181818	0	0	0	0	0	0	0	0	0.142857	0	0	0.1
MTS-001_bin.13	0.454545	0.75	0	1	1	0	1	1	0	0.714286	1	1	0.6
MTS-040_bin.3	1	1	1	0	1	1	1	1	1	1	1	1	1
MTS-001_bin.4	0.909091	1	0	0	0	1	0	0	0	0.285714	1	0	0.4
MTS-060_bin.2	0.545455	0.25	0	0	0	0	0	0	1	0.285714	0	0	0.4
MTS-090_bin.1	0.181818	0	0	0	0	0	0	0	0	0	0	0	0.1
MTS-020_bin.6	0.181818	0	0	0	0	0	0	0	0	0	0	0	0.1
MTS-010_bin.12	0.0909091	0	1	1	0	0	1	1	0	0.714286	0	1	0.6
MTS-001_bin.7	0	0	0	0	0	0	0	0	0	0	0	0	0.1
MTS-010_bin.15	0	0	0	0	0	0	0	0	0	0	0	0	0.1
MTS-010_bin.11	0	0	0	0	0	0	0	0	0	0	0	0	0.1
MTS-020_bin.11	0	0	0	0	0	0	0	0	0	0	0	0	0
Run 10
MAG	MTS-010_bin.1	MTS-001_bin.11	MTS-001_bin.13	MTS-040_bin.3	MTS-090_bin.1	MTS-020_bin.6	MTS-001_bin.4	MTS-001_bin.7	MTS-010_bin.15	MTS-010_bin.11	MTS-010_bin.12	MTS-020_bin.11	MTS-060_bin.2
MTS-010_bin.1	0	0.111111	0.111111	0	0.230769	0	0	0.117647	0	0.153846	0	0.1	0
MTS-001_bin.11	0	0	0.111111	0	0.0769231	0	1	0.117647	0	0.0769231	0	0.1	0
MTS-001_bin.13	0	0.111111	0	0	0.153846	0	0	0.117647	0	0.0769231	0	0.1	0
MTS-040_bin.3	0	0.111111	0.111111	0	0.384615	0	0	0.117647	0	0.0769231	0	0.1	0
MTS-090_bin.1	0	0.111111	0.111111	0	0	0	0	0.117647	0	0.0769231	0	0.1	0
MTS-020_bin.6	0	0.111111	0.111111	0	0.538462	0	0	0.117647	0	0.0769231	0	0.1	0.5
MTS-001_bin.4	0	0.611111	1	0	0.230769	0	0	0.588235	0	0.846154	0	0.5	0.5
MTS-001_bin.7	0	0.0555556	0.111111	0	0	0	0	0	0	0.153846	0	0.1	0
MTS-010_bin.15	0	0.0555556	0.111111	0	0.0769231	0	0	0.0588235	0	0.0769231	0	0.1	0
MTS-010_bin.11	0	0.0555556	0.111111	0	0	0	0	0.0588235	0	0	0	0.1	0
MTS-010_bin.12	0	0.388889	0	0	0.230769	0	0	0.470588	0	0.0769231	0	0.5	0.5
MTS-020_bin.11	0	0.111111	0	0	0	0	0	0	0	0.0769231	0	0	0
MTS-060_bin.2	1	1	1	1	1	1	1	1	1	1	1	1	0

## Sheet: Day_30
Run 1
MAG	MTS-040_bin.3	MTS-001_bin.11	MTS-010_bin.12	MTS-060_bin.2	MTS-090_bin.1
MTS-040_bin.3	0	1	1	1	1
MTS-001_bin.11	0	0	0.25	0	0
MTS-010_bin.12	0	1	0	0	0
MTS-060_bin.2	0	1	0.75	0	0
MTS-090_bin.1	0	0	0.5	0	0
Run 2
MAG	MTS-040_bin.3	MTS-001_bin.11	MTS-090_bin.1	MTS-010_bin.12	MTS-060_bin.2
MTS-040_bin.3	0	1	1	1	1
MTS-001_bin.11	0	0	0.333333	0.333333	0.333333
MTS-090_bin.1	0	0.333333	0	0.333333	0.333333
MTS-010_bin.12	0	1	0.333333	0	1
MTS-060_bin.2	1	1	1	1	0
Run 3
MAG	MTS-040_bin.3	MTS-001_bin.11	MTS-090_bin.1	MTS-010_bin.12	MTS-060_bin.2
MTS-040_bin.3	0	1	1	1	1
MTS-001_bin.11	0	0	0	0.25	0
MTS-090_bin.1	0	0.333333	0	0.5	0
MTS-010_bin.12	0	1	0	0	0
MTS-060_bin.2	0	1	0	0.75	0
Run 4
MAG	MTS-040_bin.3	MTS-001_bin.11	MTS-090_bin.1	MTS-010_bin.12	MTS-060_bin.2
MTS-040_bin.3	0	1	1	1	1
MTS-001_bin.11	0	0	0	0	0
MTS-090_bin.1	0	0	0	0	0
MTS-010_bin.12	0	0	0	0	0
MTS-060_bin.2	0	0	0	0	0
Run 5
MAG	MTS-040_bin.3	MTS-001_bin.11	MTS-090_bin.1	MTS-010_bin.12	MTS-060_bin.2
MTS-040_bin.3	0	1	1	1	1
MTS-001_bin.11	0	0	0.333333	0.333333	0
MTS-090_bin.1	0	0.5	0	0.333333	0
MTS-010_bin.12	0	1	0.333333	0	0
MTS-060_bin.2	1	1	1	1	0
Run 6
MAG	MTS-040_bin.3	MTS-001_bin.11	MTS-090_bin.1	MTS-010_bin.12	MTS-060_bin.2
MTS-040_bin.3	0	1	1	1	1
MTS-001_bin.11	0	0	0	0.25	0
MTS-090_bin.1	0	0.333333	0	0.5	0
MTS-010_bin.12	0	1	0	0	0
MTS-060_bin.2	0	1	0	0.75	0
Run 7
MAG	MTS-040_bin.3	MTS-001_bin.11	MTS-010_bin.12	MTS-060_bin.2	MTS-090_bin.1
MTS-040_bin.3	0	1	1	1	1
MTS-001_bin.11	0	0	0.25	0	0
MTS-010_bin.12	0	1	0	0	0
MTS-060_bin.2	0	1	0.75	0	0
MTS-090_bin.1	0	0	0.5	0	0
Run 8
MAG	MTS-040_bin.3	MTS-001_bin.11	MTS-090_bin.1	MTS-010_bin.12	MTS-060_bin.2
MTS-040_bin.3	0	1	1	1	1
MTS-001_bin.11	0	0	0	0	0
MTS-090_bin.1	0	0	0	0	0
MTS-010_bin.12	0	0	0	0	0
MTS-060_bin.2	0	0	0	0	0
Run 9
MAG	MTS-040_bin.3	MTS-001_bin.11	MTS-010_bin.12	MTS-060_bin.2	MTS-090_bin.1
MTS-040_bin.3	0	1	1	1	1
MTS-001_bin.11	0	0	0	0	0
MTS-010_bin.12	0	1	0	0	0
MTS-060_bin.2	0	1	0	0	0
MTS-090_bin.1	0	0	0	0	0
Run 10
MAG	MTS-040_bin.3	MTS-001_bin.11	MTS-090_bin.1	MTS-010_bin.12	MTS-060_bin.2
MTS-040_bin.3	0	1	1	1	1
MTS-001_bin.11	0	0	0.333333	0.333333	0.333333
MTS-090_bin.1	0	0.333333	0	0.333333	0.333333
MTS-010_bin.12	0	1	0.333333	0	1
MTS-060_bin.2	1	1	1	1	0

## Sheet: Day_40
Run 1
MAG	MTS-040_bin.3	MTS-090_bin.1	MTS-010_bin.12	MTS-060_bin.2
MTS-040_bin.3	0	1	1	1
MTS-090_bin.1	0	0	0	0
MTS-010_bin.12	0	0	0	0
MTS-060_bin.2	0	0	0	0
Run 2
MAG	MTS-040_bin.3	MTS-090_bin.1	MTS-010_bin.12	MTS-060_bin.2
MTS-040_bin.3	0	1	1	1
MTS-090_bin.1	0	0	0	0
MTS-010_bin.12	0	0	0	0
MTS-060_bin.2	0	0	0	0
Run 3
MAG	MTS-040_bin.3	MTS-090_bin.1	MTS-010_bin.12	MTS-060_bin.2
MTS-040_bin.3	0	1	1	1
MTS-090_bin.1	0	0	0.666667	0
MTS-010_bin.12	0	1	0	0
MTS-060_bin.2	0	0.5	0.666667	0
Run 4
MAG	MTS-060_bin.2	MTS-040_bin.3	MTS-090_bin.1	MTS-010_bin.12
MTS-060_bin.2	0	1	1	1
MTS-040_bin.3	1	0	1	1
MTS-090_bin.1	0	0	0	0.5
MTS-010_bin.12	0	0	0.5	0
Run 5
MAG	MTS-040_bin.3	MTS-090_bin.1	MTS-010_bin.12	MTS-060_bin.2
MTS-040_bin.3	0	1	1	1
MTS-090_bin.1	0	0	0.666667	0
MTS-010_bin.12	0	1	0	0
MTS-060_bin.2	0	0.5	0.666667	0
Run 6
MAG	MTS-040_bin.3	MTS-090_bin.1	MTS-010_bin.12	MTS-060_bin.2
MTS-040_bin.3	0	1	1	1
MTS-090_bin.1	0	0	0	0.666667
MTS-010_bin.12	0	0	0	0.666667
MTS-060_bin.2	0	0	0	0
Run 7
MAG	MTS-040_bin.3	MTS-090_bin.1	MTS-010_bin.12	MTS-060_bin.2
MTS-040_bin.3	0	1	1	1
MTS-090_bin.1	0	0	0.666667	0
MTS-010_bin.12	0	1	0	0
MTS-060_bin.2	0	0.5	0.666667	0
Run 8
MAG	MTS-040_bin.3	MTS-090_bin.1	MTS-010_bin.12	MTS-060_bin.2
MTS-040_bin.3	0	1	1	1
MTS-090_bin.1	0	0	0	0
MTS-010_bin.12	0	0	0	0
MTS-060_bin.2	0	0	0	0
Run 9
MAG	MTS-040_bin.3	MTS-090_bin.1	MTS-010_bin.12	MTS-060_bin.2
MTS-040_bin.3	0	1	1	1
MTS-090_bin.1	0	0	0	0
MTS-010_bin.12	0	0	0	0
MTS-060_bin.2	0	0	0	0
Run 10
MAG	MTS-040_bin.3	MTS-090_bin.1	MTS-010_bin.12	MTS-060_bin.2
MTS-040_bin.3	0	1	1	1
MTS-090_bin.1	0	0	0	0
MTS-010_bin.12	0	0	0	0
MTS-060_bin.2	0	0	0	0

## Sheet: Day_50
Run 1
MAG	MTS-040_bin.3	MTS-090_bin.1	MTS-010_bin.12	MTS-060_bin.2
MTS-040_bin.3	0	1	1	1
MTS-090_bin.1	0	0	0	0
MTS-010_bin.12	0	0	0	0
MTS-060_bin.2	0	0	0	0
Run 2
MAG	MTS-040_bin.3	MTS-090_bin.1	MTS-010_bin.12	MTS-060_bin.2
MTS-040_bin.3	0	1	1	1
MTS-090_bin.1	0	0	0	0
MTS-010_bin.12	0	0	0	0
MTS-060_bin.2	0	0	0	0
Run 3
MAG	MTS-040_bin.3	MTS-090_bin.1	MTS-010_bin.12	MTS-060_bin.2
MTS-040_bin.3	0	1	1	1
MTS-090_bin.1	0	0	0.666667	0
MTS-010_bin.12	0	1	0	0
MTS-060_bin.2	0	0.5	0.666667	0
Run 4
MAG	MTS-060_bin.2	MTS-040_bin.3	MTS-090_bin.1	MTS-010_bin.12
MTS-060_bin.2	0	1	1	1
MTS-040_bin.3	1	0	1	1
MTS-090_bin.1	0	0	0	0.5
MTS-010_bin.12	0	0	0.5	0
Run 5
MAG	MTS-040_bin.3	MTS-090_bin.1	MTS-010_bin.12	MTS-060_bin.2
MTS-040_bin.3	0	1	1	1
MTS-090_bin.1	0	0	0.666667	0
MTS-010_bin.12	0	1	0	0
MTS-060_bin.2	0	0.5	0.666667	0
Run 6
MAG	MTS-040_bin.3	MTS-090_bin.1	MTS-010_bin.12	MTS-060_bin.2
MTS-040_bin.3	0	1	1	1
MTS-090_bin.1	0	0	0	0.666667
MTS-010_bin.12	0	0	0	0.666667
MTS-060_bin.2	0	0	0	0
Run 7
MAG	MTS-040_bin.3	MTS-090_bin.1	MTS-010_bin.12	MTS-060_bin.2
MTS-040_bin.3	0	1	1	1
MTS-090_bin.1	0	0	0.666667	0
MTS-010_bin.12	0	1	0	0
MTS-060_bin.2	0	0.5	0.666667	0
Run 8
MAG	MTS-040_bin.3	MTS-090_bin.1	MTS-010_bin.12	MTS-060_bin.2
MTS-040_bin.3	0	1	1	1
MTS-090_bin.1	0	0	0	0
MTS-010_bin.12	0	0	0	0
MTS-060_bin.2	0	0	0	0
Run 9
MAG	MTS-040_bin.3	MTS-090_bin.1	MTS-010_bin.12	MTS-060_bin.2
MTS-040_bin.3	0	1	1	1
MTS-090_bin.1	0	0	0	0
MTS-010_bin.12	0	0	0	0
MTS-060_bin.2	0	0	0	0
Run 10
MAG	MTS-040_bin.3	MTS-090_bin.1	MTS-010_bin.12	MTS-060_bin.2
MTS-040_bin.3	0	1	1	1
MTS-090_bin.1	0	0	0	0
MTS-010_bin.12	0	0	0	0
MTS-060_bin.2	0	0	0	0

## Sheet: Day_60
Run 1
MAG	MTS-040_bin.3	MTS-090_bin.1	MTS-010_bin.12	MTS-060_bin.2	MTS-090_bin.4
MTS-040_bin.3	0	1	1	1	1
MTS-090_bin.1	0	0	0	0	0
MTS-010_bin.12	0	0	0	0.5	0
MTS-060_bin.2	0	0	0	0	1
MTS-090_bin.4	0	0	0	0	0
Run 2
MAG	MTS-040_bin.3	MTS-090_bin.1	MTS-010_bin.12	MTS-060_bin.2	MTS-090_bin.4
MTS-040_bin.3	0	1	1	1	1
MTS-090_bin.1	0	0	0	0.5	0
MTS-010_bin.12	0	0	0	0.5	0
MTS-060_bin.2	0	0	0	0	0
MTS-090_bin.4	0	0	0	0.5	0
Run 3
MAG	MTS-040_bin.3	MTS-090_bin.1	MTS-010_bin.12	MTS-060_bin.2	MTS-090_bin.4
MTS-040_bin.3	0	1	1	1	1
MTS-090_bin.1	0	0	0	0.5	0.6
MTS-010_bin.12	0	0	0	0.5	0.6
MTS-060_bin.2	0	0	0	0	0.4
MTS-090_bin.4	0	0	0	0.5	0
Run 4
MAG	MTS-090_bin.1	MTS-040_bin.3	MTS-010_bin.12	MTS-060_bin.2	MTS-090_bin.4
MTS-090_bin.1	0	1	1	1	1
MTS-040_bin.3	1	0	0.75	0.666667	0.666667
MTS-010_bin.12	0	0	0	1	0.666667
MTS-060_bin.2	0	0	0.75	0	1
MTS-090_bin.4	0	0	0.25	0.666667	0
Run 5
MAG	MTS-040_bin.3	MTS-090_bin.1	MTS-010_bin.12	MTS-060_bin.2	MTS-090_bin.4
MTS-040_bin.3	0	1	1	1	1
MTS-090_bin.1	0	0	0	0.5	0.6
MTS-010_bin.12	0	0	0	0.5	0.6
MTS-060_bin.2	0	0	0	0	0.4
MTS-090_bin.4	0	0	0	0.5	0
Run 6
MAG	MTS-040_bin.3	MTS-090_bin.1	MTS-010_bin.12	MTS-060_bin.2	MTS-090_bin.4
MTS-040_bin.3	0	1	1	1	1
MTS-090_bin.1	0	0	0	0	0.5
MTS-010_bin.12	0	0	0	1	1
MTS-060_bin.2	0	0	0	0	1
MTS-090_bin.4	0	0	0	0	0
Run 7
MAG	MTS-060_bin.2	MTS-040_bin.3	MTS-090_bin.1	MTS-010_bin.12	MTS-090_bin.4
MTS-060_bin.2	0	1	1	1	1
MTS-040_bin.3	0.6	0	0.666667	0.75	0.75
MTS-090_bin.1	0.6	0	0	0.5	0.5
MTS-010_bin.12	1	0	0.666667	0	0.5
MTS-090_bin.4	0.6	0	0.333333	0.5	0
Run 8
MAG	MTS-040_bin.3	MTS-090_bin.1	MTS-010_bin.12	MTS-060_bin.2	MTS-090_bin.4
MTS-040_bin.3	0	1	1	1	1
MTS-090_bin.1	0	0	0	0	0.333333
MTS-010_bin.12	0	0	0	0.5	1
MTS-060_bin.2	0	0	0	0	1
MTS-090_bin.4	0	0	0	0	0
Run 9
MAG	MTS-040_bin.3	MTS-090_bin.1	MTS-010_bin.12	MTS-060_bin.2	MTS-090_bin.4
MTS-040_bin.3	0	1	1	1	1
MTS-090_bin.1	0	0	0	0.5	0.6
MTS-010_bin.12	0	0	0	0.5	0.6
MTS-060_bin.2	0	0	0	0	0.4
MTS-090_bin.4	0	0	0	0.5	0
Run 10
MAG	MTS-090_bin.1	MTS-040_bin.3	MTS-010_bin.12	MTS-060_bin.2	MTS-090_bin.4
MTS-090_bin.1	0	1	1	1	1
MTS-040_bin.3	0.8	0	0.5	0.666667	0.75
MTS-010_bin.12	0.8	0	0	1	0.75
MTS-060_bin.2	0.4	0	0.5	0	1
MTS-090_bin.4	0.6	0	0.5	0.333333	0

## Sheet: Day_70
Run 1
MAG	MTS-040_bin.3	MTS-090_bin.1	MTS-060_bin.2	MTS-090_bin.4	MTS-100_bin.2	MTS-090_bin.2
MTS-040_bin.3	0	1	1	1	1	1
MTS-090_bin.1	0	0	0	0	0	1
MTS-060_bin.2	0	0	0	0	0	0
MTS-090_bin.4	0	0	0	0	0	0
MTS-100_bin.2	0	0	0	0	0	0
MTS-090_bin.2	0	0	0	0	0	0
Run 2
MAG	MTS-060_bin.2	MTS-040_bin.3	MTS-090_bin.1	MTS-090_bin.4	MTS-100_bin.2	MTS-090_bin.2
MTS-060_bin.2	0	1	1	1	1	1
MTS-040_bin.3	0.75	0	0.75	0.428571	0.5	0.5
MTS-090_bin.1	0.375	0	0	0.428571	0.375	0.25
MTS-090_bin.4	0.375	0	0.5	0	0.625	0.625
MTS-100_bin.2	0.75	0	0.5	0.428571	0	0.75
MTS-090_bin.2	0.375	0	0	0.285714	0.375	0
Run 3
MAG	MTS-090_bin.1	MTS-040_bin.3	MTS-060_bin.2	MTS-090_bin.4	MTS-100_bin.2	MTS-090_bin.2
MTS-090_bin.1	0	1	1	1	1	1
MTS-040_bin.3	1	0	0.666667	0.333333	0	1
MTS-060_bin.2	0	0	0	0.333333	0	0
MTS-090_bin.4	0	0	0.333333	0	1	0
MTS-100_bin.2	0	0	0.666667	0.5	0	0
MTS-090_bin.2	0	0	0	0.5	0	0
Run 4
MAG	MTS-040_bin.3	MTS-090_bin.1	MTS-060_bin.2	MTS-090_bin.4	MTS-100_bin.2	MTS-090_bin.2
MTS-040_bin.3	0	1	1	1	1	1
MTS-090_bin.1	0	0	0	0	0	0
MTS-060_bin.2	0	0	0	0	0	1
MTS-090_bin.4	0	0	0	0	0	0
MTS-100_bin.2	0	0	0	0	0	1
MTS-090_bin.2	0	0	0	0	0	0
Run 5
MAG	MTS-090_bin.1	MTS-040_bin.3	MTS-060_bin.2	MTS-090_bin.4	MTS-100_bin.2	MTS-090_bin.2
MTS-090_bin.1	0	1	1	1	1	1
MTS-040_bin.3	1	0	0.666667	0.333333	0	1
MTS-060_bin.2	0	0	0	0.333333	0	0
MTS-090_bin.4	0	0	0.333333	0	1	0
MTS-100_bin.2	0	0	0.666667	0.5	0	0
MTS-090_bin.2	0	0	0	0.5	0	0
Run 6
MAG	MTS-090_bin.1	MTS-040_bin.3	MTS-060_bin.2	MTS-090_bin.4	MTS-100_bin.2	MTS-090_bin.2
MTS-090_bin.1	0	0.2	0.428571	0.5	0.333333	0.4
MTS-040_bin.3	0.75	0	0.714286	0.5	0.666667	0.6
MTS-060_bin.2	1	1	0	1	1	1
MTS-090_bin.4	0.5	0.4	0.428571	0	0.5	0.6
MTS-100_bin.2	0.5	0.8	0.857143	1	0	1
MTS-090_bin.2	0	0.2	0.285714	0.5	0.333333	0
Run 7
MAG	MTS-090_bin.1	MTS-040_bin.3	MTS-060_bin.2	MTS-090_bin.4	MTS-100_bin.2	MTS-090_bin.2
MTS-090_bin.1	0	1	1	1	1	1
MTS-040_bin.3	1	0	0.666667	0.333333	0	1
MTS-060_bin.2	0	0	0	0.333333	0	0
MTS-090_bin.4	0	0	0.333333	0	1	0
MTS-100_bin.2	0	0	0.666667	0.5	0	0
MTS-090_bin.2	0	0	0	0.5	0	0
Run 8
MAG	MTS-090_bin.1	MTS-040_bin.3	MTS-060_bin.2	MTS-090_bin.4	MTS-100_bin.2	MTS-090_bin.2
MTS-090_bin.1	0	1	1	1	1	1
MTS-040_bin.3	1	0	0.666667	0.333333	0	1
MTS-060_bin.2	0	0	0	0.333333	0	0
MTS-090_bin.4	0	0	0.333333	0	1	0
MTS-100_bin.2	0	0	0.666667	0.5	0	0
MTS-090_bin.2	0	0	0	0.5	0	0
Run 9
MAG	MTS-090_bin.1	MTS-040_bin.3	MTS-060_bin.2	MTS-090_bin.4	MTS-100_bin.2	MTS-090_bin.2
MTS-090_bin.1	0	1	1	1	1	1
MTS-040_bin.3	1	0	0.666667	0.333333	0	1
MTS-060_bin.2	0	0	0	0.333333	0	0
MTS-090_bin.4	0	0	0.333333	0	1	0
MTS-100_bin.2	0	0	0.666667	0.5	0	0
MTS-090_bin.2	0	0	0	0.5	0	0
Run 10
MAG	MTS-090_bin.1	MTS-040_bin.3	MTS-090_bin.4	MTS-060_bin.2	MTS-100_bin.2	MTS-090_bin.2
MTS-090_bin.1	0	1	1	1	1	1
MTS-040_bin.3	0.5	0	0	0.6	1	0.5
MTS-090_bin.4	0.5	0	0	0.6	0	0.5
MTS-060_bin.2	0	0	0	0	0	0.5
MTS-100_bin.2	0	0	0	1	0	0
MTS-090_bin.2	0	0	0	0.4	0	0

[truncated: 4 more sheets: Day_80, Day_90, Day_100, Day_110]
